# Supplementary material for: Beyond factor H: The impact of genetic-risk variants for age-related macular degeneration on circulating factor-H-like 1 and factor-H-related protein concentrations
Source: Am J Hum Genet. 2021 Jul 13;108(8):1385–400. doi: 10.1016/j.ajhg.2021.05.015 (PMC8387294; doi:10.1016/j.ajhg.2021.05.015)
Supplement: Table S3. Reproducibility of experimental triplicate samples [file mmc2.xlsx]

## Sheet: Reproducibility
Table S3. Reproducibility of experimental triplicate samples. Randomly selected samples were analysed twice, as full technical replicates, in the same analytical batch (_Dup), and then a third time in the subsequent batch (_Rep). The mean, s.d. and %CV for each protein measurement of these replicates are presented. Only 20 of the 245 measurements display CV >15%.
		Protein concentration (nM)									Summary Statistics
Batch Number	Sample	FH	FHL-1	FHR-1	FHR-2	FHR-3	FHR-4	FHR-5		FH	FHL-1	FHR-1	FHR-2	FHR-3	FHR-4	FHR-5
																	(Mean)
1	Poor sample	no readings															(SD)
1		no readings															(CV)
2		no readings
2	AMD0055D	630.432	10.2838	31.7357	42.1363	26.5344	75.6012	20.0072		695.7	10.2839	38.8299	51.4341	32.3728	81.1987	23.7224	(Mean)
2	AMD0055D_Dup	785.768	11.2854	42.5861	54.0438	33.5174	97.3767	26.4203		65.7957	0.817586	5.01924	6.78207	4.37522	11.619	2.71517	(SD)
3	AMD0055D_Rep	670.9	9.28269	42.1679	58.1222	37.0665	70.6182	24.7397		9.45749	7.95013	12.9262	13.1859	13.5151	14.3094	11.4456	(CV)
3	AMD0081D	603.719	10.8086	44.9305	65.7495	26.0686	60.2951	26.4929		610.799	9.91105	41.2802	59.38	25.0334	53.0449	25.4239	(Mean)
3	AMD0081D_Dup	612.185	10.5195	45.2633	59.1204	26.0134	52.821	25.041		5.30636	1.07142	5.3993	5.098	1.42516	5.83049	0.766018	(SD)
4	AMD0081D_Rep	616.493	8.40505	33.6469	53.2701	23.0182	46.0187	24.7377		0.868757	10.8104	13.0796	8.58538	5.69302	10.9916	3.01299	(CV)
4	AMD0092D	620.788	9.59841	28.0083	25.5507	26.6756	35.8626	25.1081		712.765	10.1111	30.1815	28.574	28.3843	40.1219	26.3743	(Mean)
4	AMD0092D_Dup	753.05	13.1871	39.0374	34.6331	32.6556	39.3632	28.7419		65.2043	2.33064	6.52714	4.28448	3.04029	3.82518	1.67551	(SD)
37	AMD0092D_Rep	764.458	7.54769	23.4986	25.5381	25.8218	45.1398	25.2729		9.14807	23.0504	21.6263	14.9943	10.7112	9.5339	6.35281	(CV)
5	AMD0096D	698.988	10.8371	34.512	49.514	14.3957	31.1389	20.9862		694.411	9.93217	36.2213	52.3919	14.844	31.0742	21.0565	(Mean)
5	AMD0096D_Dup	729.886	9.61989	34.6186	56.6319	15.7613	31.8213	21.6375		31.0026	0.650063	2.34234	3.06132	0.648677	0.638063	0.448424	(SD)
6	AMD0096D_Rep	654.36	9.33949	39.5333	51.0297	14.375	30.2624	20.5458		4.46459	6.54502	6.46675	5.84312	4.36996	2.05335	2.12962	(CV)
6	AMD0167D	607.917	6.07993	40.4951	55.9086	22.4577	63.5307	19.3002		634.468	8.06295	44.069	61.4878	23.6517	65.635	21.6724	(Mean)
6	AMD0167D_Dup	659.398	8.93875	45.5817	62.6633	23.481	66.4226	22.0438		21.0484	1.40538	2.53699	4.15942	1.05154	1.50358	1.80454	(SD)
7	AMD0167D_Rep	636.09	9.17016	46.1301	65.8915	25.0164	66.9518	23.6733		3.31748	17.4301	5.75686	6.76463	4.44594	2.29082	8.32644	(CV)
7	AMD0142D	833.739	9.46611	26.0632	58.4584	17.1349	1.27043	24.9867		874.93	8.80613	25.2192	56.8018	18.2663	1.34161	26.4421	(Mean)
7	AMD0142D_Dup	865.504	7.56683	25.0371	55.1619	19.2329	1.38036	27.0591		38.0689	0.876936	0.628111	1.34583	0.86439	0.0504009	1.03312	(SD)
8	AMD0142D_Rep	925.548	9.38546	24.5574	56.7851	18.4311	1.37404	27.2806		4.35107	9.95824	2.4906	2.36934	4.73215	3.75675	3.90709	(CV)
8	AMD0200D	1127.5	10.1558	50.0803	59.2389	47.1613	59.6631	26.9638		1152.44	10.9763	47.8578	56.6786	46.901	57.4359	28.0383	(Mean)
8	AMD0200D_Dup	1193.34	11.4013	49.0479	52.1404	47.9841	56.9732	30.07		29.1542	0.580367	2.44963	3.21778	1.00762	1.66215	1.43739	(SD)
9	AMD0200D_Rep	1136.46	11.372	44.4451	58.6565	45.5575	55.6714	27.0812		2.52979	5.28743	5.11856	5.67724	2.14841	2.89391	5.12652	(CV)
9	AMD0191D	870.057	7.35723	25.1894	28.7681	18.2518	50.4476	26.7107		861.124	7.96011	23.8942	28.185	17.5311	45.9576	26.1113	(Mean)
9	AMD0191D_Dup	883.584	8.4498	23.0733	27.8298	16.9607	45.9835	26.1199		22.8745	0.453162	0.926723	0.415566	0.537665	3.67667	0.49302	(SD)
10	AMD0191D_Rep	829.731	8.07331	23.4199	27.957	17.3809	41.4418	25.5032		2.65635	5.6929	3.87844	1.47443	3.06692	8.00013	1.88815	(CV)
10	AMD0340D	813.93	13.8065	48.5287	65.9453	16.9311	38.7743	28.0463		778.23	12.3546	50.0571	62.2675	16.204	38.419	26.532	(Mean)
10	AMD0340D_Dup	764.589	11.9316	52.4276	57.0401	15.1644	38.6264	24.5578		25.4766	1.05605	1.69946	3.79706	0.754339	0.402434	1.46082	(SD)
11	AMD0340DRep	756.171	11.3257	49.215	63.8172	16.5165	37.8564	26.9919		3.27366	8.54786	3.39504	6.09798	4.65527	1.04749	5.50589	(CV)
11	AMD0374D	956.791	13.0288	25.317	60.4495	10.2598	24.8686	32.604		944.85	11.6041	26.3996	60.6757	9.95469	26.213	32.1811	(Mean)
11	AMD0374DDup	924.528	9.68974	25.7444	58.9691	9.13571	24.4214	29.4597		14.4431	1.40644	1.24114	1.49434	0.585337	2.22501	2.0711	(SD)
12	AMD0374DRep	953.23	12.0936	28.1374	62.6085	10.4685	29.3491	34.4797		1.52862	12.1202	4.70138	2.46284	5.88002	8.48817	6.43577	(CV)
12	AMD0399D	767.565	12.5448	47.1008	61.6288	18.5525	50.5592	24.753		743.949	12.1878	42.9969	58.3672	18.7244	49.6856	23.7587	(Mean)
12	AMD0399DDup	720.744	12.2908	44.7211	61.8549	18.9915	42.7922	22.5777		19.1168	0.341354	4.23404	4.77331	0.191433	5.30793	0.897832	(SD)
13	AMD0399DRep	743.538	11.7279	37.1688	51.618	18.6292	55.7056	23.9455		2.56964	2.80078	9.84732	8.17807	1.02237	10.683	3.77895	(CV)
13	AMD0425D	843.196	9.89368	42.5351	56.9468	19.2916	39.7493	39.5336		849.413	9.76459	44.4815	59.4193	21.3304	39.8596	40.7931	(Mean)
13	AMD0425DDup	942.411	11.5318	48.2131	60.8568	23.4828	44.4166	44.933		73.5267	1.49839	2.63945	1.75605	1.71297	3.67657	3.00119	(SD)
14	AMD0425DRep	762.63	7.86831	42.6964	60.4544	21.2169	35.4129	37.9128		8.65618	15.3451	5.93381	2.95536	8.03064	9.2238	7.3571	(CV)
14	AMD0475D	931.145	10.9272	55.217	72.2477	27.1397	59.7621	33.756		957.735	11.5393	48.034	73.2562	29.51	59.7638	37.257	(Mean)
14	AMD0475DDup	990.867	10.6007	53.687	77.8609	32.673	57.2457	38.4482		24.8163	1.10463	9.09784	3.42311	2.32747	2.05669	2.51735	(SD)
15	AMD0475DRep	951.193	13.0901	35.1981	69.6599	28.7174	62.2835	39.5668		2.59114	9.57279	18.9404	4.67279	7.88705	3.44136	6.75671	(CV)
15	AMD0464D	827.301	11.9502	26.064	29.0715	45.4414	48.9782	23.5777		912.375	10.2415	26.0551	28.3656	43.1445	43.1012	22.6821	(Mean)
15	AMD0464DDup			25.1448	28.2413	42.9419	39.3015	21.4879		108.085	2.15234	2.35105	1.38234	1.37024	4.21476	1.48254	(SD)
16	AMD0464DRep	844.931	11.5687	23.2752	26.2092	42.1036	41.0238	21.0261		11.8466	21.0158	9.02336	4.87329	3.17595	9.77877	6.53615	(CV)
37	AMD0464D_Rep	1064.89	7.20562	29.7366	29.9402	42.091		24.6369
16	AMD0485D	870.208	8.84298	24.6275	40.9652	20.556	29.2405	32.595		836.317	8.50493	29.2391	47.8038	19.0951	29.8613	33.6417	(Mean)
16	AMD0485DDup	856.748	6.73807	24.4826	41.1191	21.7656	31.3787	31.4367		38.8034	1.32635	6.62445	9.56261	2.96279	1.07885	2.34746	(SD)
17	AMD0485DRep	781.993	9.93375	38.6071	61.3271	14.9637	28.9648	36.8935		4.63979	15.5951	22.6562	20.0039	15.516	3.61285	6.97784	(CV)
17	AMD0601D	741.411	10.216	43.1032	35.0783	10.9963	28.3058	23.7467		760.525	10.2745	47.8031	35.8462	11.7122	27.6876	24.5889	(Mean)
17	AMD0601D_Dup	759.054	9.31134	40.7829	34.6681	11.2471	25.0247	23.672		16.241	0.811347	8.34134	1.3862	0.841235	1.97095	1.24433	(SD)
18	AMD0601D_Rep	781.111	11.2961	59.5232	37.7922	12.893	29.7323	26.3481		2.1355	7.89672	17.4494	3.86707	7.18258	7.11851	5.06052	(CV)
18	AMD0596D	855.066	12.007	17.8614	54.6168	5.75301	34.6873	30.6948		852.034	10.8779	17.7624	56.1078	6.05932	42.7085	31.2259	(Mean)
18	AMD0596D_Dup	845.046	11.5738	20.5782	58.1835	6.34357	34.097	32.4293		4.95515	1.30253	2.34053	1.51368	0.241602	11.7635	0.852883	(SD)
19	AMD0596D_Rep	855.989	9.0529	14.8477	55.523	6.08138	59.3411	30.5536		0.581567	11.9741	13.1768	2.6978	3.98729	27.5437	2.73133	(CV)
19	AMD0608D	658.887	9.67577	27.3864	17.1853	25.6701	36.8216	27.7874		830.319	11.1738	31.7854	20.4577	33.3226	31.3313	28.2478	(Mean)
19	AMD0608D_Dup	803.529	10.61	34.4891	21.0947	29.4367	34.409	31.9451		152.095	1.50694	3.13769	2.45356	8.3025	6.13807	2.84949	(SD)
20	AMD0608D_Rep	1028.54	13.2355	33.4806	23.0932	44.8609	22.7632	25.011		18.3176	13.4864	9.8715	11.9933	24.9155	19.5909	10.0875	(CV)
20	AMD0705D	659.025	8.82104	35.0612	38.4002	13.8207	29.971	25.011		634.795	8.83477	34.2513	35.6987	13.0944	28.1978	25.1063	(Mean)
20	AMD0705D_Dup	631.803	10.4669	38.0595	37.6565	12.9332	28.2483	25.7061		18.6822	1.32702	3.48743	3.30855	0.539369	1.46884	0.455822	(SD)
21	AMD0705D_Rep	613.557	7.21642	29.6331	31.0395	12.5294	26.3742	24.6018		2.94303	15.0204	10.1819	9.26798	4.11907	5.20906	1.81557	(CV)
21	AMD0526D	802.511	17.938	39.2081	58.2835	85.093	36.7534	28.0761		917.539	17.8051	45.7168	72.2276	91.1218	41.3969	30.0767	(Mean)
21	AMD0526D_Dup	862.486	16.7418	42.9502	65.3335	84.137	35.4517	27.648		122.731	0.8193	6.73424	15.0133	9.21034	7.50616	3.13692	(SD)
22	AMD0526D_Rep	1087.62	18.7354	54.9922	93.0658	104.136	51.9856	34.5061		13.3762	4.60149	14.7303	20.7861	10.1077	18.1322	10.4297	(CV)
22	AMD0533D	673.328	5.42868	25.464	26.7604	11.512	29.6719	22.3701		638.038	5.77578	26.0208	27.9661	11.8332	32.5086	23.0047	(Mean)
22	AMD0533D_Dup	603.07	5.59401	24.1576	26.015	11.8732	31.054	22.5781		28.6836	0.380002	1.79244	2.2528	0.247566	3.08647	0.75521	(SD)
23	AMD0533D_Rep	637.717	6.30464	28.4409	31.1228	12.1145	36.8	24.066		4.4956	6.57923	6.88846	8.05547	2.09213	9.49432	3.28284	(CV)
23	AMD0944D	964.712	10.5553	46.9364	67.2183	27.294	140.934	30.3157		957.72	11.1959	45.3368	66.6476	25.8587	123.415	29.7138	(Mean)
23	AMD0944D_Dup	903.058	10.7618	42.1738	62.1112	24.7379	117.665	27.3923		42.0688	0.764616	2.23665	3.49432	1.06696	12.6293	1.70378	(SD)
24	AMD0944D_Rep	1005.39	12.2707	46.9003	70.6132	25.5441	111.645	31.4334		4.3926	6.82941	4.9334	5.24299	4.12613	10.2332	5.73397	(CV)
24	AMD0669D	805.28	11.1811	37.3712	58.1651	24.252	108.31	25.1259		763.157	10.9373	37.6345	57.2449	23.3461	90.943	25.6041	(Mean)
24	AMD0669D_Dup	735.326	12.2387	33.5872	53.6772	22.7876	78.6322	25.0375		30.2938	1.17489	3.41716	2.61951	0.646362	12.6324	0.739645	(SD)
25	AMD0669D_Rep	748.865	9.39196	41.9451	59.8925	22.9986	85.887	26.6488		3.96954	10.7421	9.07986	4.57596	2.76861	13.8904	2.88878	(CV)
25	AMD0719D	556.102	7.37765	36.8662	50.3786	18.3722	63.5839	23.6879		545.043	7.9762	32.0008	43.9213	17.8885	53.1299	23.338	(Mean)
25	AMD0719D_Dup	517.391	8.29715	34.1701	42.8727	17.6012	43.142	22.0209		19.6834	0.423611	5.09471	4.90067	0.344017	8.35189	0.964871	(SD)
26	AMD0719D_Rep	561.637	8.2538	24.9659	38.5127	17.6921	52.6638	24.3053		3.61135	5.31094	15.9206	11.1578	1.92312	15.7198	4.13433	(CV)
26	AMD0711D	658.793	13.1644	25.7562	44.7836	54.3157	54.9964	11.4917		666.659	14.7397	28.0251	47.146	55.9618	57.9824	12.028	(Mean)
26	AMD0711D_Dup	713.687	16.4508	25.6884	44.3386	57.4415	67.2879	13.2256		35.6242	1.34512	3.25674	3.66015	1.28151	6.71923	0.848376	(SD)
27	AMD0711D_Rep	627.496	14.6039	32.6307	52.3159	56.128	51.663	11.3668		5.34369	9.12581	11.6208	7.76344	2.28997	11.5884	7.05333	(CV)
27	AMD0764D	747.21	9.30058	1.70555	53.4063	0.95042	35.4285	28.376		733.476	9.80126	1.52073	51.0091	0.61916	36.5058	29.8957	(Mean)
27	AMD0764D_Dup	838.887	9.14041	1.67728	58.2801	0.626037	45.0905	32.3833		92.1879	0.823924	0.241663	7.12008	0.273324	6.61357	1.77334	(SD)
28	AMD0764D_Rep	614.33	10.9628	1.17935	41.341	0.281022	28.9985	28.9279		12.5686	8.4063	15.8913	13.9584	44.1443	18.1165	5.93176	(CV)	FHR3 below LOD
28	AMD0792D	544.787	16.6803	30.3049	54.1545	28.1099	74.5333	31.1917		594.732	17.6457	34.6635	62.6737	29.8851	79.0882	33.4393	(Mean)
28	AMD0792D_Dup	627.655	20.6927	35.2464	64.0108	33.3391	84.7069	35.8985		35.9081	2.20217	3.34631	6.4794	2.44266	4.22094	1.92736	(SD)
29	AMD0792D_Rep	611.754	15.5642	38.4392	69.8559	28.2063	78.0245	33.2276		6.0377	12.4799	9.65371	10.3383	8.17351	5.337	5.76377	(CV)
29	AMD0655D_Dup	733.003	13.5353	39.5629	60.5553	57.0019	99.7101	29.4166		751.937	13.6107	40.6802	66.3919	57.0652	94.8018	30.223	(Mean)
29	AMD0655D	688.851	12.6061	34.2845	59.7403	49.1075	58.3834	26.305		60.7332	0.852677	5.73287	8.83668	6.52349	27.948	3.57399	(SD)
30	AMD0655D_Rep	833.957	14.6907	48.1932	78.88	65.0863	126.312	34.9473		8.0769	6.26476	14.0925	13.3099	11.4316	29.4805	11.8254	(CV)
30	AMD0810D	613.625	7.83843	34.9434	26.9352	18.7552	85.4161	22.2242		613.026	7.32602	36.9375	26.6714	17.9458	79.7155	21.6869	(Mean)
30	AMD0810D_Dup	603.585	6.62075	34.3781	26.0723	17.8647	87.1315	21.0848		7.47576	0.515479	3.22812	0.424649	0.630432	9.30126	0.467402	(SD)
31	AMD0810D_Rep	621.867	7.51888	41.4911	27.0068	17.2174	66.5989	21.7519		1.21949	7.03628	8.73942	1.59215	3.51298	11.6681	2.15522	(CV)
31	AMD0816D	813.319	5.56718	28.3054	83.5977	12.0127	67.5148	35.9193		873.774	6.30642	26.6642	77.5616	12.5508	64.3626	37.7644	(Mean)
31	AMD0816D_Dup	806.149	5.99053	31.639	91.5332	13.385	62.1311	38.2775		90.6137	0.765843	4.87223	14.5138	0.598085	2.29227	1.34687	(SD)
37	AMD0816D_Rep	1001.85	7.36154	20.048	57.5538	12.2548	63.4419	39.0965		10.3704	12.1439	18.2726	18.7126	4.76529	3.56149	3.5665	(CV)
32	AMD0862D	939.975	17.1229	27.7889	88.5603	16.3717	71.417	36.0076		878.717	15.2713	26.1025	81.9648	15.8908	61.9883	33.2681	(Mean)
32	AMD0862D_Dup	914.399	15.8922	25.9727	90.6918	16.6866	63.0314	35.1158		69.3375	1.81914	1.32719	10.8695	0.911929	8.1577	3.26402	(SD)
33	AMD0862D_Rep	781.777	12.7987	24.5458	66.6424	14.614	51.5166	28.6809		7.89077	11.9122	5.08453	13.2612	5.73874	13.1601	9.81127	(CV)
33	AMD0877D	622.573	8.27873	17.9484	66.4713	10.136	62.7557	24.4904		677.081	8.13914	19.2199	62.5798	10.8772	70.6986	25.4295	(Mean)
33	AMD0877D_Dup	621.356	6.83461	19.8141	58.8927	9.89196	63.1568	25.2901		77.9492	1.01298	0.899744	3.09731	1.22477	10.9505	0.829503	(SD)
34	AMD0877D_Rep	787.316	9.30408	19.8972	62.3755	12.6035	86.1831	26.5079		11.5125	12.4458	4.68132	4.94937	11.26	15.489	3.26198	(CV)
34	AMD0720D	1014.16	12.2123	38.8433	63.2411	32.1216	63.9302	39.1718		979.952	11.1181	33.8584	60.1015	30.8702	57.2568	38.0268	(Mean)
34	AMD0720D_Dup	980.614	11.5332	33.9761	64.3384	30.4509	52.7321	38.5557		28.2045	1.10264	4.11905	5.2352	0.900768	4.81746	1.21013	(SD)
35	AMD0720D_Rep	945.082	9.60885	28.7558	52.7249	30.0382	55.108	36.3528		2.87816	9.91747	12.1655	8.71061	2.91792	8.41379	3.18231	(CV)
35	AMD0915D	699.913	10.2504	18.447	62.3907	10.7159	77.5615	37.0638		709.243	8.94442	20.3038	66.4143	11.2816	67.7671	38.0395	(Mean)
35	AMD0915D_Dup	734.701	7.83803	21.64	70.7863	11.8843	69.7877	37.2153		18.214	0.994931	1.35454	3.43632	0.477713	8.93697	1.2742	(SD)
36	AMD0915D_Rep	693.116	8.74478	20.8245	66.0658	11.2447	55.9521	39.8394		2.56809	11.1235	6.67134	5.17407	4.23443	13.1878	3.34969	(CV)
36	AMD0942D	639.147	12.4998	43.2516	66.8054	39.7561	76.2827	20.9829		721.2	10.9908	42.0312	63.8534	41.3109	88.5992	21.1935	(Mean)
36	AMD0942D_Dup	631.553	10.5969	43.0884	64.6561	38.8998	74.1783	20.834		121.45	1.10692	1.61196	2.79612	2.82604	18.9258	0.407669	(SD)
37	AMD0942D_Rep	892.901	9.8756	39.7535	60.0989	45.2768	115.337	21.7635		16.84	10.0714	3.83516	4.37897	6.84091	21.3611	1.92356	(CV)
