# Supplementary material for: Beyond factor H: The impact of genetic-risk variants for age-related macular degeneration on circulating factor-H-like 1 and factor-H-related protein concentrations
Source: Am J Hum Genet. 2021 Jul 13;108(8):1385–400. doi: 10.1016/j.ajhg.2021.05.015 (PMC8387294; doi:10.1016/j.ajhg.2021.05.015)
Supplement: Table S4. Raw individual-level concentrations of FH, FHL-1, and FHR-1 to FHR-5 in plasma samples from the Cambridge AMD cohort [file mmc3.xlsx]

## Sheet: Table_S4
Table S4. Raw individual-level concentration of FH, FHL-1, FHR-1 to FHR-5 proteins (in nM) measured in plasma samples from the Cambridge AMD cohort, including demographic data (columns A-D).
AMD status	Phenotype	Gender	Age	FH	FHL-1	FHR-1	FHR-2	FHR-3	FHR-4	FHR-5
Control	No AMD	Female	88.6	761.73	11.04	49	39.7	60.54	45.14	19.42
Control	No AMD	Female	66.2	683.14	5.92	38.91	40.12	23.34	7.15	28.11
Control	No AMD	Male	60.4	613.51	8.03	26.89	26.9	27.47	19.19	16.93
Control	No AMD	Female	73.1	800.48	6.87	12.48	33.43	4.64	18.02	25.01
Control	No AMD	Male	75.7	631.08	16.27	22.47	48.94	93.55	71.42	46.42
Control	No AMD	Female	82.8	601.16	6.67	10.93	27.75	10.5	4	23.32
Control	No AMD	Female	70.3	641.75	16.66	45.85	69.74	29.16	31.21	26.28
Control	No AMD	Male	72.9	674.63	7.63	48.01	30.51	15.78	66.05	26.75
Control	No AMD	Male	80.6	646.35	10.17	47.93	41.69	22.01	8.93	28.76
Control	No AMD	Female	74.4	729.81	12.42	37.84	38.91	57.99	41.4	20.51
Control	No AMD	Male	72.6	592.3	7.33	37.45	43.74	15.15	37.56	18.22
Control	No AMD	Female	70.5	1066.28	8.77	59.35	73.14	31.26	103.17	40.35
Control	No AMD	Male	67.9	992.25	11.78	17.72	41.86	12.11	48.6	26.98
Control	No AMD	Female	76.9	772.46	9.11	16.84	10.46	12.07	13.08	20.2
Control	No AMD	Female	73.8	603.72	10.81	44.93	65.75	26.07	60.3	26.49
Control	No AMD	Female	68.3	706.85	7.48	36.44	41.97	32.45	72.25	33.18
Control	No AMD	Female	77.6	719.85	5.14	12.62	30.44	8.61	33.09	25.36
Control	No AMD	Male	76.5	627.88	12.58	26.3	31.17	16.22	39.34	22.48
Control	No AMD	Female	74.7	884.53	9.1	57.15	54.82	15.04	31.79	33.59
Control	No AMD	Female	73	775.22	10.28	47.09	42.62	49.55	48.75	22.85
Control	No AMD	Male	79.1	898.54	6.6	30.91	46.81	38.54	84.7	31.84
Control	No AMD	Male	72.6	704.8	11.44	43.57	43.98	34.53	52.12	26.96
Control	No AMD	Male	85.4	565.1	7.71	29.67	33.44	12.97	17.42	36.94
Control	No AMD	Female	70.7	874.33	14.41	27.24	71.87	45.99	28.79	51.05
Control	No AMD	Male	79.7	769.04	17.1	45.99	25.68	25.57	46.81	28.61
Control	No AMD	Male	81.5	467.22	9.65	31.12	25.05	25.74	51.16	20.45
Control	No AMD	Female	78.4	603.92	7.63	41.5	31.38	30.71	56.72	16.54
Control	No AMD	Male	75.8	783.12	13.17	25.05	13.72	12.64	7.24	18.83
Control	No AMD	Male	75.1	607.84	13.7	40.98	55.22	25.54	32.27	26.5
Control	No AMD	Male	76.7	543.7	11.93	29.54	26.74	37.26	42.76	17.41
Control	No AMD	Male	71.6	691.75	9.83	26.52	82.22	22.44	51.51	44.84
Control	No AMD	Male	74.3	607.28	6.94	17.24	52.13	7.86	35.25	22.28
Control	No AMD	Female	76.3	977.46	13.45	54.04	88.39	78	177.73	46.62
Control	No AMD	Female	68.1	713.38	10.71	38.03	61.25	31.14	154.44	24.77
Control	No AMD	Female	80.1	762.25	11.76	41.59	62.62	23.13	33.19	27.08
Control	No AMD	Female	68.9	967.14	11.18	41.09	43.38	26.13	65.62	38.72
Control	No AMD	Male	77.6	648.12	7.33	17.7	50.29	4.46	34.18	24.14
Control	No AMD	Female	80.2	683.46	9.76	36.63	54.17	50.63	86.61	24.49
Control	No AMD	Female	82.2	733.99	8.1	46.96	56.39	16.55	60.02	42.78
Control	No AMD	Female	73.2	1161.36	9.13	27.41	43.76	10.28	50.72	31.01
Control	No AMD	Female	67.7	730.48	11.96	49.87	77.61	25.77	32.17	19.89
Control	No AMD	Female	73.6	426.85	8.44	20.78	36.88	17.47	40.47	13.88
Control	No AMD	Female	79.5	702.27	8.43	21.08	48.42	8.46	28.14	19.1
Control	No AMD	Female	76.9	816.74	12.64	42.57	72.54	30.99	117.02	33.27
Control	No AMD	Female	74.7	466.6	11.06	28.37	23.72	32.38	76.41	15.43
Control	No AMD	Male	85.2	697.93	11.61	22.48	50.26	12.88	73.04	20.92
Control	No AMD	Female	75.4	751.98	13.24	52.78	72.06	28.84	60.86	20.83
Control	No AMD	Female	81.3	741.93	8.86	25.82	60.79	11.02	72.74	26.96
Control	No AMD	Female	76.2	709.59	8.32	19.15	64.41	13	97.81	31.34
Control	No AMD	Female	71.6	595.34	8.99	29.56	31.83	12.24	21.84	19.99
Control	No AMD	Female	76.4	827.3	11.95	26.06	29.07	45.44	48.98	23.58
Control	No AMD	Female	74.4	683.54	9.45	40.22	46.42	12.27	10.04	17.14
Control	No AMD	Female	70.3	715.31	14.47	42.56	91.34	52.93	37.05	21.05
Control	No AMD	Female	81.6	939.97	17.12	27.79	88.56	16.37	71.42	36.01
Control	No AMD	Male	77.5	679.65	7.37	26.92	81.09	58.53	34.84	25.19
Control	No AMD	Female	75.2	857.39	13.37	42.87	56.58	33.29	52.66	23.61
Control	No AMD	Male	73.7	443.24	15.01	37.85	59.66	34.3	28.31	16.15
Control	No AMD	Female	83.5	698.9	13.19	24.75	50.16	21.9	43.53	27.89
Control	No AMD	Female	80.6	772.44	9.46	49.25	62.28	26.08	35.1	23.96
Control	No AMD	Female	81.9	905.81	12.1	29.23	48.51	20.09	45.11	37.24
Control	No AMD	Female	72.3	353.53	11.12	49.67	56.06	35.24	43.33	21.37
Control	No AMD	Female	78.7	622.9	13.93	43.29	76.09	11.92	7.65	33.09
Control	No AMD	Male	78.2	892.97	13.07	48.48	38	62.42	46.52	27.36
Control	No AMD	Female	67.4	899.37	9.81	26.25	87.53	16.72	130.97	33.24
Control	No AMD	Female	71.1	1048.74	11.39	1.98	52.26	1	26.73	31.61
Control	No AMD	Male	80	960.99	15.34	46.75	66.55	18.48	38.09	22.85
Control	No AMD	Female	80.4	1017.13	14.61	29.09	78.1	15.95	87.97	14.41
Control	No AMD	Female	74.9	646.36	8	24.91	22.01	35.94	58.56	16.59
Control	No AMD	Male	89.7	785.57	8.19	2	43.56	1	27.95	17.99
Control	No AMD	Female	71.6	770.28	12.87	49.09	21.16	34.94	26.23	30.44
Control	No AMD	Female	80.9	811.97	16.81	48.89	58.33	51.18	38.09	26.35
Control	No AMD	Male	78.8	754.17	11.83	41.14	41.26	37.92	11.78	27.23
Control	No AMD	Male	82	482.14	8.4	12.84	23.1	14.19	7.07	17.27
Control	No AMD	Male	80.7	627.54	11.18	38.42	26.43	26.66	55.33	16.16
Control	No AMD	Female	67.9	724.1	7.36	30.83	21.88	18.33	67.29	11.64
Control	No AMD	Female	54.3	335.81	5.39	28.31	45.19	14.09	84.05	24
Control	No AMD	Female	73.1	646.32	7.36	15.65	30.94	9.83	24.9	19.41
Control	No AMD	Female	60.6	1053.6	11.88	28.32	63.75	12.48	21.77	22.83
Control	No AMD	Male	72.3	941.04	11.32	51.6	68.31	39.22	106.37	38.8
Control	No AMD	Female	74.2	820.33	12.17	41.3	51.82	33.5	51.49	23.8
Control	No AMD	Female	72.4	539.72	9.64	46.37	19.24	14.9	11.22	13.53
Control	No AMD	Male	76.1	620.28	9.45	37.76	33.05	31.82	24.01	24.05
Control	No AMD	Male	71.9	722.41	11.25	37.93	56.36	48.26	97.06	23.49
Control	No AMD	Female	57.5	741.29	11.41	18.66	29.87	8.52	48.45	20.4
Control	No AMD	Female	78.5	723.11	8.92	15.03	36.75	11.27	22.65	23.23
Control	No AMD	Female	80.9	692.45	8.74	14.89	31.09	8.13	18.63	21.04
Control	No AMD	Female	71.2	830.64	7.69	41.1	66.45	15.83	6	26.08
Control	No AMD	Male	79.5	992.22	8.73	12.68	42.87	8.7	36.08	30.82
Control	No AMD	Male	77.8	896.04	13.87	50.02	45.31	24.89	14.46	34.08
Control	No AMD	Female	75.1	486.98	8.9	20.88	26.06	16.25	4	15.49
Control	No AMD	Female	71	660.42	9.86	39.8	41.7	34.59	47.86	20.18
Control	No AMD	Female	68.3	586.98	12.48	39.22	34.35	33.98	29.69	21.83
Control	No AMD	Male	74.9	677.98	9.27	32.19	42.12	39.9	59.7	17.95
Control	No AMD	Female	70.6	606.14	13.5	37.53	27.66	18.45	45.32	15.12
Control	No AMD	Female	78.1	922.16	15.59	30.32	34.85	24.28	12.85	25.33
Control	No AMD	Male	85.1	605.17	7.88	15.22	27.89	5.51	25.65	27.13
Control	No AMD	Male	83.9	558.41	12.15	31.46	24.32	18.51	50.77	12.65
Control	No AMD	Female	80.1	676.12	9.8	50.64	76.39	33.28	86.68	25.58
Control	No AMD	Female	67.7	792.46	9.82	23.28	45.54	65.02	61.65	33.88
Control	No AMD	Female	74.9	632.78	5.39	35.99	32.44	29.78	24.19	15.77
Control	No AMD	Male	88.6	928.93	10.3	2	44.43	1	43.71	35.1
Control	No AMD	Female	74.1	660.75	8.02	26.64	60.04	12.84	63.53	34.16
Control	No AMD	Male	85.1	808.19	8.37	13.49	42.33	12.21	42.34	26.21
Control	No AMD	Female	77.7	585.63	11.1	31.29	48.07	27.55	35.42	20.37
Control	No AMD	Male	84	702.18	6.56	35.57	43.19	13.66	71.76	25.93
Control	No AMD	Female	77.1	596.49	8.88	26.62	17.35	22.52	16.95	19.91
Control	No AMD	Female	70.7	639.45	11.92	18.92	32.25	6.76	22.26	23.96
Control	No AMD	Female	59.9	659.02	8.82	35.06	38.4	13.82	29.97	25.01
Control	No AMD	Female	65.9	1061.31	6.34	12.86	31.94	10.27	27.08	24.36
Control	No AMD	Male	79	697.16	10.44	41.49	27.83	22.85	85.38	20.67
Control	No AMD	Female	74.8	752.86	11.09	54.68	66.68	18.61	80.68	26.09
Control	No AMD	Female	73.7	847.24	9.17	11.78	8.83	4.5	23.18	18.78
Control	No AMD	Male	83.5	550.85	8.55	14.52	48.29	38.27	23.86	23.96
Control	No AMD	Male	81.8	812.9	12.83	50.28	57.55	17.99	49.18	31.9
Control	No AMD	Female	76.4	682.82	16.69	38.84	57.49	56.76	59.11	21.58
Control	No AMD	Female	78.3	726	10.74	22	58.56	5.89	38.54	27.22
Control	No AMD	Male	73.2	930.86	8.79	16	58.68	13.5	89.18	41.35
Control	No AMD	Female	77.7	665.67	11.9	23.87	59.89	8.02	33.85	23.89
Control	No AMD	Male	79.9	615.82	8.86	28.09	50.81	22.12	39.26	19.85
Control	No AMD	Female	78.6	867.04	8.72	54.1	24.54	30.22	43.23	25.11
Control	No AMD	Female	85.8	770.68	7.26	51.25	50.62	22.47	61.28	19.61
Control	No AMD	Male	65.9	765.34	7.26	19.7	29.67	11	45.57	21.07
Control	No AMD	Female	55.8	940.2	13.3	49.94	78.68	32.93	60.19	33.09
Control	No AMD	Female	70.9	1074.64	11.07	22.3	45.22	9.28	24.05	35.02
Control	No AMD	Female	63.1	1102.37	13.55	65.1	62.72	35.73	35.03	41
Control	No AMD	Female	66	1013.56	10.65	2	31.07	1	69.26	37.35
Control	No AMD	Male	82	755.14	14.92	17.08	59.14	12.77	27.27	17.89
Control	No AMD	Female	78.8	633.94	8.27	25.16	25.85	44	37.04	21.87
Control	No AMD	Female	66.9	612.45	7.48	16.49	50.18	7.6	39.33	20.94
Control	No AMD	Male	68.5	659.17	5.25	20.84	20.15	5.25	29.68	18.46
Control	No AMD	Male	73.9	830.34	9.14	45.03	41.37	13.03	10.35	22.63
Control	No AMD	Female	55.8	673.33	10.82	24.39	63.05	10.84	54.8	24.06
Control	No AMD	Female	70.4	601.02	5.43	2	43.53	1	47.15	22.09
Control	No AMD	Female	73.2	1077.73	18	70.22	80.66	28.62	66.86	37.09
Control	No AMD	Female	81.4	844.29	13.4	46.28	75.79	50.19	61.4	34.49
Control	No AMD	Female	41.5	568.45	17.11	52.01	75.42	107.69	154.93	36.45
Control	No AMD	Male	80.2	658.79	13.16	25.76	44.78	54.32	55	11.49
Control	No AMD	Male	58.5	913.84	8.65	44.33	15.42	11.23	13.02	23.21
Control	No AMD	Male	80.8	531.96	7.98	20.11	55.07	24.01	78.2	22.4
Control	No AMD	Female	76.6	809.44	9.09	49.77	43.17	23.81	45.73	19.93
Control	No AMD	Male	71.1	633.15	7.41	40.56	44.68	36.9	60.94	17.87
Control	No AMD	Male	79.4	1040.92	13	57.93	83.63	64.24	102.26	49.26
Control	No AMD	Female	71.2	579.39	8.21	15.7	44.85	8.28	55.57	23.8
Control	No AMD	Female	73.3	841.61	9.17	26.31	61.87	9.23	44.12	27.35
Control	No AMD	Female	70	647.85	11.96	21.4	49.01	28.78	58.03	25.22
Control	No AMD	Female	85	658.89	9.68	27.39	17.19	25.67	36.82	27.79
Control	No AMD	Male	73.9	931.25	10.12	24.28	83.91	7.96	92.07	35.67
Control	No AMD	Male	73.1	870.06	7.36	25.19	28.77	18.25	50.45	26.71
Control	No AMD	Female	66.5	785.3	10.29	16.81	28.78	32.64	66.62	13.92
Control	No AMD	Female	65.3	906.98	14.02	20.47	60.45	26.62	47.45	47.15
Control	No AMD	Female	80.6	667.35	10.73	32.14	30.41	19.37	68.58	25.41
Control	No AMD	Male	77.5	723.72	10.17	28.99	14.99	36.14	20.8	17.14
Control	No AMD	Female	85.6	831.75	9.32	2	53.18	1.16	35.52	22.54
Control	No AMD	Male	86.5	676.16	8.41	23.67	59.44	12.04	77.34	29.82
Control	No AMD	Female	68.8	746.77	6.61	44.61	50.63	9.6	31.73	11.44
Control	No AMD	Female	88.8	1041.26	11.01	43.35	66.28	25.8	44.14	24.67
Control	No AMD	Female	57.3	914.41	10.21	21.7	38.81	8.34	26.06	7.29
Control	No AMD	Female	60.9	668.15	6.23	21.44	53.62	7.45	45.61	22.04
Control	No AMD	Female	82	922.22	10.23	35.22	32.12	58.61	33.6	22.91
Control	No AMD	Male	74	579.52	7.12	29.61	24.74	26.71	55.24	19.09
Control	No AMD	Male	74.5	628.74	10.08	33.59	37.51	13.99	8.19	20.72
Control	No AMD	Female	68.5	833.74	9.47	26.06	58.46	17.13	4	24.99
Control	No AMD	Male	65.2	918.78	9.34	18.41	52.73	10.09	46.69	26.05
Control	No AMD	Female	66.8	641.76	8.01	35.05	53.86	16.24	45.94	22.41
Control	No AMD	Male	74.4	720.07	8.9	39	57.29	26.19	24.31	24.09
Control	No AMD	Male	75.9	909.75	12.07	22.23	57.4	14.03	34	43.59
Control	No AMD	Female	59.8	588.11	8.36	16.85	37.24	9.11	18.34	16.09
Control	No AMD	Female	75.4	512.28	9.45	44.57	68.28	30.79	26.25	30.6
Control	No AMD	Female	73.9	663.32	8.81	19.91	44.76	11.7	50.94	14.19
Control	No AMD	Female	79.9	995.35	12	28.67	56.35	26.47	49.6	24.93
Control	No AMD	Male	91	643.39	11.11	14.12	33.26	12.18	28.79	14.93
Control	No AMD	Male	79.2	477.82	6.28	37.25	23.61	29.82	30.42	16.11
Control	No AMD	Male	65.5	803.95	4.99	21.95	10.94	8.5	34.25	18.76
Control	No AMD	Male	80	508.63	8.24	9.14	18.88	14.29	10	17.54
Control	No AMD	Male	83.8	896.03	14.61	41.02	59	24.54	45.91	33.35
Control	No AMD	Male	58	990.42	9.25	25.99	33.98	16.4	39.69	20.21
Control	No AMD	Female	65.6	884.57	8.53	50.63	41.11	20.2	37.27	22.59
Control	No AMD	Male	96	704.53	25.74	74.92	58.69	157.02	76.36	42.66
Control	No AMD	Male	74.7	1026.66	10.04	24.5	65.86	42.76	27.85	28.74
Control	No AMD	Female	83.7	603.91	5.9	32.13	33.6	19.41	7.2	19.43
Control	No AMD	Female	71.3	894.92	8.44	55.67	40.34	19.33	71.74	21.81
Control	No AMD	Male	78.6	790.63	12.43	22.12	13.21	16.48	17.61	29.41
Control	No AMD	Female	66.2	876.6	7.47	50.77	70.26	26.6	82.16	22.66
Control	No AMD	Male	81.8	544.79	16.68	30.3	54.15	28.11	74.53	31.19
Control	No AMD	Male	74.5	623.21	9.1	29.03	29.08	31.81	38.3	20.72
Control	No AMD	Male	88	987.35	9.46	25.53	59.35	10.82	51.98	38.41
Control	No AMD	Female	80.9	877.76	11.89	28.95	31.47	18.6	108	34.45
Control	No AMD	Female	87.4	709.01	8.31	37.7	35.65	22.86	88.61	27.46
Control	No AMD	Female	70.4	613.45	9.81	29.93	51.89	27.9	65.48	20.41
Control	No AMD	Male	82.3	618.17	7.3	25.56	25.79	10.09	4	19.67
Control	No AMD	Female	73.1	808.01	11.14	43.41	36.19	27.57	54.29	29.85
Control	No AMD	Female	78.1	755.97	6.9	3.86	27.47	1.69	52.43	44.14
Control	No AMD	Female	83.6	601.37	14.38	42.52	40.17	56.55	41.09	25.98
Control	No AMD	Female	76.3	811.12	19.56	35.09	46.41	140.57	64.66	42.04
Control	No AMD	Female	74	946.46	9.13	16.31	63.44	12.64	27.74	24.91
Control	No AMD	Male	86	660.34	16.96	38.16	55.98	41.48	22.33	31.5
Control	No AMD	Male	85.1	679.27	11.23	32.68	33.46	22.61	69.57	27.89
Control	No AMD	Male	70.5	695.11	8.41	2	55.08	0.98	30.78	21.3
Control	No AMD	Female	74.1	854.62	11.96	20.34	36.08	12.85	22.27	28.98
Control	No AMD	Female	75	833.17	14.25	25.88	39.87	6.36	18.98	30.37
Control	No AMD	Male	66.2	1106.99	9.14	2.45	54.84	1.76	39.98	41.45
Control	No AMD	Female	75.3	524.58	5.41	15.68	36.68	7.96	22.45	24.88
Control	No AMD	Female	84.5	572.22	7.27	33.1	7.22	16.38	42.79	12.86
Control	No AMD	Female	68.5	910.74	11.41	50.57	50.06	14.76	35.16	29.38
Control	No AMD	Male	87.7	570.78	9.29	26.19	14	19.89	22.74	9.8
Control	No AMD	Female	73.4	915.82	11.45	16.65	29.51	9.36	35.52	28.29
Control	No AMD	Female	83.4	682.81	11.47	15.73	38.53	10.92	20.04	17.84
Control	No AMD	Female	89.2	268.68	8.92	37.65	23.84	15.42	72.8	26.36
Control	No AMD	Female	71	858.48	12.74	42.48	62.14	34.94	60.01	21.92
Control	No AMD	Female	87.7	670.26	9.08	35.24	15.35	17.39	18.64	22.74
Control	No AMD	Male	82.3	787.92	13.14	14.16	41.29	14.33	22.19	23.86
Control	No AMD	Female	80.4	717.92	7.23	36.83	42.38	15.09	68.36	20.48
Control	No AMD	Female	67.8	629.55	7.49	20.09	35.71	28.69	43.84	20.63
Control	No AMD	Male	67.4	619.68	4.97	34.99	35.17	20.1	32.02	19.54
Control	No AMD	Male	72.7	810.93	12.35	51.95	43.36	24.62	36.31	26.9
Control	No AMD	Male	74.8	587.99	6.17	13.4	27.94	10.54	45.58	24.22
Control	No AMD	Female	73.5	792.9	10.18	27.26	28.98	22.44	38.2	22.07
Control	No AMD	Female	56	805.28	11.18	37.37	58.17	24.25	108.31	25.13
Control	No AMD	Male	78.1	668.73	8.6	17.12	48.92	9.55	23.01	27.28
Control	No AMD	Female	88.2	496.17	9.52	16.76	33.58	5.73	28.58	19.94
Control	No AMD	Female	84.8	931.14	10.93	55.22	72.25	27.14	59.76	33.76
Control	No AMD	Male	60.2	489.05	8.39	32.69	7.25	12.33	26.21	23.1
Control	No AMD	Female	79.4	612.09	12.3	36.01	24.78	33.95	62.05	24.8
Control	No AMD	Female	88.5	891.37	15.92	31.57	77.21	12.37	89.35	30.75
Control	No AMD	Male	82.2	637.27	12.73	34.43	48.49	28.58	49.47	26.59
Control	No AMD	Female	75.2	734.36	13.45	42.43	35.74	20.01	41.05	23.41
Control	No AMD	Female	82.1	836.54	10.3	42.74	59.27	18.76	81.8	18.58
Control	No AMD	Male	82.4	599.98	8.23	12.33	20.2	3.75	14.53	12.55
Control	No AMD	Female	85.1	697.06	13.11	12.6	31.66	31.43	33.63	21.06
Control	No AMD	Male	72	631.67	7.76	13.2	37.77	24.51	39.65	26.57
Control	No AMD	Female	68.9	621.47	10.75	35.36	31.9	38.76	35.98	21.29
Control	No AMD	Male	78.7	777.16	16.32	28.91	46.39	13.36	48.25	25.04
Control	No AMD	Male	82.5	620.79	9.6	28.01	25.55	26.68	35.86	25.11
Control	No AMD	Female	73.3	774.2	11.09	2.96	72.38	2.61	62.07	36.95
Control	No AMD	Female	73.4	656.04	9.73	43.67	39.3	34.55	37.75	22.83
Control	No AMD	Male	80.2	634.72	11.11	17.94	53.23	14.5	43.61	23.01
Control	No AMD	Male	88.9	689.17	16.2	28.86	33.49	14.84	38.51	13.66
Control	No AMD	Female	69.9	476.92	12.14	33.16	30.77	30.05	22.19	14.08
Control	No AMD	Female	67.2	800.71	9.51	25.05	29.98	13.31	9.3	25.12
Control	No AMD	Male	78	902.47	8.7	26.66	32.1	11.62	63.93	30.33
Control	No AMD	Female	58.3	558.85	6.51	24.05	26.24	8.91	22.47	16.56
Control	No AMD	Female	59.7	704.61	14.06	55.29	91.34	43.67	39.69	33.07
Control	No AMD	Male	81.7	595.47	11.37	33.14	50.29	37.8	56.21	23.99
Control	No AMD	Female	54	780.15	6.83	47.82	42.92	17.68	39.8	23.43
Control	No AMD	Female	77.4	865.45	10.52	62.68	73.72	52.36	110.17	47.32
Control	No AMD	Male	65.7	855.07	12.01	17.86	54.62	5.75	34.69	30.69
Control	No AMD	Female	77.7	747.11	10.72	37.77	37	17.77	9.78	25.95
Control	No AMD	Male	81.2	570.93	14.54	14	27.81	25.69	24.03	18.96
Control	No AMD	Male	88.2	728.13	10.98	2	60.19	39.33	32.54	26.14
Control	No AMD	Female	80.8	750.69	9.25	40.68	75.24	31.27	127.18	42.4
Control	No AMD	Male	74.4	702.83	9.45	31.15	32.19	39.88	69.1	17.21
Control	No AMD	Male	79.8	901.14	10.71	24.89	63.84	11.65	19.4	51.07
Case	CNV only	Male	81	845.52	8.89	22.2	37.25	11.51	43.19	25.72
Case	GA only	Male	78	411.82	12.01	47.18	70.23	66.3	69.37	34.75
Case	GA only	Male	80	667.04	8.52	49.45	69.94	27.67	49.93	28.74
Case	Mixed GA/CNV	Female	69	716.67	17.78	46.91	57.74	31.19	88.03	41.62
Case	CNV only	Female	50	588.78	9.07	48.28	53.69	50.08	30.93	22.34
Case	Mixed GA/CNV	Female	69	738.41	7.2	38.11	51.08	30.53	56.16	24.22
Case	GA only	Male	86	581.33	12.21	12.1	36.77	13.55	72.74	27.96
Case	GA only	Male	82	583.56	10.35	36.63	84.48	17.15	46.05	26.42
Case	CNV only	Female	78	702.58	20.5	48.73	98.9	50.86	177.6	56.6
Case	Mixed GA/CNV	Female	71	779.92	13.87	55.19	94.07	40.86	129.97	29.08
Case	CNV only	Female	86	647.7	16.79	19.98	39.56	13.11	41.55	25.74
Case	GA only	Male	70	916.17	16.28	45.37	37.92	50.44	31.97	18.32
Case	CNV only	Male	62	878.37	13.12	25.41	43.07	1.73	38.18	35.32
Case	CNV only	Male	62	868.57	12.39	53.1	68.31	25.64	50.21	34.98
Case	GA only	Female	58	1035.08	10.3	62.47	34.46	31.9	131.5	29.37
Case	CNV only	Female	75	763.63	9.46	36.9	31.96	21.56	11.89	22.4
Case	GA only	Female	77	655.4	6.11	19.66	50.63	9.4	44.44	20.36
Case	CNV only	Female	80	647.96	8.79	12.79	43.89	11.12	41.51	27.83
Case	CNV only	Female	79	704.66	10.95	54.68	30.53	23.26	56.53	30.06
Case	CNV only	Female	74	599.18	14.07	34.42	26.38	56.47	78.14	23.38
Case	CNV only	Male	80	803.5	7.64	32.96	32.21	42.76	78.72	25.02
Case	GA only	Female	51	843.2	9.89	42.54	56.95	19.29	39.75	39.53
Case	Mixed GA/CNV	Female	72	627.69	8.68	40.05	50.71	17.64	47.48	20.66
Case	CNV only	Female	83	870.21	8.84	24.63	40.97	20.56	29.24	32.59
Case	CNV only	Male	73	752.27	10.47	18.04	61.54	30.91	67.01	33.43
Case	Mixed GA/CNV	Male	63	702.32	8.24	32.67	27.99	9.51	25.33	26.17
Case	Mixed GA/CNV	Female	71	757.86	8.34	44.22	54.16	18.72	38.63	22.41
Case	CNV only	Female	87	824.01	12.81	47.27	51.84	28	59.74	35.73
Case	CNV only	Male	91	630.93	9.28	34.79	35.42	16.72	33.47	27.5
Case	CNV only	Female	80	756.88	7.41	12.04	38.01	8.53	32.06	17.43
Case	CNV only	Male	57	765.21	11.41	34.29	6.49	29.31	68.17	20.5
Case	CNV only	Male	79	772.29	15.97	40.26	57.22	57.59	39.42	28.43
Case	Mixed GA/CNV	Female	78.3	872.34	14.72	54.77	79.99	112.32	148.95	35.73
Case	CNV only	Male	75	622.57	8.28	17.95	66.47	10.14	62.76	24.49
Case	GA only	Female	82	560.57	10.1	15.81	34.29	20.6	32.29	20.96
Case	CNV only	Female	52	590.17	7.94	30.58	56.23	23.21	36.11	21.92
Case	Mixed GA/CNV	Female	71	856.62	12.55	57.83	40.51	27.19	50.16	27
Case	CNV only	Male	76	1105.53	14.32	42.33	9.4	35.12	69.72	15.33
Case	CNV only	Female	78	764.73	11.58	13.92	41.22	11.88	27.29	22.24
Case	CNV only	Male	59	622.91	7.39	37.36	47.76	11.18	70.73	20.89
Case	CNV only	Female	77	1006.16	7.68	50.03	51.63	40.28	22.22	20.13
Case	CNV only	Male	74	684.04	9.21	42.87	59.06	18.73	80.29	23.91
Case	CNV only	Male	74	474.45	7.31	24.73	46.87	16.18	34.5	16.41
Case	CNV only	Male	68	582.62	7.04	17.3	38.71	11.11	26.13	20.76
Case	GA only	Male	79	604.73	12.5	36.12	64.59	19.1	74.47	28.75
Case	CNV only	Male	76	863.92	15.18	51.23	102	30.05	54.76	24.93
Case	GA only	Male	87	537.51	9.96	38.57	61.66	18.84	66.99	24.61
Case	CNV only	Male	70	630.62	8.69	22.87	31.59	12.03	21.62	24.18
Case	CNV only	Female	63	715.62	17.08	20.71	94.24	26.77	56.06	39.89
Case	GA only	Female	85	582.05	7.51	33.44	38.16	27.7	66.13	23.4
Case	CNV only	Female	71	729.74	7.57	21.29	58.1	9.41	24.8	27.16
Case	CNV only	Male	81	652.73	17.68	38.1	33.42	39.22	24.75	24.89
Case	CNV only	Female	79	610.94	9.57	34.78	58.44	14.78	92.67	37.89
Case	CNV only	Female	65	672.15	11.31	39.34	63.71	36.92	69.38	25.92
Case	CNV only	Male	72	803.5	10.65	40.61	42.51	27.86	11.88	32.14
Case	CNV only	Male	83	876.65	13.13	53.29	50.29	25.35	45.76	26.94
Case	Mixed GA/CNV	Male	75	742.71	10.51	39.79	51.88	23.18	50.69	37.32
Case	CNV only	Female	79.8	934.54	13.76	20.8	78.78	6.28	18.28	28.93
Case	CNV only	Male	60	627.38	6.38	13.76	42.74	7.26	29.79	19.39
Case	CNV only	Female	78	637.75	14.95	34.71	37.42	101.38	48.55	32.51
Case	CNV only	Female	76	608.96	7.33	22.18	60.26	8.98	37.48	18.42
Case	CNV only	Female	71	1044.5	6.97	52.2	30.09	29.13	111.17	17.44
Case	GA only	Female	70	716.86	7.48	45.2	63.23	37.29	49.59	21.45
Case	CNV only	Male	75	924.24	18.74	60.08	68.33	19.1	20.98	45.27
Case	CNV only	Female	76	867.22	15.99	25.24	80.56	47.3	90.68	25.41
Case	CNV only	Male	70	912.34	20.51	49.36	91.11	54.07	156.61	42.67
Case	CNV only	Female	76	758.35	6.7	38.24	58.79	18.03	30	29.19
Case	Mixed GA/CNV	Female	80	827.86	15.91	42.68	65.38	52.64	59.14	28.93
Case	GA only	Female	71	736.91	11.1	43.66	28.17	27.06	51.84	23.2
Case	GA only	Female	74	683.31	9.1	57.85	53.27	28.8	105.14	26.34
Case	CNV only	Female	78	716.41	13.5	32.9	48.99	47.05	61.43	27.11
Case	CNV only	Female	62	638.92	6.84	28.82	27.62	11.73	29.47	22.24
Case	GA only	Male	77	604.34	12.59	46.54	40.85	22.19	51.07	30.57
Case	GA only	Male	60	717.56	9.46	2	66.68	1	94.3	54.81
Case	CNV only	Male	71	732.24	11.53	44.9	56.16	51.18	73.9	26.12
Case	CNV only	Female	86	600.92	9.06	41.56	62.84	24.35	43.35	26.74
Case	Mixed GA/CNV	Female	50	775.36	16.07	62.57	89.68	21.9	77.77	34.34
Case	CNV only	Female	80	782.1	15.41	39.11	70.19	65.59	157.09	39.77
Case	CNV only	Female	79	315.6	9.73	32.83	63.86	33.38	97.18	25.79
Case	Mixed GA/CNV	Male	84	903.81	9.61	31.3	54.32	15.45	54.5	27.58
Case	CNV only	Male	78	724.62	9.29	52.92	70.55	39.44	84.91	22.99
Case	CNV only	Female	80	808.37	14.38	22.96	73.41	15.58	23.77	26.83
Case	GA only	Male	80	691.98	9.7	44.59	33.26	25.58	50.54	21.9
Case	Mixed GA/CNV	Female	70	794.94	15.58	52.91	38.94	68.11	93.25	39.1
Case	CNV only	Female	75	692.98	10.23	37.6	7.32	31.62	45.44	15.86
Case	CNV only	Female	67	588.25	7.42	15.29	51.53	7.38	24.83	21.99
Case	Mixed GA/CNV	Female	78	956.79	13.03	25.32	60.45	10.26	24.87	32.6
Case	CNV only	Female	84	673.3	13.19	68.76	109.33	59.02	85.9	39.77
Case	CNV only	Male	73	683.16	12.27	37.27	59.44	66.83	97.29	26.91
Case	CNV only	Female	78	676.01	7.15	21.97	33.85	30.98	35.17	23.8
Case	CNV only	Female	84	606.64	10.85	36.2	61.79	31.28	41.62	27.77
Case	CNV only	Male	78	1129.37	16.14	55.19	80.6	31.51	119.86	38.04
Case	CNV only	Male	71	719.24	16.07	34.77	79.01	27.31	26.77	31.92
Case	CNV only	Male	79	358.3	10.45	50.73	77.25	15.37	38.54	27.89
Case	CNV only	Male	69	654.91	8.14	33.19	43.37	11.33	65.93	24.16
Case	Mixed GA/CNV	Male	50	644.56	8.72	32.54	31	12.18	22.54	20.69
Case	GA only	Female	73	695.59	8.78	43	78.02	50.14	79.17	37.57
Case	CNV only	Male	78	832.73	9.38	49.46	66.67	56.13	59.69	21.49
Case	Mixed GA/CNV	Female	74	780.93	9.26	52.29	63.45	78.78	45.99	28.65
Case	CNV only	Male	72	814.95	10.41	57.7	69.19	30.72	83.47	38.74
Case	CNV only	Female	81	844.41	9.22	24.76	36.46	11.45	23.29	31.9
Case	GA only	Female	76.5	780.13	6.85	10.69	40.13	10.12	25.14	32.22
Case	Mixed GA/CNV	Female	71	957.81	10.36	53.38	71.94	53.15	157.08	32.73
Case	CNV only	Male	72	959.59	9.5	25.13	51.41	13.06	54	38.45
Case	Mixed GA/CNV	Female	71	636.56	15.63	44.46	58.79	51	85.14	17.26
Case	Mixed GA/CNV	Male	71	607.92	6.08	40.5	55.91	22.46	63.53	19.3
Case	Mixed GA/CNV	Female	74	570.93	16.09	44.25	79.07	42.75	23.12	29.05
Case	CNV only	Female	66	749.92	8.42	45.45	48.24	38.11	78.77	35.3
Case	CNV only	Male	75	784.05	9.76	42.48	45.97	35.14	74.33	23.64
Case	CNV only	Female	65	731.52	7.54	51.07	67.75	11.17	4	28.7
Case	CNV only	Male	50	767.82	17.93	55.28	96.86	23.82	19.74	35.24
Case	CNV only	Female	75	1014.92	13.09	46.8	24.76	33.9	58.24	29.21
Case	Mixed GA/CNV	Female	70	633.81	7.31	20.92	66.12	12.28	34.28	21.75
Case	CNV only	Female	85.4	961.93	12.1	49.26	61.69	27.17	46.04	35.87
Case	CNV only	Male	71	528.44	8.89	32.07	42.12	24.07	41.48	17.95
Case	GA only	Male	77	354.98	10.01	24.62	50.94	22.1	34.25	32.88
Case	GA only	Male	85	744.93	13.17	47.9	68.68	23.01	28.48	28.26
Case	CNV only	Female	85	840.95	16.93	46.5	73.92	33	42.73	18.36
Case	GA only	Male	80	706.02	12.14	22.91	36.87	35.53	52.85	18.17
Case	CNV only	Male	55	634.02	10.1	22.56	23.23	27.46	20.5	11.98
Case	CNV only	Female	77	1017.16	14.94	23.44	68.84	15.12	66.82	23.3
Case	CNV only	Male	75	768.5	9.63	15.63	23.05	7.93	53.48	20.78
Case	GA only	Male	80	689.34	9.01	42.15	44.6	15.07	41.64	28.23
Case	CNV only	Female	72	688.85	12.61	34.28	59.74	49.11	58.38	26.3
Case	CNV only	Female	69	1024.17	15.64	32.01	65.79	12.3	60.29	41.78
Case	CNV only	Male	66	1048.43	9.51	55.69	72.13	18.24	32.11	25.33
Case	CNV only	Male	76	837.39	8.35	24.68	54.82	6.23	22.09	27.85
Case	CNV only	Male	63	641.78	13.64	20.05	66.34	50.97	95.27	35.11
Case	Mixed GA/CNV	Male	73	855.53	9.12	48.26	80.9	27.74	103.94	33.85
Case	CNV only	Female	73	719.42	8.03	53.85	67.12	39.3	53.62	25.24
Case	CNV only	Female	65	556.12	9.03	30.45	14.53	16.42	15.79	20.49
Case	CNV only	Female	68	771.38	11.36	46.96	56.81	21.84	61.44	28.47
Case	CNV only	Male	80	786.85	11.14	42.51	58.79	25.5	46.41	38.37
Case	GA only	Male	82	733.94	12.56	39.66	56.7	41.83	70.92	25.45
Case	CNV only	Female	60	913.11	12.82	28.93	99.44	13.08	52.68	56.13
Case	CNV only	Male	81	485.4	10.46	29.62	43.66	15.29	20.83	16.75
Case	Mixed GA/CNV	Female	85	391.27	8.24	35.85	36.79	17.9	49.42	19.89
Case	Mixed GA/CNV	Female	87	604.97	13.86	16	35.82	10.46	56.44	21.53
Case	GA only	Female	74	904.91	13.16	58.72	75.29	23.56	52.88	30.37
Case	CNV only	Male	74	698.5	16.17	22.23	69.16	43.7	71.42	46.85
Case	CNV only	Male	70	1000.18	7.71	67.69	94.49	21.62	84.14	51.39
Case	CNV only	Female	71	727.97	7.57	41.33	22.01	31.47	28.33	25.1
Case	GA only	Female	60	767.57	12.54	47.1	61.63	18.55	50.56	24.75
Case	GA only	Female	70	770.49	8.76	42.98	57.32	50.67	188.56	23.78
Case	GA only	Male	88.2	626.74	9.89	30.96	48.17	9.91	29.97	23.72
Case	GA only	Female	73	709.57	11.56	16.5	52.32	13.27	57.01	19.74
Case	CNV only	Female	80	764.42	8.43	35.71	32.02	40.11	52.29	30.36
Case	CNV only	Female	80	774.13	4.09	45.41	64.62	18.43	47.53	19.22
Case	CNV only	Male	75	807.14	10.25	40.52	29.67	11.46	6.55	19.79
Case	GA only	Male	55	736.6	15.27	33.49	59.81	65.35	41.38	37.99
Case	Mixed GA/CNV	Female	75	796.46	13.51	48.43	86.57	44.83	67.66	33.99
Case	GA only	Female	76	722.17	12.09	33.17	41.24	24.38	63.96	25.9
Case	CNV only	Male	71	739.59	16.26	55.61	91.26	74.31	49.42	34.02
Case	CNV only	Male	87	933.83	14.98	69.98	83.34	43.94	49.87	49.62
Case	CNV only	Male	76	621.52	8.94	25.69	6.3	25.09	44.41	21.58
Case	CNV only	Male	70	685.63	10.12	44.47	58.43	17.45	26.92	26.97
Case	CNV only	Female	70	992.01	8.88	22.93	62.54	10.24	36.85	45.19
Case	CNV only	Male	55	673.33	5.43	25.46	26.76	11.51	29.67	22.37
Case	CNV only	Male	72	653.13	10.28	27.63	52.92	46.05	102.58	34.62
Case	CNV only	Male	70	945.61	11.3	47.11	42.73	17.86	29.9	23.15
Case	CNV only	Male	79	603.15	8.86	27.58	29.43	30.67	49.33	18.9
Case	CNV only	Male	81	547.07	17.5	21.96	40.21	38.82	27.75	29.79
Case	CNV only	Male	58	584.29	14.1	29.45	58.88	35.81	22.05	23.66
Case	CNV only	Female	83	658.04	20.7	50.89	78.91	47.41	57.28	18.92
Case	GA only	Female	76	880.58	10.08	48.1	63.85	14.53	36.87	21.01
Case	CNV only	Female	73	946.97	17.69	56.34	41.54	23.81	10.09	38.58
Case	Mixed GA/CNV	Male	83	558.83	12.47	39.09	50.74	39.68	80.89	26.17
Case	CNV only	Female	72	846.28	11.58	44.93	41.2	21.71	12.08	27.86
Case	CNV only	Female	62	613.63	7.84	34.94	26.94	18.76	85.42	22.22
Case	CNV only	Female	68	761.23	8.48	20.99	59.67	11.21	92.76	32.16
Case	Mixed GA/CNV	Male	80	952.7	9.3	13.45	45.99	11.46	61	34.25
Case	CNV only	Male	68	734.09	7.12	39.2	62.47	23.43	62.15	32.96
Case	Mixed GA/CNV	Female	83	790.49	11.16	39.94	59.71	20.04	65.92	20.46
Case	GA only	Male	80	803.8	12.98	47.47	73.06	31.01	82.41	27.09
Case	CNV only	Female	64	1127.5	10.16	50.08	59.24	47.16	59.66	26.96
Case	CNV only	Male	80	774.24	12.91	59.36	64.67	31.34	69.42	32.25
Case	GA only	Male	80	633.5	9.08	26.6	30.86	18.09	8.73	28.65
Case	CNV only	Female	85	1271.03	12.98	42	61.35	57.75	66.91	72.86
Case	CNV only	Male	76	709.56	10.7	51.4	62.28	21.89	69.63	26.11
Case	GA only	Female	72	595.19	13.24	47.3	62.91	25.22	65.46	23.22
Case	CNV only	Female	77	681.42	10.28	26.48	43.77	23.1	4.05	42.68
Case	CNV only	Female	75	775.92	9.67	23.99	60.84	12.48	78.9	27.91
Case	CNV only	Male	82	794.29	15.46	65.51	76.3	23.69	37.46	27.62
Case	Mixed GA/CNV	Male	68	540.7	11.44	24.75	38.52	53.9	30.23	19.44
Case	Mixed GA/CNV	Female	74	905.22	9.93	11.25	19.27	24.03	50.6	20.79
Case	CNV only	Male	88	485.61	12.81	61.15	77.22	30.21	67.83	45.64
Case	CNV only	Female	71	712.49	6.82	46.85	54.86	20.69	116.55	17.04
Case	CNV only	Male	76	857.34	15.43	44.51	69.14	37.3	44.74	26.77
Case	GA only	Male	80	607.73	12.51	30.67	53.67	35.16	44.85	23.82
Case	Mixed GA/CNV	Male	69	1005.23	12.48	41.82	53.67	15.19	52.86	21.03
Case	CNV only	Male	90	553.4	13.39	20.6	60.58	33.66	41.74	26.22
Case	CNV only	Male	76	712.17	7.7	15.55	30.64	25.02	20.19	18.79
Case	GA only	Female	72	782.77	13.44	18.14	51.23	34.58	63.72	19.02
Case	GA only	Male	50	531.53	11.68	35.85	64.88	24.61	42.27	23.78
Case	CNV only	Female	70	649.24	14.19	44.22	74.37	24.08	151.44	26.75
Case	GA only	Female	84	736.13	9.85	20.03	56.03	10.97	56.38	24.5
Case	CNV only	Female	74	690.68	5.93	25.74	37.09	10.2	49.17	28.02
Case	GA only	Male	75	588.72	12.95	27.42	55.69	23.21	34.81	27.2
Case	CNV only	Female	78	747.21	9.3	2	53.41	0.95	35.43	28.38
Case	CNV only	Female	78	952	11.24	40.59	66.24	18.24	55.38	24.39
Case	GA only	Female	64	799.9	9.41	40.59	65.82	22.12	6.15	25.73
Case	CNV only	Male	65	626.69	12.32	34.97	61.76	59.89	30.22	19.92
Case	Mixed GA/CNV	Female	86	970.17	11	45.37	75.64	45.44	70.98	29.87
Case	GA only	Male	77.8	876.35	9.6	47.38	40.57	25.63	45.87	32.56
Case	CNV only	Male	69	1096.95	18.55	65.26	106	33.97	41.87	51.13
Case	CNV only	Female	77	913.28	11.83	20.79	53.22	11.81	41.81	21.61
Case	CNV only	Male	76	677.01	13.18	32.94	55.8	29.12	44.63	38.68
Case	CNV only	Female	66	896.68	13.2	77.93	95.85	37.59	71.47	41.74
Case	CNV only	Female	56	768.51	11.57	42.65	87.62	23.82	36.14	26.86
Case	CNV only	Female	71	764.53	9	48.46	59.52	17.68	59.6	21.36
Case	CNV only	Female	64	1036.47	8.69	43.15	68.35	35.1	144.83	36.7
Case	CNV only	Male	70	698.99	10.84	34.51	49.51	14.4	31.14	20.99
Case	Mixed GA/CNV	Female	90	750.86	8.99	56.63	73.76	59.01	85.45	26.14
Case	Mixed GA/CNV	Male	81	604.32	14.22	25.79	43.66	45.7	60.44	24.09
Case	CNV only	Male	82	596	10.42	37.14	45.76	17.84	4.08	20.52
Case	GA only	Female	56	794.53	11.13	46.02	45.53	22.49	39.93	23.49
Case	CNV only	Male	60	861.42	11.01	33.45	59.32	23.38	65.96	29.11
Case	Mixed GA/CNV	Female	80	1052.25	9.47	23.31	65.03	14.46	80.19	42.81
Case	Mixed GA/CNV	Male	78	687.59	9.23	34.84	46.28	16.73	32.14	31.57
Case	CNV only	Male	87	1384.2	11.59	33.14	72.5	21.84	107.43	44.83
Case	CNV only	Male	70	709.96	17.42	45.92	94.21	51	117.57	56.62
Case	CNV only	Female	65	800.67	12.13	35.24	63.71	29.91	5.79	26.62
Case	CNV only	Male	89	754.82	10.03	28.12	41.73	39.77	71.26	19.91
Case	CNV only	Male	81	692.7	9.8	29.45	15.13	17.11	12.92	9.94
Case	CNV only	Female	75	707.64	6.44	22.84	25.76	10.33	26.86	24.5
Case	Mixed GA/CNV	Female	71	725.65	4.78	49.99	56.16	11.28	23.45	26.83
Case	GA only	Male	88	576.24	9.09	25.37	33.73	21.66	32.94	16.93
Case	CNV only	Female	58	711.88	13.35	56.19	94.29	23.32	82.88	51.73
Case	CNV only	Female	78	699.91	10.25	18.45	62.39	10.72	77.56	37.06
Case	CNV only	Male	74	649.49	10.45	17.23	54.32	35.08	48.43	24.64
Case	CNV only	Female	69	826.24	7.97	36.88	53.25	14.67	82.61	17.41
Case	GA only	Female	58	580.53	8.74	38.9	36.49	10.7	25.16	15.6
Case	Mixed GA/CNV	Female	82	587.85	7.83	40.02	66.5	21.49	43.49	22.14
Case	Mixed GA/CNV	Female	79	728.91	18.62	58.41	71.31	64.16	82.58	29.76
Case	CNV only	Female	67	794.31	13.59	40.95	64.33	19.95	65.23	28.41
Case	CNV only	Male	78	640.54	7.21	31.88	52.27	22.14	44.2	13.7
Case	CNV only	Female	71	530.24	7.68	31.3	45.85	15.66	39.52	17.05
Case	Mixed GA/CNV	Female	65	621.93	10.29	33.81	48.93	21.21	38.08	27.38
Case	Mixed GA/CNV	Female	95	735.39	17.24	14.81	48.72	35.81	41.34	30.16
Case	GA only	Male	58	741.41	10.22	43.1	35.08	11	28.31	23.75
Case	CNV only	Female	88	933.33	7.58	21.63	50.42	8.56	36.76	18.21
Case	Mixed GA/CNV	Male	82	582.71	6.53	28.71	20.64	9.92	9.22	15.84
Case	GA only	Female	78	781.46	19.64	62.2	135	72.35	36.47	53.11
Case	GA only	Male	85	694.58	12.79	48.89	62.9	17.59	35.32	24.99
Case	CNV only	Male	71	683.77	19.53	47.11	87.8	73	33.2	36.12
Case	CNV only	Female	82	599.01	10.38	23.46	32.57	27.07	15.76	17.73
Case	CNV only	Male	74	813.93	13.81	48.53	65.95	16.93	38.77	28.05
Case	Mixed GA/CNV	Female	72	614.25	13.45	46.52	55	43.3	61.32	22.76
Case	CNV only	Male	75	883.86	16.1	42.01	43.34	25.03	72.81	17.36
Case	Mixed GA/CNV	Female	81	703.38	11.64	43.03	68.89	20.33	23.94	23.24
Case	CNV only	Male	78	749.9	13.91	64.21	102	40.99	135.3	51.43
Case	CNV only	Female	71	750.45	15.59	48.09	67.99	23.59	34.82	32.82
Case	GA only	Male	52	663.94	13.31	40.71	7.68	33.25	48.19	26.62
Case	CNV only	Female	70	813.32	5.57	28.31	83.6	12.01	67.51	35.92
Case	CNV only	Male	78	780.74	5.33	25.79	71.26	9.03	43.85	25.23
Case	GA only	Female	75	676.29	10.49	58.4	37.55	29.51	85.23	32.51
Case	CNV only	Male	67	475.63	11.36	32.41	31.48	12.89	23.15	21.87
Case	GA only	Female	76	752.84	14.17	41.07	70.64	85.82	100.98	31.9
Case	GA only	Female	74	362.53	14.44	51.01	72.17	26.63	41.39	39.54
Case	CNV only	Female	62	909.07	8.6	60.44	93.61	22.46	113.1	32.5
Case	Mixed GA/CNV	Male	76	729.44	12.13	40.97	57.84	25.63	85.8	25.79
Case	GA only	Male	89	674.69	11.08	30.64	31.04	34.05	27.28	10.64
Case	CNV only	Female	72	807.49	10.46	53.04	69.47	52.12	118.82	27.9
Case	GA only	Male	75	652.13	12.78	41.58	57.06	48.63	50.79	25.15
Case	CNV only	Female	73	946.78	10.19	32.7	37.33	23.45	37.34	23.27
Case	CNV only	Male	72	530.07	10.18	37.65	56.35	26.55	63.44	21.88
Case	CNV only	Male	81	828.21	10.18	49.45	44.14	16.1	43.73	14.89
Case	CNV only	Male	68	514.54	9.9	34.74	54.47	16.84	45.6	24.07
Case	GA only	Female	82	739.21	21.02	46.03	75.36	93.23	32.65	37.16
Case	Mixed GA/CNV	Female	81	455.42	6.7	29.05	32.17	12.51	33.19	18.13
Case	CNV only	Female	64	813.48	11.93	46.09	64.6	47.46	108.49	27.3
Case	CNV only	Female	70	677.66	10.12	44.28	63.46	24.39	83.21	19.85
Case	CNV only	Male	72	758.84	10.25	55.64	94.81	27.27	73.66	32.94
Case	GA only	Male	78	666.23	10.75	46.29	61.72	73.61	76.82	32.84
Case	CNV only	Female	61	932.13	9.09	25.39	69.42	10.38	72.33	23.02
Case	Mixed GA/CNV	Male	73	526.86	8.81	25.97	44.73	18.81	23.02	35.93
Case	GA only	Female	81	836.72	7.74	50.8	86.48	33.28	78.84	41.38
Case	CNV only	Female	71	704.5	19.11	54.3	75.91	39.79	47.98	43.43
Case	CNV only	Male	83	650.82	16.86	46.96	64.67	82.12	100.81	31.45
Case	CNV only	Male	64	620.49	11.57	45.91	26.33	45.46	49.08	38.83
Case	GA only	Female	75	721.44	14.28	34.53	62.19	43.71	104.02	27.42
Case	CNV only	Female	71	769.63	9.92	37.5	30.58	36.51	44.58	18.65
Case	CNV only	Male	87	539.05	4.43	34.55	17.79	15.37	13.8	18.55
Case	CNV only	Male	77	645.12	8.78	29	43.44	10.39	15.65	17.52
Case	GA only	Male	73	830.23	10.03	52.89	68.54	24.82	107.08	32.08
Case	CNV only	Female	74	491.8	10.64	31.06	74.06	7.98	25.4	20.88
Case	CNV only	Female	72	657.05	9.04	46.51	40.03	24.36	11.01	17.67
Case	CNV only	Female	70	631.87	7.27	52.49	32.48	15.01	24.45	26.47
Case	CNV only	Female	73	662.55	11.01	42.11	66.66	35.76	53.48	43.61
Case	GA only	Female	83	706.14	14.54	45.79	107	29.92	15.57	24.85
Case	CNV only	Male	66	756.5	6.3	35.9	33.21	20.7	46.6	28.15
Case	CNV only	Female	75	828.71	8.5	49.89	65.29	21.9	88.67	32.31
Case	GA only	Female	74	802.48	10.15	48.46	33.9	7.22	4	17.09
Case	CNV only	Female	70	941.54	9.27	27.61	40.53	32.42	18.15	35.43
Case	CNV only	Male	81	627.35	11.28	34.44	28.47	13.6	8.68	17.75
Case	GA only	Female	70	698.96	11.45	47.48	17.17	19.63	28.45	29.15
Case	CNV only	Female	82	802.51	17.94	39.21	58.28	85.09	36.75	28.08
Case	CNV only	Female	78	721.74	18.43	50.47	96.61	23.76	32.15	29.64
Case	CNV only	Male	71	554.39	10.27	40.37	39.78	20.59	8.13	29.98
Case	CNV only	Male	75	718.08	13.33	31.37	41.58	42.78	46.94	38.61
Case	GA only	Male	80	821.47	18.95	36	73.56	45.42	55.43	35.97
Case	Mixed GA/CNV	Male	80	584.36	10.36	31.07	44.04	38.7	33.16	23.03
Case	GA only	Female	80	893.46	18.06	60.58	86.99	69.12	67.18	33.05
Case	CNV only	Male	72	879.32	15.57	44.75	59.03	17.61	107.55	32.58
Case	Mixed GA/CNV	Female	62	743.49	11.16	20.51	40.27	14.15	6.96	23.02
Case	GA only	Male	83	504.34	6.74	22.83	25.01	46.5	52.89	14.05
Case	CNV only	Female	70	948.18	9.36	39.48	63.95	15.23	85.08	27.38
Case	Mixed GA/CNV	Female	66	848.82	9.14	46.69	40.55	23.2	10.84	22.01
Case	CNV only	Female	84	898.25	18.86	58.29	58.43	37.73	61.45	58.53
Case	CNV only	Female	77	853.6	11.63	46.66	61.35	37.35	84.63	23.12
Case	CNV only	Female	70	597.07	9.7	15.95	46	18.34	48.09	18.92
Case	Mixed GA/CNV	Female	65	993.85	7.53	64	84.37	17.67	75.76	63.54
Case	Mixed GA/CNV	Female	89	662.15	16.04	41.6	74.11	59.28	69.25	22.81
Case	CNV only	Female	65	893.28	13.37	32.48	63.16	28.72	63.61	28.56
Case	CNV only	Female	63	818.77	11.31	33.16	52.81	19.68	61.08	18.64
Case	GA only	Male	70	715.46	8.52	44.08	64.9	20.36	89.71	33.39
Case	CNV only	Female	74	700	11.4	24.11	32.27	13.59	13.31	16.49
Case	CNV only	Female	80	881.07	14.69	70.63	98.75	37.04	52.97	39.32
Case	Mixed GA/CNV	Male	63	750.43	8.83	36.28	48.87	22.54	41.96	33.42
Case	GA only	Male	63	725.73	8.59	35.83	36.99	17.07	9.83	26.25
Case	GA only	Male	68	673.56	12.68	63.23	16.07	42.78	21.84	16.58
Case	CNV only	Female	71	630.43	10.28	31.74	42.14	26.53	75.6	20.01
Case	Mixed GA/CNV	Male	79	709.67	15.73	27.64	32.67	53.57	48.89	34.8
Case	Mixed GA/CNV	Female	80	602.73	11.33	14.32	41.77	27.1	87.41	19.51
Case	CNV only	Female	70	793.73	12.55	40.81	58.22	57.37	82.3	23.5
Case	CNV only	Female	70	599.12	15.86	41.73	32.21	24.72	40.22	20.07
Case	CNV only	Female	88	636.23	19.36	39.11	33.75	77.4	79.15	32.57
Case	GA only	Male	66	870.08	16.53	50.67	83.39	35.77	10.89	27.55
Case	Mixed GA/CNV	Male	73	738.53	12.61	40.91	37.39	24.55	37.81	32.81
Case	CNV only	Male	66	689.55	6.6	43.43	59.64	16.87	48.26	24.62
Case	CNV only	Male	75	579.02	7.46	35.55	33.36	17.94	49.45	15.63
Case	CNV only	Female	70	761.17	7.1	48.21	61.93	30.32	37.27	20.43
Case	CNV only	Male	74	830.98	7.76	35.62	35.41	19.81	11.89	25.04
Case	Mixed GA/CNV	Male	80	770.59	13.18	63.35	82.9	31.96	57.16	28.6
Case	CNV only	Male	73.6	726.55	6.6	38.05	52.42	10.49	74.73	21.93
Case	CNV only	Female	87	696.74	9.43	42.78	62.83	18.6	21.11	21.66
Case	Mixed GA/CNV	Female	89	634.9	10.12	19.95	37.39	29.74	11.9	21.13
Case	CNV only	Male	70	728.44	5.73	46.66	78.34	15.39	48.98	24.56
Case	CNV only	Male	80	662.93	9.69	29.42	62.1	25	42.56	21.18
Case	Mixed GA/CNV	Male	71	597.05	11.49	40.61	53.84	16.37	4	21.61
Case	CNV only	Female	76	554.75	15.01	42.5	40.03	21.37	37.89	26.81
Case	GA only	Female	87	659.9	13.27	35.59	63.67	16.15	75.3	26.7
Case	CNV only	Female	70	682.31	10.91	25.35	12.78	26.16	14	23.66
Case	Mixed GA/CNV	Female	54	569.73	9.68	44.47	42.83	27.96	62.94	29.29
Case	GA only	Female	70	767.03	9.52	45.29	56.52	22.77	42.09	21.79
Case	CNV only	Female	69	724.99	11.86	45.98	55.22	36.07	57.07	27.67
Case	Mixed GA/CNV	Male	67	727.96	10.84	20.44	49.75	10.62	75.79	34.64
Case	CNV only	Female	71	933.23	9.6	61.79	82.13	30.82	92.44	25.61
Case	CNV only	Male	79	622.01	11.6	43.35	62.56	15.51	28.33	24.17
Case	CNV only	Female	70	677.42	11.97	27.66	49.9	44.76	25.09	19.55
Case	GA only	Male	86	921.11	19.09	43.03	62.93	69.55	110.2	36.63
Case	CNV only	Female	71	783.68	20.02	34.27	51.05	65.44	29.8	25.35
