# Supplementary material for: Beyond factor H: The impact of genetic-risk variants for age-related macular degeneration on circulating factor-H-like 1 and factor-H-related protein concentrations
Source: Am J Hum Genet. 2021 Jul 13;108(8):1385–400. doi: 10.1016/j.ajhg.2021.05.015 (PMC8387294; doi:10.1016/j.ajhg.2021.05.015)
Supplement: Table S5. Top 10,000 association signals from the GWASs of FH, FHL-1, FHR-1, FHR-2, FHR-3, FHR-4, and FHR-5 protein concentrations in 252 controls from the Cambridge AMD cohort [file mmc4.xlsx]

## Sheet: top10000_GWAS_FH_CAMB
	Table S5. Top 10,000 association signals from the GWASs of FH, FHL-1, FHR-1, FHR-2, FHR-3, FHR-4 and FHR-5 protein concentrations in 252 controls from the Cambridge AMD cohort. Columns G-I contain the corresponding genetic association estimates with AMD observed in the International AMD Genomics Consortium (IAMDGC) study (Fritsche et al., Nat Genet, 2016).
rs-number	Marker_ID (Chromosome:BasePair_OtherAllele_EffectAllele)	MAF	P-value	Beta	SE	IAMDGC P-value	IAMDGC Beta	IAMDGC SE
rs670196	1:41997195_A/G_Intron:HIVEP3	0.28283	1.45e-07	-1.8279	0.33748	0.765	0.006852	0.02292
rs7199636	16:83429902_G/C_Intron:CDH13|RP11-543N12.1	0.47789	1.03e-06	-1.215	0.24244	0.721	0.0060854	0.017067
rs191982155	5:40306867_C/T_Intergenic	0.010393	1.14e-06	-7.5782	1.5183	0.618	0.042342	0.084896
rs150522315	5:40355163_C/T_Intergenic	0.010339	1.25e-06	-7.4628	1.5011	0.635	0.039764	0.083758
rs75666198	5:147821828_A/G_Utr3:FBXO38	0.010361	1.58e-06	-9.9075	2.0133	0.326	0.13762	0.14036
rs149934046	2:229977724_G/A_Intron:PID1	0.018377	1.85e-06	-6.206	1.2698	0.0197	-0.21373	0.092041
rs116511917	3:30251856_A/T_Intergenic	0.031935	1.92e-06	4.2754	0.87628	0.0754	-0.13545	0.076321
rs141491851	3:30259484_A/T_Intergenic	0.030948	1.97e-06	4.385	0.89978	0.095	-0.13232	0.079426
rs436151	8:68568784_C/T_Intron:CPA6	0.014083	2.6e-06	6.7827	1.4095	0.292	-0.07603	0.0723
rs7281561	21:40775412_C/T_Intron:WRB	0.3187	2.63e-06	1.2897	0.26814	0.0263	0.038822	0.017478
rs140888890	7:137024728_G/A_Intron:PTN	0.012546	3.63e-06	-6.1091	1.289	0.861	0.01585	0.09088
rs78469211	7:137020408_C/G_Intron:PTN	0.012552	3.64e-06	-6.1054	1.2884	0.856	0.016492	0.090869
rs12053751	21:40775499_C/T_Intron:WRB	0.33786	3.97e-06	1.2509	0.26505	0.00753	0.046237	0.017303
rs114036234	1:196818518_C/A_Intron:CFHR2	0.044	4.74e-06	-3.0784	0.65777	2.54e-09	-0.26767	0.045197
rs74696321	1:196821120_G/A_Intron:CFHR2	0.1602	4.89e-06	1.5465	0.33093	1.55e-245	-0.81827	0.025507
rs56322345	1:196684574_C/T_Intron:CFH	0.1607	5.36e-06	1.5321	0.32932	8.91e-225	-0.77323	0.025097
rs12134598	1:196681001_T/G_Intron:CFH	0.16071	5.36e-06	1.5319	0.32928	1.15e-224	-0.77295	0.025092
rs79351096	1:196918741_G/A_Nonsynonymous:CFHR2	0.02778	5.49e-06	-3.5396	0.76167	1.01e-13	-0.45584	0.062345
rs61631854	2:212377672_C/T_Intron:ERBB4	0.16833	5.93e-06	1.7705	0.38243	0.157	0.033118	0.023426
rs76714234	4:40712143_C/T_Intergenic	0.02798	6.02e-06	-4.3598	0.94236	0.181	-0.091008	0.068199
rs182013360	3:195843496_A/C_Intergenic	0.020262	6.52e-06	-5.1136	1.1096	0.716	-0.032997	0.090805
rs4278873	2:212361074_A/G_Intron:ERBB4	0.16775	6.96e-06	1.6013	0.34859	0.385	0.019429	0.022349
rs1885957	6:164170998_A/G_Intron:RP1-230L10.1	0.099518	7.19e-06	-1.948	0.42474	0.305	-0.028929	0.028207
rs7112160	11:11765924_T/A_Intergenic	0.43753	7.53e-06	1.1235	0.24554	0.258	-0.018885	0.016699
rs7122838	11:11766021_G/C_Intergenic	0.43754	7.54e-06	1.1235	0.24555	0.257	-0.018917	0.0167
rs7123237	11:11766299_G/A_Intergenic	0.43754	7.55e-06	1.1236	0.24557	0.263	-0.018687	0.016704
rs5784371	10:34143733_C/CA_Intergenic	0.017935	8.51e-06	-8.0963	1.7802	0.229	-0.11088	0.092401
rs3736239	16:83430201_C/G_Normal	0.35064	9.11e-06	-1.1094	0.24477	0.898	-0.0022161	0.017297
rs3736240	16:83430254_C/T_Exon:RP11-543N12.1	0.35065	9.17e-06	-1.1082	0.2446	0.89	-0.0023807	0.017282
rs16877275	5:6407129_T/C_Intergenic	0.084994	9.44e-06	-2.0453	0.45208	0.768	0.0079926	0.027125
rs148241051	17:26385920_G/A_Intron:NLK	0.013659	9.67e-06	-5.4292	1.2015	0.323	-0.072471	0.073477
rs190265096	13:72938378_T/C_Intergenic	0.021613	9.99e-06	-5.011	1.1108	0.593	0.041938	0.078423
rs4598443	1:196550586_A/T_Intron:KCNT2	0.046522	1.01e-05	-2.5703	0.56994	0.00881	0.11085	0.04233
rs13309850	7:136516268_T/C_Intron:AC009264.1	0.49701	1.02e-05	1.6634	0.36912	0.129	0.038901	0.025608
rs76536823	5:167066737_T/A_Intron:ODZ2	0.012492	1.05e-05	-9.3374	2.0753	0.0702	-0.28892	0.16032
rs149216503	6:119084349_G/T_Intron:RP11-210H10	0.014982	1.14e-05	-5.6734	1.2659	0.938	-0.0062692	0.080387
rs11568443	17:26820997_G/A_Intron:SLC13A2	0.010998	1.16e-05	-6.089	1.3603	0.529	-0.057584	0.091685
rs144892993	17:26347456_T/G_Intergenic	0.013329	1.19e-05	-5.5193	1.2343	0.558	-0.047273	0.080692
rs193156092	3:113854347_C/T_Intron:DRD3	0.023716	1.21e-05	4.4113	0.98748	0.923	0.0074381	0.076803
rs17213853	16:83441459_A/T_Intron:CDH13	0.46068	1.21e-05	-1.0737	0.24035	0.415	0.01368	0.016797
rs75501187	2:140732418_T/A_Intergenic	0.023546	1.23e-05	-4.0108	0.89882	0.963	0.0026499	0.057124
rs180703505	17:26828300_C/T_Intergenic	0.010663	1.24e-05	-6.1265	1.3735	0.481	-0.064658	0.091901
rs138881853	1:196909456_C/T_Intron:CFHR2	0.043845	1.27e-05	-2.7679	0.62109	5.51e-09	-0.24784	0.042762
rs74988308	5:167063147_C/T_Intron:ODZ2	0.01305	1.28e-05	-9.1883	2.0628	0.061	-0.30755	0.16488
rs2426171	20:49238645_C/T_Intron:FAM65C	0.23317	1.29e-05	1.337	0.30033	0.587	0.011379	0.02093
rs142466907	2:111591358_T/C_Intron:ACOXL	0.02054	1.31e-05	-5.8128	1.3067	0.808	-0.020122	0.082979
rs186230046	2:11754733_C/A_Intron:GREB1	0.011968	1.31e-05	-5.5906	1.2569	0.256	-0.095032	0.083785
rs4705258	5:147826832_A/C_Intergenic	0.014827	1.34e-05	-6.7222	1.513	0.251	0.10139	0.088328
rs73066550	12:18558334_T/G_Intron:PIK3C2G	0.11913	1.36e-05	1.8515	0.41699	0.368	-0.022309	0.024812
rs10035149	5:6363726_G/A_Intergenic	0.088304	1.37e-05	-1.9534	0.44011	0.703	0.010314	0.027042
rs117860970	17:26803904_G/A_Intron:SLC13A2	0.011798	1.4e-05	-5.7399	1.2948	0.554	-0.054624	0.092511
rs186373723	2:111601318_C/G_Intron:ACOXL	0.014508	1.42e-05	-7.974	1.7998	0.548	-0.073582	0.12267
rs192005343	2:227228961_G/A_Intergenic	0.022774	1.43e-05	-4.5789	1.034	0.443	-0.059883	0.07812
rs186546458	1:196815059_C/G_Intron:CFHR2	0.023821	1.46e-05	-4.5061	1.0189	2.03e-09	-0.40394	0.068066
rs138910474	9:102260916_AG/A_Intergenic	0.1416	1.51e-05	-1.738	0.39356	0.191	-0.035858	0.027459
rs4702347	5:6411811_A/G_Intergenic	0.084661	1.51e-05	-2.0084	0.45483	0.746	0.0088152	0.027266
rs79930019	5:147823506_C/G_Intergenic	0.01475	1.58e-05	-6.6289	1.505	0.391	0.071312	0.083254
rs15463	5:147822069_A/T_Utr3:FBXO38	0.014472	1.59e-05	-6.6218	1.504	0.22	0.10818	0.088266
rs115544164	5:116217765_C/G_Intergenic	0.02695	1.6e-05	3.5141	0.79838	0.611	-0.028565	0.05625
rs80267346	5:116216944_C/T_Intergenic	0.026929	1.63e-05	3.5159	0.79944	0.614	-0.028402	0.056309
rs3087809	17:6024288_A/C_Utr3:WSCD1	0.15184	1.63e-05	-2.1114	0.48013	0.839	-0.0059576	0.029348
rs13164796	5:174969879_G/A_Intergenic	0.1446	1.65e-05	2.1567	0.49076	0.711	0.011718	0.031652
rs80158481	3:179721024_T/A_Intron:PEX5L	0.013942	1.68e-05	-5.627	1.2815	0.3	-0.066555	0.064292
rs13159178	5:6348184_T/C_Intergenic	0.091942	1.68e-05	-1.8929	0.43109	0.864	0.004688	0.027362
rs4714225	6:39191566_G/A_Intron:KCNK5	0.34116	1.68e-05	1.6636	0.37895	0.981	0.000561	0.023947
rs140194742	15:54325452_A/G_Intron:UNC13C	0.023958	1.69e-05	4.3395	0.98883	0.178	-0.076594	0.056906
rs61868312	10:116150765_T/C_Intron:AFAP1L2	0.020113	1.7e-05	5.2523	1.1972	0.417	-0.055515	0.068461
rs10040003	5:6353731_A/C_Intergenic	0.091952	1.71e-05	-1.8351	0.41837	0.892	-0.0036159	0.026613
rs138529128	21:40775481_T/C_Intron:WRB	0.27436	1.72e-05	1.3294	0.30321	0.0422	0.03828	0.018844
rs143031654	21:40775484_A/G_Intron:WRB	0.27425	1.73e-05	1.3292	0.30318	0.0427	0.03819	0.018844
rs76322817	2:229965133_C/A_Intron:PID1	0.027073	1.73e-05	-4.502	1.0269	0.00374	-0.22395	0.077554
rs10042498	5:6353464_G/A_Intergenic	0.089169	1.73e-05	-1.8311	0.41772	0.948	-0.00174	0.02667
rs201746082	22:20902458_TTGTTTTG/T_Deletion:MED15	0.048617	1.79e-05	3.2997	0.75408	0.95	0.0030228	0.048672
rs71600222	5:6361053_T/C_Intergenic	0.087984	1.83e-05	-1.9576	0.44794	0.658	0.012168	0.027491
rs35318845	5:6361076_T/C_Intergenic	0.08801	1.84e-05	-1.9575	0.44801	0.681	0.011306	0.027497
rs145559227	17:27956676_A/C_Utr3:SSH2	0.02122	1.86e-05	-4.4067	1.0091	0.869	-0.012302	0.074871
rs199778852	1:238933027_A/AT_Intergenic	0.022817	1.87e-05	-4.1666	0.95453	0.437	0.050055	0.064353
rs34010979	5:6353708_G/A_Intergenic	0.087464	1.96e-05	-1.8456	0.4238	0.981	-0.000658	0.026981
rs10037208	5:6353773_C/G_Intergenic	0.089296	1.96e-05	-1.8143	0.41667	0.93	-0.0023182	0.026565
rs10040610	5:6353815_T/C_Intergenic	0.089296	1.96e-05	-1.8139	0.41662	0.93	-0.0023294	0.026563
rs6650882	22:43501809_C/T_Intergenic	0.018218	1.98e-05	-8.1074	1.8632	0.54	-0.045996	0.075167
rs114255527	3:179710521_C/T_Intron:PEX5L	0.014077	1.99e-05	-5.5519	1.2759	0.291	-0.067763	0.064296
rs79449326	17:27923353_G/A_Intron:ANKRD13B|RP11-68I3.2	0.021524	2e-05	-4.2745	0.98279	0.814	-0.017447	0.074254
rs3074014	22:20902439_TTTTTTTG/T_Deletion:MED15	0.049188	2.02e-05	3.2763	0.7537	0.985	0.000938	0.04853
rs10037237	5:6353910_C/T_Intergenic	0.088391	2.03e-05	-1.8306	0.42121	0.964	-0.0012199	0.026877
rs1864219	5:6349207_C/A_Intergenic	0.087746	2.05e-05	-1.866	0.42955	0.983	0.000592	0.027334
rs58502205	5:147814777_C/T_Intron:FBXO38	0.014101	2.07e-05	-6.4652	1.4892	0.295	0.091223	0.087115
rs201201075	1:41994828_CCT/C_Deletion:HIVEP3	0.46939	2.1e-05	-1.1758	0.27107	0.948	-0.0011304	0.01746
rs144711752	6:162303639_GGA/G_Deletion:PARK2	0.078319	2.12e-05	-2.298	0.53007	0.019	-0.087735	0.037445
rs6692162	1:196945912_A/T_Intergenic	0.08723	2.14e-05	1.8828	0.43445	1.6e-93	-0.65329	0.032794
rs62330543	5:6341882_G/A_Intergenic	0.09129	2.15e-05	-1.922	0.44362	0.965	-0.0012414	0.028301
rs117566968	13:81463342_G/T_Intergenic	0.029966	2.15e-05	-4.6977	1.0843	0.209	0.084063	0.06695
rs13049451	21:40841279_G/A_Intron:SH3BGR	0.28795	2.16e-05	1.1922	0.27523	0.0152	0.043244	0.017823
rs2063998	21:40816185_G/C_Intron:LCA5L	0.33313	2.18e-05	1.1572	0.26728	0.0524	0.03307	0.01705
rs73367984	21:40816499_T/G_Intron:LCA5L	0.33317	2.19e-05	1.157	0.26729	0.0547	0.032752	0.017047
rs12756677	1:158355874_G/T_Intergenic	0.079952	2.22e-05	-2.2469	0.51954	0.228	0.04675	0.03882
rs2277787	21:40817691_G/A_Utr5:LCA5L	0.3333	2.24e-05	1.1552	0.26727	0.0507	0.033304	0.017044
rs73367987	21:40817100_T/C_Intron:LCA5L	0.33299	2.25e-05	1.1558	0.26742	0.0485	0.033684	0.017072
rs10499072	6:113146107_A/G_Intergenic	0.045903	2.33e-05	-3.0446	0.70582	0.434	0.036942	0.047269
rs13186672	5:6340423_T/A_Intergenic	0.096204	2.39e-05	-1.9575	0.45441	0.776	0.0081846	0.028704
rs201596107	22:20891497_G/GCCCT_Insertion:MED15	0.067925	2.4e-05	2.2887	0.53144	0.733	-0.012037	0.035291
rs3216923	22:20891498_C/CCCTA_Insertion:MED15	0.067927	2.4e-05	2.2886	0.53148	0.733	-0.012049	0.035292
rs59130847	17:6038424_G/A_Intergenic	0.12504	2.43e-05	-1.7216	0.40011	0.908	0.002765	0.023999
rs113818268	6:40862020_G/A_Intergenic	0.034125	2.45e-05	3.0922	0.71895	0.419	-0.034741	0.043037
22:20891502:A_ACC	22:20891502_A/ACCTC_Insertion:MED15	0.068871	2.46e-05	2.2864	0.53171	0.742	-0.011633	0.035324
rs957847	13:102461165_G/T_Intron:FGF14	0.15277	2.49e-05	1.5574	0.36243	0.827	0.0048307	0.022076
rs137972544	13:72895095_G/A_Intergenic	0.017298	2.51e-05	-5.3125	1.2366	0.634	0.037442	0.078593
rs75272591	5:147807902_A/T_Intron:FBXO38	0.014234	2.53e-05	-6.3374	1.4759	0.406	0.067197	0.080847
rs73045433	3:21477153_G/A_Intron:ZNF385D	0.015042	2.53e-05	5.4315	1.2649	0.492	-0.045801	0.066687
rs9427940	1:196943353_G/T_Intergenic	0.097415	2.53e-05	1.7028	0.39657	2.45e-114	-0.6888	0.03128
rs181204798	X:42605418_T/A_Intergenic	0.082667	2.58e-05	-2.4598	0.57348	0.777	0.01063	0.03746
rs79784235	9:100251455_G/A_Intron:TDRD7	0.020887	2.61e-05	-6.0687	1.4159	0.182	-0.093676	0.070243
rs1885958	6:164171123_C/T_Intron:RP1-230L10.1	0.11519	2.62e-05	-1.6959	0.39574	0.342	-0.025315	0.026623
rs77184473	1:202116781_C/T_Utr3:PTPN7	0.015617	2.62e-05	-5.2835	1.2329	0.821	-0.024673	0.10933
rs914508	6:40857246_G/A_Intergenic	0.034099	2.62e-05	3.0756	0.71774	0.421	-0.034491	0.042929
rs4452445	4:11553746_A/G_Intergenic	0.35501	2.63e-05	1.3074	0.30515	0.996	0.000108	0.01947
rs4453042	1:210694198_C/G_Intron:HHAT	0.33014	2.65e-05	-1.1907	0.27803	0.51	0.011807	0.017932
rs9427656	1:196943020_A/T_Intergenic	0.097252	2.7e-05	1.6966	0.39654	5.62e-115	-0.69122	0.031309
rs9427657	1:196943321_A/G_Intergenic	0.097254	2.7e-05	1.6965	0.39654	1.02e-114	-0.69012	0.031292
rs34650634	1:196944683_A/G_Intergenic	0.099244	2.74e-05	1.6879	0.39485	3.31e-116	-0.68873	0.031016
rs72860151	17:74515711_G/A_Intergenic	0.080369	2.75e-05	-2.5942	0.60696	0.285	-0.044145	0.041317
rs186580198	7:101267298_G/C_Nonsynonymous:MYL10	0.010056	2.75e-05	-6.1613	1.4417	0.162	0.1232	0.088152
rs5751024	22:20904073_G/C_Intron:MED15	0.067958	2.79e-05	2.2794	0.53375	0.604	-0.018313	0.035351
rs72744178	5:16508420_A/C_Intron:FAM134B	0.012117	2.8e-05	-5.6221	1.3167	0.531	0.058065	0.092749
rs5750938	22:20898005_C/T_Intron:MED15	0.068573	2.81e-05	2.234	0.52335	0.717	-0.012582	0.034696
rs144947741	13:72826444_G/A_Intergenic	0.016183	2.81e-05	-5.5478	1.2998	0.948	-0.0055802	0.08587
rs72012741	1:196942932_TTATTA/T_Intergenic	0.097448	2.82e-05	1.6935	0.39677	2.57e-118	-0.70537	0.031529
rs75472746	22:20898402_G/A_Intron:MED15	0.068571	2.82e-05	2.2343	0.52354	0.719	-0.01249	0.034707
rs72774938	2:2712032_C/G_Intergenic	0.051448	2.82e-05	2.4755	0.58008	0.263	0.039484	0.035307
rs12484159	22:20899705_G/A_Intron:MED15	0.068587	2.83e-05	2.2363	0.52409	0.724	-0.012253	0.034747
rs12483842	22:20899634_C/T_Intron:MED15	0.068587	2.83e-05	2.2362	0.52407	0.72	-0.012461	0.034745
rs13182014	5:6339786_T/C_Intergenic	0.099379	2.83e-05	-1.9519	0.45746	0.798	0.0073797	0.028783
rs12484992	22:20903439_T/C_Intron:MED15	0.068623	2.83e-05	2.242	0.52546	0.739	-0.011615	0.034837
rs9637342	22:20901696_G/C_Intron:MED15	0.068617	2.83e-05	2.2393	0.52482	0.732	-0.011895	0.034795
rs17211374	22:20903863_C/G_Intron:MED15	0.068998	2.84e-05	2.2412	0.5253	0.625	-0.016992	0.034738
rs745242	2:2712541_A/G_Intergenic	0.051466	2.84e-05	2.4754	0.58021	0.264	0.039435	0.035314
rs2329363	22:20895158_T/C_Intron:MED15	0.068512	2.84e-05	2.2305	0.52285	0.716	-0.012618	0.034655
rs5757972	22:20898956_A/C_Intron:MED15	0.068587	2.84e-05	2.2346	0.52384	0.72	-0.01243	0.034728
rs184304926	13:72842045_C/T_Intergenic	0.017125	2.86e-05	-5.2812	1.2383	0.989	0.0011402	0.080133
rs79538179	22:20859989_C/A_Intergenic	0.067028	2.86e-05	2.2291	0.5227	0.756	-0.010731	0.034525
rs2269832	22:20891842_C/T_Intron:MED15	0.06845	2.86e-05	2.2259	0.522	0.711	-0.012822	0.034595
rs2269833	22:20891928_G/T_Intron:MED15	0.068454	2.86e-05	2.226	0.52203	0.711	-0.012822	0.034596
rs201003715	6:164171342_T/TTC_Insertion:RP1-230L10.1	0.10611	2.86e-05	-1.7645	0.41382	0.382	-0.024118	0.027579
rs74434132	22:20885307_C/T_Intron:MED15	0.068028	2.88e-05	2.215	0.51963	0.744	-0.011235	0.034424
rs7189085	16:83431787_A/G_Intron:CDH13	0.31827	2.9e-05	-1.1066	0.25972	0.791	0.0048092	0.018107
rs1076348	22:20881111_G/A_Intron:MED15	0.067835	2.9e-05	2.2092	0.5185	0.753	-0.010823	0.03434
rs72774943	2:2715467_C/T_Intergenic	0.051712	2.92e-05	2.481	0.58248	0.271	0.039043	0.035447
rs59691479	5:147796354_G/A_Intron:FBXO38	0.013494	2.93e-05	-6.2863	1.4761	0.317	0.085742	0.085797
rs997145	22:20866658_C/T_Intron:MED15	0.06746	2.94e-05	2.1991	0.51654	0.751	-0.010829	0.034185
rs5756597	22:20866834_G/A_Intron:MED15	0.06746	2.94e-05	2.1991	0.51654	0.752	-0.010817	0.034187
rs5756605	22:20867073_A/T_Intron:MED15	0.06746	2.94e-05	2.1991	0.51654	0.752	-0.010812	0.034187
rs5756675	22:20868223_C/A_Intron:MED15	0.06746	2.94e-05	2.1991	0.51654	0.753	-0.01076	0.034188
rs5756801	22:20871338_T/C_Intron:MED15	0.067474	2.94e-05	2.1992	0.51656	0.756	-0.010641	0.03419
rs997144	22:20866378_C/T_Intron:MED15	0.06745	2.96e-05	2.199	0.51666	0.751	-0.010826	0.034194
rs7131286	11:75110680_C/T_Intron:RPS3	0.18503	2.99e-05	-1.387	0.3261	0.257	0.025655	0.022622
rs56718445	1:210678269_C/T_Intron:HHAT	0.33017	3e-05	-1.1545	0.27149	0.469	0.01283	0.017735
rs117033565	13:71559675_T/C_Intergenic	0.032236	3.01e-05	-3.7412	0.87987	0.635	0.030694	0.064643
rs75084459	5:167062898_C/T_Intron:ODZ2	0.012583	3.03e-05	-9.3746	2.2054	0.0583	-0.32618	0.17308
rs62438265	6:162303533_C/G_Intron:PARK2	0.085976	3.04e-05	-2.26	0.53183	0.0164	-0.089667	0.037396
rs77703834	11:109973222_G/T_Intron:ZC3H12C	0.018589	3.04e-05	5.2597	1.2377	0.838	-0.014643	0.071444
rs147461971	15:94322495_G/A_Intron:CTD-3049M7.1	0.037365	3.08e-05	4.5187	1.0641	0.718	0.027484	0.076026
rs5758363	22:20908515_C/T_Intron:MED15	0.068806	3.1e-05	2.2705	0.5349	0.726	-0.012365	0.035351
rs58313354	5:147796533_G/C_Intron:FBXO38	0.013577	3.11e-05	-6.2183	1.4652	0.319	0.08425	0.084655
rs874221	21:40847011_T/C_Intron:SH3BGR	0.29284	3.12e-05	1.1513	0.27134	0.0377	0.036689	0.017658
rs191526576	14:102772661_A/C_Intergenic	0.014438	3.15e-05	-7.3034	1.722	0.681	0.039825	0.096865
rs200568761	2:18216851_C/CTCATTTGAA_Insertion:KCNS3	0.037786	3.16e-05	3.7261	0.87876	0.421	0.05625	0.06996
rs17573790	1:196609396_A/C_Intergenic	0.099206	3.17e-05	1.7545	0.41383	7.24e-111	-0.70332	0.032491
rs4937508	11:130257002_G/T_Intron:RP11-121M22.1	0.44061	3.18e-05	-1.6679	0.39349	0.99	0.000349	0.026765
rs138848227	13:72876747_G/A_Intergenic	0.016954	3.23e-05	-5.185	1.2243	0.843	0.015212	0.077061
rs5758417	22:20910833_C/T_Intron:MED15	0.068808	3.23e-05	2.285	0.53957	0.717	-0.012924	0.035623
rs11476293	20:49103653_GA/G_Intergenic	0.29167	3.26e-05	-1.2201	0.28824	0.869	-0.0029156	0.017722
rs2070763	11:75112137_A/G_Intron:RPS3	0.18577	3.26e-05	-1.3763	0.32513	0.272	0.024669	0.022479
rs4811075	20:49103507_G/A_Intergenic	0.29177	3.27e-05	-1.2196	0.28816	0.843	-0.0035054	0.017708
rs5758468	22:20911756_A/C_Intron:MED15	0.069675	3.29e-05	2.2816	0.53929	0.608	-0.018223	0.035511
rs139197085	3:107073842_A/AT_Intergenic	0.033728	3.31e-05	-2.9209	0.6907	0.621	0.020483	0.041465
rs112241194	3:107073859_T/A_Intergenic	0.033726	3.31e-05	-2.9209	0.69071	0.622	0.020469	0.041466
rs67731043	3:107073931_T/C_Intergenic	0.033726	3.31e-05	-2.9209	0.69071	0.621	0.020471	0.041466
rs142109289	6:119003104_A/G_Intron:CEP85L	0.037048	3.33e-05	-3.0006	0.7098	0.692	-0.018316	0.046249
rs4705255	5:147791682_A/T_Intron:FBXO38	0.013437	3.37e-05	-6.1738	1.4613	0.327	0.082637	0.084337
rs72962908	6:119008313_C/T_Intron:CEP85L	0.037044	3.38e-05	-3.0008	0.71037	0.687	-0.01866	0.046292
rs140903829	22:20914699_G/A_Intron:MED15	0.069496	3.38e-05	2.303	0.54523	0.684	-0.0146	0.035932
rs58671649	11:11765211_T/G_Intergenic	0.41202	3.38e-05	1.0333	0.24463	0.355	-0.015515	0.016765
rs60838770	21:40832556_C/T_Intron:SH3BGR	0.3268	3.41e-05	1.1436	0.27089	0.0381	0.035877	0.017299
rs35567794	21:17469173_T/TG_Insertion:LINC00478	0.35334	3.42e-05	-1.1859	0.28091	0.454	-0.013787	0.018436
rs4709010	6:164168200_A/G_Intron:RP1-230L10.1	0.095631	3.42e-05	-1.8137	0.42969	0.292	-0.029626	0.028137
rs2823598	21:17447405_A/G_Intron:LINC00478	0.34909	3.43e-05	-1.2363	0.29291	0.543	-0.01159	0.019078
rs17884061	11:75109196_T/TGGGACTAC_Intergenic	0.17989	3.43e-05	-1.4253	0.33773	0.289	0.025088	0.023647
rs10515614	5:147791531_C/A_Intron:FBXO38	0.013452	3.44e-05	-6.1682	1.4616	0.33	0.082001	0.084221
rs7283910	21:40842460_T/C_Intron:SH3BGR	0.2926	3.45e-05	1.1451	0.27139	0.0375	0.036773	0.017675
rs13003434	2:129292289_A/G_Intergenic	0.01045	3.46e-05	-7.4505	1.7663	0.257	-0.12718	0.11254
rs151053125	13:72954199_T/C_Intergenic	0.022573	3.47e-05	-4.8875	1.1588	0.598	0.042938	0.081399
rs61825701	1:228831721_C/T_Intergenic	0.026548	3.47e-05	-3.6739	0.87111	0.743	-0.020467	0.062501
rs117059807	13:86686303_A/T_Intron:RP11-30L8.1	0.016577	3.48e-05	-4.2792	1.0147	0.227	-0.072279	0.059879
rs768175	20:49238427_A/C_Intron:FAM65C	0.21209	3.51e-05	1.2291	0.29161	0.429	0.015898	0.020114
rs5758631	22:20915617_C/G_Intron:MED15	0.069016	3.52e-05	2.3038	0.54664	0.71	-0.01338	0.035998
rs7766449	6:164164426_T/C_Intron:RP1-230L10.1	0.096315	3.53e-05	-1.8094	0.42939	0.338	-0.026887	0.028084
rs9365603	6:164166908_C/T_Intron:RP1-230L10.1	0.095913	3.53e-05	-1.8107	0.42974	0.304	-0.028885	0.028114
rs2410158	21:40834904_A/G_Intron:SH3BGR	0.32665	3.55e-05	1.1415	0.27097	0.0372	0.036067	0.017315
rs12163475	22:20859575_G/A_Intergenic	0.067331	3.55e-05	2.1968	0.52154	0.755	-0.010774	0.034502
rs35466381	3:107073568_C/T_Intergenic	0.033565	3.56e-05	-2.9107	0.69107	0.666	0.017976	0.041636
rs7132366	12:71126552_G/C_Intron:PTPRR	0.48238	3.56e-05	-1.1538	0.27397	0.368	0.016256	0.018052
rs11088565	21:17474231_C/T_Intron:LINC00478	0.34841	3.58e-05	-1.1648	0.27666	0.442	-0.013977	0.018195
rs7741441	6:164164404_G/A_Intron:RP1-230L10.1	0.096397	3.58e-05	-1.808	0.42943	0.315	-0.028207	0.028054
rs5751254	22:20916333_A/T_Intron:MED15	0.069028	3.58e-05	2.3079	0.54819	0.709	-0.013478	0.03608
rs35360199	21:40835823_A/G_Intron:SH3BGR	0.3266	3.58e-05	1.141	0.27102	0.0371	0.036102	0.017321
rs74972844	22:20916667_A/T_Intron:MED15	0.069046	3.59e-05	2.3092	0.54856	0.708	-0.013516	0.0361
rs201415320	19:41874322_CT/C_Deletion:TMEM91	0.48734	3.59e-05	1.2781	0.30362	0.359	-0.017257	0.018806
rs10945917	6:164169748_T/A_Intron:RP1-230L10.1	0.095627	3.6e-05	-1.8098	0.42997	0.279	-0.030457	0.028132
rs75702695	22:20858743_G/A_Intergenic	0.067337	3.63e-05	2.1964	0.52211	0.755	-0.010785	0.034538
rs34691271	3:107073079_C/T_Intergenic	0.033609	3.63e-05	-2.9067	0.69098	0.667	0.01793	0.041631
rs77364369	21:40836876_A/C_Intron:SH3BGR	0.32645	3.66e-05	1.14	0.2711	0.0368	0.036188	0.017331
rs35286554	21:40837268_T/C_Intron:SH3BGR	0.32642	3.67e-05	1.1398	0.27112	0.0367	0.036201	0.017334
rs1534994	6:40954700_T/C_Intergenic	0.024619	3.67e-05	-3.6827	0.87602	0.802	-0.016105	0.064394
rs4709008	6:164153221_T/C_Intron:RP1-230L10.1	0.097107	3.69e-05	-1.7964	0.42741	0.43	-0.022004	0.027901
rs9295229	6:164154218_A/G_Intron:RP1-230L10.1	0.09701	3.71e-05	-1.7954	0.42731	0.411	-0.022957	0.027913
rs6063526	20:49102815_G/A_Intergenic	0.28696	3.73e-05	-1.2119	0.28852	0.747	-0.0057254	0.017758
rs4709007	6:164150942_C/T_Intron:RP1-230L10.1	0.096891	3.73e-05	-1.7945	0.42725	0.408	-0.023098	0.027895
rs71316676	21:40838167_C/G_Intron:SH3BGR	0.32631	3.74e-05	1.1389	0.27119	0.0365	0.036257	0.017341
rs72774931	2:2707206_C/T_Intergenic	0.053986	3.74e-05	2.4437	0.58189	0.359	0.032329	0.035243
rs11799792	1:158329277_C/T_Intergenic	0.12417	3.75e-05	-1.5333	0.36514	0.344	0.025318	0.026757
rs5759314	22:20927716_T/C_Intron:MED15	0.074421	3.75e-05	2.4099	0.57396	0.701	-0.014374	0.037451
rs4709009	6:164154887_T/C_Intron:RP1-230L10.1	0.096887	3.75e-05	-1.7937	0.42718	0.418	-0.022611	0.027908
rs71316677	21:40838442_A/G_Intron:SH3BGR	0.32627	3.77e-05	1.1384	0.27121	0.0364	0.036288	0.017344
rs4927886	3:195871087_T/C_Exon:AC139666.1	0.026631	3.77e-05	-4.598	1.0954	0.488	-0.054489	0.078628
rs34633423	1:158333439_A/G_Intergenic	0.10206	3.77e-05	-1.6416	0.3911	0.718	0.010535	0.029189
rs61825660	1:228737795_G/C_Intergenic	0.027187	3.78e-05	-3.5428	0.84408	0.67	-0.025163	0.059126
rs9347782	6:164164447_A/C_Intron:RP1-230L10.1	0.095839	3.78e-05	-1.8227	0.43428	0.325	-0.02766	0.028125
rs6455916	6:164157510_C/T_Intron:RP1-230L10.1	0.096962	3.8e-05	-1.7908	0.42681	0.427	-0.022132	0.027884
rs11343288	4:14344624_TA/T_Intergenic	0.20027	3.81e-05	1.426	0.33991	0.343	-0.021885	0.023081
rs35136907	1:158296075_A/C_Intergenic	0.10351	3.82e-05	-1.6365	0.39014	0.782	-0.0079295	0.028698
rs2302656	2:36770845_T/A_Intron:AC007401.2|CRIM1	0.22007	3.83e-05	1.5689	0.37412	0.866	-0.0042934	0.025482
rs1735138	21:40848667_T/C_Intron:SH3BGR	0.3013	3.84e-05	1.131	0.26972	0.0525	0.033682	0.017373
rs78248629	2:129264623_A/T_Intergenic	0.010444	3.84e-05	-7.2702	1.7339	0.24	-0.12811	0.10937
rs74876048	9:95974830_C/T_Intron:WNK2	0.010942	3.9e-05	-6.9314	1.6546	0.922	0.0093373	0.095056
rs116350769	2:2694008_T/C_Intergenic	0.041097	3.9e-05	3.0366	0.72486	0.534	0.027079	0.043572
rs111285756	2:2693999_T/C_Intergenic	0.0415	3.91e-05	3.0087	0.71826	0.578	0.023992	0.043107
rs12738822	1:158294185_G/A_Intergenic	0.1034	3.92e-05	-1.6359	0.39057	0.643	-0.013423	0.028934
rs11685508	2:2706391_G/T_Intergenic	0.054012	3.95e-05	2.4392	0.58269	0.364	0.032036	0.03526
rs12484576	22:20929084_T/C_Intron:MED15	0.072343	3.95e-05	2.3798	0.5685	0.664	-0.016154	0.037168
rs12484645	22:20922316_T/C_Intron:MED15	0.069173	4.01e-05	2.3318	0.55745	0.696	-0.014301	0.036586
rs607243	9:3235684_A/G_Intron:RFX3	0.023119	4.02e-05	5.699	1.3626	0.329	-0.081412	0.083471
rs13067360	3:107072112_A/T_Intergenic	0.03373	4.02e-05	-2.8757	0.68765	0.656	0.018499	0.041516
rs35262377	3:107071064_T/C_Intergenic	0.033716	4.03e-05	-2.8749	0.68751	0.655	0.018588	0.041611
rs7522952	1:196882344_A/G_Intron:CFHR2|CFHR4	0.10815	4.03e-05	1.6173	0.38677	3.39e-146	-0.7586	0.030606
rs11687062	2:2705427_G/A_Intergenic	0.054026	4.04e-05	2.4389	0.58334	0.369	0.031709	0.035277
rs186217986	11:80641426_G/C_Intergenic	0.010367	4.07e-05	-6.6465	1.5903	0.414	-0.058479	0.071618
rs6691372	1:196866730_G/T_Intron:CFHR2|CFHR4	0.10827	4.07e-05	1.616	0.38667	7.59e-146	-0.75742	0.030596
rs1885179	20:49238038_C/T_Intron:FAM65C	0.3356	4.07e-05	1.2761	0.30537	0.226	0.024623	0.020326
rs12484676	22:20930991_T/G_Intron:MED15	0.072363	4.08e-05	2.385	0.57079	0.66	-0.01638	0.037293
rs9427927	1:196909513_C/T_Intron:CFHR2	0.10759	4.11e-05	1.6158	0.38686	7.76e-148	-0.76182	0.030551
rs12484690	22:20931094_T/C_Intron:MED15	0.072349	4.12e-05	2.3845	0.57099	0.661	-0.016362	0.037299
rs9427648	1:196911048_G/A_Intron:CFHR2	0.10754	4.12e-05	1.6153	0.38682	1.82e-147	-0.7606	0.030537
rs13086584	3:107068415_C/T_Intergenic	0.03375	4.12e-05	-2.8684	0.68689	0.653	0.018695	0.041582
rs12484039	22:20931123_G/C_Intron:MED15	0.072373	4.13e-05	2.3844	0.57105	0.66	-0.016404	0.037305
rs9427935	1:196925076_G/A_Intron:CFHR2	0.10724	4.13e-05	1.6145	0.38668	6.17e-146	-0.75448	0.030439
rs7529347	1:196923315_C/T_Intron:CFHR2	0.10728	4.14e-05	1.6146	0.38672	7.41e-146	-0.75437	0.030442
rs4348932	11:75116959_G/A_Utr3:RPS3	0.18455	4.14e-05	-1.3482	0.32292	0.267	0.024818	0.022382
rs67866095	1:196926584_CT/C_Deletion:CFHR2	0.10721	4.14e-05	1.6142	0.38665	3.24e-146	-0.75665	0.030502
rs9427929	1:196912243_C/G_Intron:CFHR2	0.10751	4.14e-05	1.6148	0.38678	6.61e-147	-0.75889	0.030523
rs6674522	1:196916359_G/C_Intron:CFHR2	0.10747	4.15e-05	1.6145	0.38674	1.38e-146	-0.75769	0.030505
rs11044111	12:18587435_T/C_Intron:PIK3C2G	0.15419	4.15e-05	1.4844	0.35561	0.528	-0.01358	0.021504
rs9427938	1:196933245_C/T_Intergenic	0.10714	4.16e-05	1.6134	0.38656	1.82e-145	-0.75313	0.030431
rs7548145	1:196935696_T/C_Intergenic	0.10715	4.16e-05	1.6133	0.38656	1.66e-144	-0.75105	0.030442
rs73080175	1:196937331_G/A_Intergenic	0.10715	4.17e-05	1.6132	0.38655	8.32e-144	-0.75052	0.03049
rs9427655	1:196937951_A/G_Intergenic	0.10716	4.17e-05	1.6132	0.38655	2e-142	-0.7449	0.030397
rs2079096	22:20925101_G/A_Intron:MED15	0.069266	4.18e-05	2.3404	0.56092	0.691	-0.014637	0.036778
rs10130832	14:97564255_G/A_Intergenic	0.051823	4.19e-05	-2.4011	0.57552	0.746	0.0095846	0.02956
rs9975788	21:17464815_C/T_Intron:LINC00478	0.34127	4.19e-05	-1.1806	0.28298	0.469	-0.01341	0.018541
rs7292524	22:33467007_T/A_Intergenic	0.10673	4.19e-05	-1.6895	0.40498	0.0866	-0.047418	0.027688
rs5751448	22:20925760_G/T_Intron:MED15	0.069198	4.21e-05	2.343	0.56176	0.686	-0.014885	0.036827
rs112749352	4:20904207_A/G_Intron:KCNIP4	0.016647	4.22e-05	-4.5715	1.0961	0.37	0.070521	0.078646
rs5016173	20:49233671_T/C_Intron:FAM65C	0.20589	4.22e-05	1.3586	0.32581	0.236	0.026241	0.022161
rs78146318	22:20932712_C/T_Intron:MED15	0.072772	4.24e-05	2.3905	0.57339	0.657	-0.01664	0.037443
rs2823603	21:17453066_A/T_Intron:LINC00478	0.34038	4.29e-05	-1.2164	0.29194	0.518	-0.012286	0.019008
rs34550978	1:158330845_C/G_Intergenic	0.10174	4.31e-05	-1.6359	0.39278	0.684	0.011855	0.029167
rs5759268	22:20926813_C/T_Intron:MED15	0.06925	4.32e-05	2.3419	0.56232	0.689	-0.014751	0.03685
rs5751537	22:20933901_T/C_Intron:MED15	0.072804	4.33e-05	2.3933	0.57474	0.655	-0.016776	0.03752
rs55984852	3:195899146_C/T_Intergenic	0.020452	4.34e-05	-4.7791	1.1478	0.99	-0.0010759	0.086875
rs279398	5:167072411_G/A_Intron:ODZ2	0.013192	4.35e-05	-8.2499	1.9818	0.0223	-0.35413	0.15597
rs664124	9:15230236_C/G_Intron:TTC39B	0.23043	4.36e-05	1.2208	0.29332	0.539	0.011383	0.018523
rs4821117	22:33468109_T/C_Intergenic	0.10644	4.37e-05	-1.6876	0.4055	0.0834	-0.04808	0.027785
rs12239210	1:158354744_C/T_Intergenic	0.11757	4.38e-05	-1.5768	0.37892	0.325	0.027344	0.027764
rs5759416	22:20934239_T/A_Intron:MED15	0.072802	4.38e-05	2.3933	0.57516	0.655	-0.016783	0.037539
rs12730939	1:158331581_A/G_Intergenic	0.10152	4.38e-05	-1.6379	0.39363	0.659	0.012948	0.029301
rs7766259	6:164143918_G/A_Intron:RP1-230L10.1	0.089843	4.4e-05	-1.9162	0.46064	0.544	-0.017605	0.02905
rs8129564	21:40776919_A/G_Intron:WRB	0.48738	4.43e-05	-1.0345	0.24879	0.0929	-0.028298	0.016845
rs78079111	4:40704020_C/A_Intergenic	0.059083	4.45e-05	-2.472	0.5946	0.542	-0.02977	0.048784
rs150050315	1:214853134_CTCTTCCTCT/C_Intergenic	0.10983	4.45e-05	2.7251	0.65552	0.607	0.02416	0.047003
rs687835	1:41998904_G/C_Intron:HIVEP3	0.47005	4.47e-05	-1.0467	0.25183	0.741	0.005471	0.016525
rs75183446	5:147784856_T/G_Intron:FBXO38	0.01198	4.49e-05	-6.0642	1.4594	0.404	0.070102	0.084091
rs12754843	1:158332431_C/T_Intergenic	0.10165	4.49e-05	-1.6338	0.39323	0.692	0.011545	0.029194
rs76600213	1:60992156_T/A_Intergenic	0.034978	4.51e-05	-2.9283	0.70495	0.817	0.011237	0.048439
rs34813211	1:158270552_T/C_Intergenic	0.10365	4.51e-05	-1.6257	0.39138	0.837	-0.0058977	0.028699
rs2426170	20:49237757_C/G_Intron:FAM65C	0.21165	4.52e-05	1.2503	0.30102	0.331	0.020161	0.020747
rs17625667	4:111269331_G/C_Intergenic	0.14372	4.53e-05	1.5228	0.36669	0.579	-0.012516	0.022565
rs10514520	16:81987458_A/T_Intron:PLCG2	0.21238	4.56e-05	1.4877	0.35836	0.919	0.0022907	0.022507
rs77717621	4:111270497_C/T_Intergenic	0.14382	4.57e-05	1.5203	0.36629	0.578	-0.012553	0.022553
rs74352977	4:111270105_A/G_Intergenic	0.14378	4.58e-05	1.5206	0.36639	0.579	-0.012524	0.022555
rs76788398	22:20857795_A/G_Intergenic	0.067871	4.62e-05	2.1878	0.52745	0.765	-0.0104	0.034842
rs7279038	21:40843305_G/A_Intron:SH3BGR	0.3008	4.63e-05	1.1177	0.26949	0.0519	0.033734	0.017357
rs11640711	16:83450094_T/G_Intron:CDH13	0.45639	4.64e-05	-1.0332	0.24913	0.725	0.0059579	0.016926
rs6844724	4:111271567_G/A_Intergenic	0.14397	4.64e-05	1.5158	0.36552	0.576	-0.012586	0.022532
rs7299333	12:71142908_T/C_Intron:PTPRR	0.46519	4.64e-05	-1.115	0.26886	0.319	0.018365	0.018416
rs12742463	1:158330242_G/A_Intergenic	0.12499	4.64e-05	-1.5095	0.36401	0.303	0.027434	0.026661
rs201321195	1:158270551_T/TC_Intergenic	0.10308	4.67e-05	-1.6264	0.39233	0.765	-0.0085854	0.02874
rs5759311	22:20927675_G/A_Intron:MED15	0.069226	4.67e-05	2.3499	0.56687	0.659	-0.016402	0.037148
rs4705254	5:147785009_T/C_Intron:FBXO38	0.012351	4.67e-05	-6.0443	1.4581	0.776	0.021325	0.07497
rs6096029	20:49237419_G/T_Intron:FAM65C	0.22694	4.69e-05	1.2592	0.30384	0.296	0.021599	0.020681
rs73023700	6:160507437_A/G_Intron:IGF2R	0.04172	4.72e-05	-2.7407	0.66158	0.592	0.024088	0.044918
rs77924089	5:147783024_T/TG_Insertion:FBXO38	0.01248	4.73e-05	-6.0326	1.4563	0.745	0.024344	0.074861
rs7278892	21:40843234_G/A_Intron:SH3BGR	0.30076	4.73e-05	1.1162	0.26946	0.0519	0.033738	0.017355
rs137922971	3:101706870_T/G_Intron:RP11-221J22.1|RP11-221J22.2	0.011048	4.74e-05	5.3977	1.3033	0.571	-0.054146	0.09581
rs188407713	X:144531561_G/A_Intergenic	0.014631	4.76e-05	-14.141	3.415	0.853	-0.032016	0.17381
rs182398373	1:158278302_C/T_Intergenic	0.10159	4.76e-05	-1.6474	0.39788	0.747	-0.0093483	0.029037
rs12726939	1:158334930_G/A_Intergenic	0.10152	4.78e-05	-1.6306	0.39388	0.694	0.011488	0.029214
rs191799007	1:52971742_A/C_Intron:ZCCHC11	0.021244	4.78e-05	-4.7167	1.1394	0.184	0.11905	0.089583
rs13331343	16:83441188_A/T_Intron:CDH13	0.47212	4.8e-05	-1.0388	0.251	0.368	0.015407	0.017119
rs11801558	1:158338906_C/T_Intergenic	0.11708	4.81e-05	-1.5594	0.3768	0.316	0.02736	0.027312
rs113091178	11:70460130_A/C_Intron:SHANK2	0.14728	4.81e-05	1.5285	0.36935	0.118	0.033496	0.021454
rs10151040	14:97563779_C/T_Intergenic	0.052341	4.81e-05	-2.3767	0.57434	0.77	0.0086459	0.029561
rs151108115	2:111702540_G/A_Intron:ACOXL	0.01456	4.82e-05	-7.466	1.8043	0.662	-0.054591	0.12514
rs1040808	1:158340284_C/G_Intergenic	0.11706	4.83e-05	-1.5593	0.37688	0.321	0.027103	0.027331
rs10462816	5:6416424_G/A_Intergenic	0.07894	4.86e-05	-2.0168	0.48767	0.863	-0.0049948	0.028995
rs138055119	15:25962298_A/C_Intron:ATP10A	0.040083	4.88e-05	4.1709	1.0087	0.203	0.097632	0.076692
rs6812536	4:111275436_T/C_Intergenic	0.14439	4.89e-05	1.5029	0.36352	0.572	-0.012704	0.022474
rs12129208	1:184318357_G/T_Intergenic	0.049948	4.89e-05	-2.5121	0.60766	0.381	-0.032295	0.036866
rs6813145	4:111275732_T/A_Intergenic	0.14443	4.9e-05	1.5018	0.36332	0.571	-0.012723	0.022469
rs6836372	4:111275822_G/A_Intergenic	0.14454	4.91e-05	1.5012	0.36322	0.571	-0.01272	0.022468
rs5751540	22:20934972_T/G_Intron:MED15	0.07275	4.92e-05	2.4074	0.58253	0.647	-0.017357	0.037969
rs11044107	12:18585254_T/C_Intron:PIK3C2G	0.15952	4.95e-05	1.4134	0.34211	0.495	-0.014452	0.021168
rs11044108	12:18585580_G/A_Intron:PIK3C2G	0.15954	4.96e-05	1.4134	0.34215	0.495	-0.014437	0.021174
rs10841026	12:18586759_G/C_Intron:PIK3C2G	0.15955	4.97e-05	1.4133	0.34218	0.489	-0.014638	0.021184
rs7522103	1:158347240_G/A_Intergenic	0.11716	4.97e-05	-1.5627	0.37838	0.316	0.027609	0.027533
rs12736117	1:158349097_G/A_Intergenic	0.11719	4.99e-05	-1.5641	0.37879	0.315	0.02772	0.027595
rs35669445	1:158260229_G/A_Intron:CD1C	0.10262	5.01e-05	-1.6247	0.39358	0.71	-0.010692	0.028785
rs4764403	12:18589360_C/T_Intron:PIK3C2G	0.15963	5.02e-05	1.4132	0.34236	0.482	-0.014912	0.021209
rs11908735	21:17477006_G/T_Intron:LINC00478	0.34415	5.02e-05	-1.1298	0.27373	0.479	-0.01271	0.017977
rs77690397	4:111276993_C/A_Intergenic	0.14461	5.02e-05	1.4956	0.36234	0.569	-0.012766	0.022441
rs10841027	12:18589832_C/A_Intron:PIK3C2G	0.15963	5.03e-05	1.4132	0.34239	0.48	-0.014987	0.021215
rs1590232	1:158351102_G/A_Intergenic	0.11722	5.03e-05	-1.5649	0.37918	0.315	0.027793	0.027647
rs3813896	12:18583898_T/C_Intron:PIK3C2G	0.15955	5.03e-05	1.4108	0.34185	0.562	-0.012231	0.021074
rs6063521	20:49076374_A/C_Intergenic	0.29524	5.05e-05	-1.1731	0.28429	0.421	-0.014253	0.017733
rs4764404	12:18591340_G/C_Intron:PIK3C2G	0.15967	5.05e-05	1.413	0.34246	0.474	-0.015192	0.02122
rs11044109	12:18585634_C/T_Intron:PIK3C2G	0.15959	5.06e-05	1.4106	0.34191	0.556	-0.012413	0.021087
rs200238265	12:18575253_T/TA_Insertion:PIK3C2G	0.15914	5.07e-05	1.4089	0.34152	0.561	-0.012222	0.021034
rs12423517	12:18586234_A/G_Intron:PIK3C2G	0.1596	5.07e-05	1.4105	0.34191	0.553	-0.012521	0.021089
rs12425813	12:18576569_T/C_Intron:PIK3C2G	0.15867	5.08e-05	1.4084	0.34145	0.533	-0.013179	0.021121
rs34835673	1:158247023_T/C_Intergenic	0.1023	5.08e-05	-1.6258	0.39418	0.713	-0.010613	0.028822
rs6685259	1:197093098_A/T_Intron:ASPM	0.082482	5.09e-05	-1.8166	0.44044	1.81e-85	0.62939	0.033033
rs12734260	1:196865417_G/T_Intron:CFHR2|CFHR4	0.10723	5.09e-05	1.6066	0.38956	8.32e-144	-0.7574	0.030809
rs4360750	12:18587980_C/T_Intron:PIK3C2G	0.15962	5.09e-05	1.4103	0.34197	0.553	-0.012528	0.021106
rs12424423	12:18576730_C/T_Intron:PIK3C2G	0.1587	5.09e-05	1.408	0.3414	0.517	-0.013681	0.0211
rs111858825	12:66654965_G/A_Intergenic	0.073558	5.1e-05	2.298	0.55726	0.634	0.020211	0.042454
rs55801405	12:18596389_GT/G_Deletion:PIK3C2G	0.15981	5.11e-05	1.4124	0.34254	0.461	-0.015652	0.021232
rs10841025	12:18579844_C/A_Intron:PIK3C2G	0.15872	5.11e-05	1.4081	0.34149	0.51	-0.013909	0.021123
rs12227900	12:18573433_G/C_Intron:PIK3C2G	0.15871	5.11e-05	1.4075	0.34136	0.52	-0.01356	0.021102
rs11044096	12:18573012_C/T_Intron:PIK3C2G	0.15871	5.12e-05	1.4074	0.34135	0.522	-0.013519	0.021094
rs12227861	12:18573328_C/T_Intron:PIK3C2G	0.15871	5.12e-05	1.4074	0.34135	0.521	-0.013528	0.021094
rs77069897	4:111277557_T/C_Intergenic	0.14471	5.13e-05	1.4916	0.36184	0.571	-0.012696	0.022427
rs7303137	12:18582846_C/T_Intron:PIK3C2G	0.15822	5.15e-05	1.4121	0.34263	0.575	-0.011847	0.021126
rs11044122	12:18597807_T/C_Intron:PIK3C2G	0.16038	5.15e-05	1.4086	0.3418	0.527	-0.013386	0.021151
rs11044097	12:18575804_G/A_Intron:PIK3C2G	0.15873	5.16e-05	1.4064	0.34128	0.595	-0.01116	0.021021
rs11044100	12:18577377_T/C_Intron:PIK3C2G	0.15873	5.16e-05	1.4064	0.34128	0.578	-0.011679	0.021016
rs140045776	20:49075977_A/AGGAT_Intergenic	0.29654	5.16e-05	-1.1712	0.28421	0.423	-0.01414	0.017651
rs10841024	12:18571525_T/C_Intron:PIK3C2G	0.15873	5.16e-05	1.4064	0.34127	0.602	-0.010945	0.021013
rs12230495	12:18573485_A/C_Intron:PIK3C2G	0.15873	5.16e-05	1.4064	0.34127	0.606	-0.010838	0.021016
rs11044123	12:18597870_A/G_Intron:PIK3C2G	0.16039	5.16e-05	1.4085	0.3418	0.504	-0.014125	0.021143
rs11044124	12:18597980_G/C_Intron:PIK3C2G	0.16039	5.16e-05	1.4085	0.3418	0.504	-0.014132	0.021143
rs4763504	12:18597270_T/G_Intron:PIK3C2G	0.16018	5.16e-05	1.4081	0.34169	0.528	-0.013338	0.021143
rs11044093	12:18571279_A/T_Intron:PIK3C2G	0.15871	5.16e-05	1.4068	0.34138	0.58	-0.011631	0.021017
rs12750870	1:158238537_C/A_Intergenic	0.10204	5.17e-05	-1.6256	0.39453	0.691	-0.01146	0.028817
rs7308426	12:18578507_G/A_Intron:PIK3C2G	0.15875	5.18e-05	1.4062	0.34131	0.596	-0.011136	0.02103
rs28701767	3:195863285_C/T_Intergenic	0.03025	5.18e-05	-4.3366	1.0525	0.605	-0.041824	0.080999
rs61999937	15:70356128_T/G_Intron:TLE3	0.03198	5.18e-05	-3.7006	0.89819	0.337	0.060856	0.063389
rs7308613	12:18578825_C/G_Intron:PIK3C2G	0.15875	5.18e-05	1.4062	0.34131	0.601	-0.010993	0.021035
rs61914544	12:18579128_C/T_Intron:PIK3C2G	0.15875	5.18e-05	1.4062	0.34131	0.601	-0.011005	0.021036
rs2067782	12:18589865_C/T_Intron:PIK3C2G	0.15972	5.19e-05	1.4093	0.34209	0.542	-0.012875	0.021132
rs11044115	12:18590085_C/T_Intron:PIK3C2G	0.15973	5.19e-05	1.4092	0.34209	0.542	-0.012892	0.021132
rs141766946	17:67382759_G/A_Intergenic	0.061	5.19e-05	-3.1462	0.76376	0.936	-0.0040604	0.050675
rs61914553	12:18590269_T/C_Intron:PIK3C2G	0.15973	5.19e-05	1.4092	0.34209	0.541	-0.012904	0.021132
rs61914554	12:18590278_G/T_Intron:PIK3C2G	0.15973	5.2e-05	1.4092	0.3421	0.541	-0.012913	0.021133
rs61914555	12:18590305_A/T_Intron:PIK3C2G	0.15973	5.2e-05	1.4092	0.3421	0.541	-0.01292	0.021134
rs11630534	15:26599574_C/A_Intergenic	0.1468	5.2e-05	1.8587	0.45124	0.236	-0.034782	0.029347
rs55693434	12:18590781_G/T_Intron:PIK3C2G	0.15974	5.2e-05	1.4092	0.34211	0.54	-0.012964	0.021136
rs4275678	12:18592080_T/G_Intron:PIK3C2G	0.15985	5.22e-05	1.4087	0.34207	0.525	-0.013413	0.021126
rs77460977	1:196592679_T/C_Intergenic	0.051587	5.22e-05	2.2837	0.55454	3.03e-57	-0.73995	0.048167
rs12134975	1:196625997_G/A_Intron:CFH	0.051599	5.22e-05	2.2837	0.55456	2.77e-57	-0.74013	0.048163
rs4763503	12:18569850_C/G_Intron:PIK3C2G	0.15863	5.22e-05	1.4072	0.34172	0.588	-0.011379	0.02103
rs9557740	13:102464419_G/A_Intron:FGF14	0.17003	5.23e-05	1.4652	0.35583	0.814	0.0051445	0.021818
rs9554826	13:102464346_T/C_Intron:FGF14	0.17002	5.23e-05	1.4651	0.35582	0.85	0.0041359	0.021823
rs4764402	12:18584881_G/A_Intron:PIK3C2G	0.15883	5.25e-05	1.4058	0.34146	0.561	-0.012249	0.021064
rs11044090	12:18568917_T/C_Intron:PIK3C2G	0.15859	5.25e-05	1.4077	0.34195	0.589	-0.01138	0.021039
rs4764405	12:18591749_C/T_Intron:PIK3C2G	0.15988	5.25e-05	1.4082	0.34207	0.527	-0.013349	0.02113
rs75464275	5:173155552_C/A_Intergenic	0.022571	5.25e-05	-4.0342	0.97999	0.466	0.065057	0.08927
rs10754207	1:196824278_A/G_Intron:CFHR2	0.11027	5.25e-05	-1.5897	0.38618	6.92e-144	0.7434	0.030189
rs7953188	12:18594654_T/C_Intron:PIK3C2G	0.15988	5.26e-05	1.4082	0.34212	0.518	-0.013646	0.021135
rs10770360	12:18594775_T/A_Intron:PIK3C2G	0.15988	5.27e-05	1.4081	0.34212	0.523	-0.013485	0.021138
rs10770361	12:18594804_C/T_Intron:PIK3C2G	0.15988	5.27e-05	1.4081	0.34212	0.523	-0.013494	0.021139
rs1042388	1:158226667_C/T_Synonymous:CD1A	0.10171	5.27e-05	-1.6252	0.39489	0.662	-0.012578	0.02878
rs4709748	6:164153095_T/C_Intron:RP1-230L10.1	0.09803	5.28e-05	-1.76	0.42768	0.421	-0.022353	0.027763
rs762929	22:49693636_A/G_Intergenic	0.20773	5.28e-05	-1.3943	0.33883	0.323	-0.021539	0.02178
rs11044120	12:18596287_C/T_Intron:PIK3C2G	0.15991	5.3e-05	1.4077	0.34214	0.521	-0.013569	0.021143
rs11044088	12:18567498_T/C_Intron:PIK3C2G	0.15845	5.3e-05	1.409	0.34246	0.533	-0.013185	0.021158
rs11044121	12:18596573_G/A_Intron:PIK3C2G	0.15991	5.31e-05	1.4075	0.34215	0.536	-0.013077	0.021149
rs7975086	12:18596978_G/T_Intron:PIK3C2G	0.15993	5.32e-05	1.4074	0.34214	0.512	-0.013846	0.02114
rs61914541	12:18567344_C/A_Intron:PIK3C2G	0.15848	5.32e-05	1.4091	0.34257	0.513	-0.013857	0.021162
rs1048663	1:196674982_G/A_Intron:CFH	0.17459	5.33e-05	-1.3766	0.33469	0.0028	-0.066369	0.022218
rs4764406	12:18597214_C/T_Intron:PIK3C2G	0.15994	5.33e-05	1.4072	0.34214	0.511	-0.013888	0.021141
rs10841023	12:18567018_T/C_Intron:PIK3C2G	0.15843	5.33e-05	1.4093	0.34266	0.532	-0.013217	0.02117
rs1115247	1:197037667_A/G_Intergenic	0.083385	5.34e-05	-1.8024	0.43825	1.45e-87	0.62917	0.032608
rs74213209	1:196679010_A/G_Intron:CFH	0.1746	5.34e-05	-1.3763	0.33467	0.00271	-0.066551	0.022207
rs200452574	21:46116775_A/ACGCT_Insertion:TSPEAR	0.045986	5.34e-05	-4.1846	1.0175	0.655	-0.030609	0.068493
rs1831280	1:196683274_A/G_Intron:CFH	0.17461	5.35e-05	-1.3762	0.33467	0.00207	-0.068274	0.022188
rs11584505	1:196679927_A/C_Intron:CFH	0.1746	5.35e-05	-1.3762	0.33467	0.00212	-0.068129	0.02219
rs58153901	4:111279041_G/A_Intergenic	0.14497	5.35e-05	1.4835	0.36077	0.556	-0.013187	0.022418
rs12406047	1:196677898_A/T_Intron:CFH	0.17457	5.35e-05	-1.3764	0.33474	0.00356	-0.06473	0.022224
rs12677	1:197053373_G/A_Utr3:ASPM	0.083242	5.36e-05	-1.8029	0.4385	8.93e-88	0.63077	0.032656
rs1759013	1:197023411_T/G_Intron:F13B	0.083248	5.36e-05	-1.8028	0.43848	2.93e-89	0.63534	0.032625
rs56170403	12:18566006_T/C_Intron:PIK3C2G	0.15837	5.38e-05	1.4106	0.34315	0.53	-0.013302	0.021193
rs11044085	12:18566197_A/T_Intron:PIK3C2G	0.15839	5.39e-05	1.4102	0.34309	0.53	-0.013302	0.021191
rs7308210	12:18578428_C/T_Intron:PIK3C2G	0.13704	5.4e-05	1.5905	0.387	0.412	-0.018799	0.022904
rs7138820	12:18578417_T/C_Intron:PIK3C2G	0.13704	5.4e-05	1.5905	0.38701	0.412	-0.018786	0.022903
rs1590231	1:158345867_C/T_Intergenic	0.11939	5.41e-05	-1.5543	0.37825	0.266	0.030425	0.027346
1:197064896:A_ATG	1:197064896_A/ATG_Insertion:ASPM	0.083609	5.41e-05	-1.8013	0.43836	6.4e-89	0.63445	0.032636
rs6657246	1:196946131_G/A_Intergenic	0.083333	5.42e-05	1.8004	0.43817	1.95e-90	-0.64441	0.032895
rs6694853	1:196946136_A/G_Intergenic	0.083333	5.42e-05	1.8004	0.43817	2.43e-90	-0.64395	0.032889
rs9427660	1:196946420_T/A_Intergenic	0.083333	5.42e-05	1.8004	0.43817	6.24e-90	-0.64194	0.032858
rs9427942	1:196946448_G/A_Intergenic	0.083333	5.42e-05	1.8004	0.43817	8.11e-90	-0.64164	0.032863
rs9427661	1:196946546_T/C_Intergenic	0.083333	5.42e-05	1.8004	0.43817	1.27e-89	-0.64042	0.032834
rs9427662	1:196946775_T/C_Nonsynonymous:CFHR5	0.083333	5.42e-05	1.8004	0.43817	1.41e-89	-0.64029	0.032835
rs12731209	1:196947139_C/T_Intron:CFHR5	0.083333	5.42e-05	1.8004	0.43817	4.99e-87	-0.6255	0.032512
rs1170880	1:196947314_T/C_Intron:CFHR5	0.083333	5.42e-05	1.8004	0.43817	1.59e-89	-0.6401	0.032835
rs1170881	1:196949271_G/A_Intron:CFHR5	0.083333	5.42e-05	1.8004	0.43817	8.04e-90	-0.64232	0.032901
rs1170882	1:196949323_C/G_Intron:CFHR5	0.083333	5.42e-05	1.8004	0.43817	5.04e-87	-0.62549	0.032512
rs928440	1:196950350_G/A_Intron:CFHR5	0.083333	5.42e-05	1.8004	0.43817	5.04e-87	-0.62549	0.032512
rs928439	1:196950482_G/A_Intron:CFHR5	0.083333	5.42e-05	1.8004	0.43817	5.04e-87	-0.62549	0.032512
rs1170883	1:196951471_C/T_Intron:CFHR5	0.083333	5.42e-05	1.8004	0.43817	1.53e-89	-0.64026	0.032842
rs1170878	1:196959843_G/A_Intron:CFHR5	0.083333	5.42e-05	1.8004	0.43817	3.58e-88	-0.6381	0.032985
rs1855116	1:196961744_G/A_Intron:CFHR5	0.083333	5.42e-05	1.8004	0.43817	3.85e-88	-0.63796	0.032984
rs7554757	1:196973054_A/T_Intron:CFHR5	0.083333	5.42e-05	-1.8004	0.43817	9.08e-88	0.63642	0.032973
rs202033381	1:197010741_C/T_Intron:F13B	0.083333	5.42e-05	-1.8004	0.43817	1.07e-89	0.63794	0.032682
rs857017	1:197019055_T/C_Intron:F13B	0.083333	5.42e-05	-1.8004	0.43817	2.82e-89	0.6362	0.032668
rs1412634	1:197023156_T/C_Intron:F13B	0.083333	5.42e-05	-1.8004	0.43817	1.71e-88	0.63553	0.032778
rs1794003	1:197024643_G/A_Intron:F13B	0.083333	5.42e-05	-1.8004	0.43817	2.94e-89	0.63501	0.032608
rs1759009	1:197026672_A/G_Intron:F13B	0.083333	5.42e-05	-1.8004	0.43817	1.48e-88	0.63673	0.032833
rs1759008	1:197026895_A/C_Intron:F13B	0.083333	5.42e-05	-1.8004	0.43817	9.68e-89	0.63381	0.032639
rs1412633	1:197027220_C/G_Intron:F13B	0.083333	5.42e-05	-1.8004	0.43817	8.89e-89	0.63601	0.03275
rs1759007	1:197027606_A/G_Intron:F13B	0.083333	5.42e-05	-1.8004	0.43817	1.56e-88	0.63661	0.032831
rs5997	1:197030201_T/C_Synonymous:F13B	0.083333	5.42e-05	-1.8004	0.43817	3.71e-88	0.6319	0.032644
rs6003	1:197031021_C/T_Nonsynonymous:F13B	0.083333	5.42e-05	-1.8004	0.43817	9.08e-88	0.62983	0.032606
rs1759006	1:197031664_T/C_Intron:F13B	0.083333	5.42e-05	-1.8004	0.43817	1.53e-87	0.62906	0.032607
rs1627765	1:197033043_G/A_Intron:F13B	0.083333	5.42e-05	-1.8004	0.43817	1.51e-87	0.62908	0.032607
rs4915148	1:197035538_T/C_Intron:F13B	0.083333	5.42e-05	-1.8004	0.43817	2.22e-88	0.63435	0.032731
rs1412632	1:197036868_G/A_Intergenic	0.083333	5.42e-05	-1.8004	0.43817	1.02e-87	0.62993	0.032621
rs1537319	1:197052804_T/C_Intergenic	0.083333	5.42e-05	-1.8004	0.43817	8.77e-88	0.63025	0.032626
rs10754213	1:197055925_T/C_Normal	0.083333	5.42e-05	-1.8004	0.43817	8.69e-88	0.63025	0.032625
rs10801587	1:197058380_C/T_Intron:ASPM	0.083333	5.42e-05	-1.8004	0.43817	1.9e-87	0.63265	0.032823
rs4915315	1:197059878_G/A_Intron:ASPM	0.083333	5.42e-05	-1.8004	0.43817	2.04e-88	0.63202	0.032604
rs10754214	1:197059892_A/G_Intron:ASPM	0.083333	5.42e-05	-1.8004	0.43817	3e-88	0.63122	0.032591
rs4915316	1:197059928_A/G_Intron:ASPM	0.083333	5.42e-05	-1.8004	0.43817	3.01e-88	0.63122	0.032591
rs6428387	1:197061557_A/G_Intron:ASPM	0.083333	5.42e-05	-1.8004	0.43817	9.38e-88	0.63013	0.032625
rs4915156	1:197062820_A/T_Intron:ASPM	0.083333	5.42e-05	-1.8004	0.43817	1.98e-87	0.63256	0.032821
rs10801588	1:197062923_T/C_Intron:ASPM	0.083333	5.42e-05	-1.8004	0.43817	3.1e-88	0.63115	0.03259
rs7539642	1:197063841_A/G_Intron:ASPM	0.083333	5.42e-05	-1.8004	0.43817	9.55e-88	0.63008	0.032624
rs1953064	1:197064826_A/G_Intron:ASPM	0.083333	5.42e-05	-1.8004	0.43817	3.15e-88	0.63112	0.03259
rs10922165	1:197078065_T/C_Intron:ASPM	0.083333	5.42e-05	-1.8004	0.43817	1.11e-87	0.62973	0.032618
rs10648756	1:197078336_C/CAA_Insertion:ASPM	0.083333	5.42e-05	-1.8004	0.43817	1.12e-87	0.62973	0.032618
rs6703400	1:197078400_T/C_Intron:ASPM	0.083333	5.42e-05	-1.8004	0.43817	3.67e-88	0.63078	0.032584
rs4915327	1:197079130_T/C_Intron:ASPM	0.083333	5.42e-05	-1.8004	0.43817	1.1e-87	0.62974	0.032618
rs2026429	1:197079671_C/A_Intron:ASPM	0.083333	5.42e-05	-1.8004	0.43817	1.09e-87	0.62975	0.032616
rs10922166	1:197080036_G/C_Intron:ASPM	0.083333	5.42e-05	-1.8004	0.43817	1.09e-87	0.62974	0.032616
rs10801590	1:197080203_A/C_Intron:ASPM	0.083333	5.42e-05	-1.8004	0.43817	2.17e-87	0.63226	0.032812
rs6680497	1:197083329_G/A_Intron:ASPM	0.083333	5.42e-05	-1.8004	0.43817	1.11e-87	0.62957	0.032608
rs7411719	1:197085676_T/A_Intron:ASPM	0.083333	5.42e-05	-1.8004	0.43817	3.98e-88	0.63025	0.032561
rs10754215	1:197086669_C/T_Intron:ASPM	0.083333	5.42e-05	-1.8004	0.43817	3.85e-88	0.62974	0.032532
rs1034162	1:197088303_G/A_Intron:ASPM	0.083333	5.42e-05	-1.8004	0.43817	6.37e-88	0.62852	0.032508
rs4915337	1:197091537_A/T_Synonymous:ASPM	0.083333	5.42e-05	-1.8004	0.43817	1.93e-87	0.62747	0.032541
rs857020	1:197017473_C/T_Intron:F13B	0.083335	5.42e-05	-1.8004	0.43818	5.89e-90	0.63818	0.032648
rs865071	1:197017976_G/A_Intron:F13B	0.083335	5.42e-05	-1.8004	0.43818	2.69e-89	0.63631	0.032669
rs1412631	1:197037237_T/C_Intergenic	0.083335	5.42e-05	-1.8004	0.43818	3.32e-88	0.63099	0.032587
rs1115246	1:197037449_A/G_Intergenic	0.083335	5.42e-05	-1.8004	0.43818	1.01e-87	0.62995	0.032621
rs1794010	1:197038613_A/C_Intergenic	0.083335	5.42e-05	-1.8004	0.43818	9.98e-88	0.62997	0.032622
rs10922160	1:197040243_C/T_Intergenic	0.083335	5.42e-05	-1.8004	0.43818	3.22e-88	0.63106	0.032589
rs7530299	1:197044165_T/C_Intergenic	0.083335	5.42e-05	-1.8004	0.43818	1.2e-87	0.62964	0.032618
rs7530627	1:197044480_T/C_Intergenic	0.083335	5.42e-05	-1.8004	0.43818	9.55e-88	0.63009	0.032624
rs7530796	1:197044618_T/C_Intergenic	0.083335	5.42e-05	-1.8004	0.43818	9.51e-88	0.63009	0.032624
rs6428383	1:197044770_C/T_Intergenic	0.083335	5.42e-05	-1.8004	0.43818	3.12e-88	0.63114	0.03259
rs6428384	1:197044821_C/T_Intergenic	0.083335	5.42e-05	-1.8004	0.43818	3.1e-88	0.63115	0.03259
rs1576877	1:197047639_A/G_Intergenic	0.083335	5.42e-05	-1.8004	0.43818	1.89e-87	0.63265	0.032823
rs6428385	1:197048391_C/T_Intergenic	0.083335	5.42e-05	-1.8004	0.43818	9.25e-88	0.63015	0.032625
rs4915307	1:197048608_T/C_Intergenic	0.083335	5.42e-05	-1.8004	0.43818	8.85e-88	0.63024	0.032626
rs4915309	1:197048781_A/T_Intergenic	0.083335	5.42e-05	-1.8004	0.43818	8.81e-88	0.63025	0.032626
rs4915313	1:197049355_G/T_Intergenic	0.083335	5.42e-05	-1.8004	0.43818	2.89e-88	0.63129	0.032592
rs3891964	1:197066074_T/C_Intron:ASPM	0.083335	5.42e-05	-1.8004	0.43816	3.19e-88	0.63108	0.032589
rs1412640	1:197070815_T/C_Synonymous:ASPM	0.083335	5.42e-05	-1.8004	0.43816	1.37e-87	0.63178	0.032745
rs6671696	1:197083196_T/C_Intron:ASPM	0.083335	5.42e-05	-1.8004	0.43816	5.9e-85	0.61402	0.03228
rs857026	1:197012194_T/C_Intron:F13B	0.083337	5.42e-05	-1.8004	0.43818	5.25e-90	0.63843	0.032653
rs857027	1:197013464_T/C_Intron:F13B	0.083337	5.42e-05	-1.8004	0.43818	1.66e-89	0.63734	0.032686
rs200981973	1:197017953_CTT/C_Deletion:F13B	0.083337	5.42e-05	-1.8004	0.43817	1.52e-88	0.63152	0.032548
rs857021	1:197007479_A/G_Intergenic	0.083335	5.42e-05	-1.8004	0.43818	1.46e-89	0.63753	0.032687
rs857022	1:197007755_A/C_Intergenic	0.083335	5.42e-05	-1.8004	0.43818	1.01e-89	0.63831	0.032698
rs857023	1:197007804_C/G_Intergenic	0.083335	5.42e-05	-1.8004	0.43818	3.3e-90	0.63933	0.032663
rs2151133	1:197058036_T/C_Intron:ASPM	0.083337	5.42e-05	-1.8004	0.43818	2.93e-88	0.63127	0.032592
rs7542397	1:197096720_G/A_Intron:ASPM	0.083335	5.42e-05	-1.8004	0.43818	1.65e-87	0.62784	0.032548
rs6695300	1:197098143_G/C_Intron:ASPM	0.083335	5.42e-05	-1.8004	0.43818	1e-86	0.62887	0.032758
rs10733087	1:197055782_T/C_Intron:ASPM	0.083335	5.42e-05	-1.8004	0.43818	3e-87	0.62806	0.032608
rs7541429	1:197099485_A/G_Intron:ASPM	0.083339	5.42e-05	-1.8004	0.43818	4.91e-88	0.62908	0.032517
rs6679189	1:197100556_C/A_Intron:ASPM	0.083339	5.42e-05	-1.8004	0.43818	4.78e-88	0.62913	0.032517
rs10922169	1:197101105_T/C_Intron:ASPM	0.083339	5.42e-05	-1.8004	0.43818	1.43e-87	0.62811	0.032551
rs7534353	1:197096480_T/G_Intron:ASPM	0.083339	5.42e-05	-1.8004	0.43818	2.72e-87	0.62678	0.032531
rs1412639	1:197003593_G/A_Intergenic	0.083339	5.42e-05	-1.8004	0.43818	2.1e-89	0.641	0.032907
rs1332669	1:197005883_C/T_Intergenic	0.083339	5.42e-05	-1.8004	0.43818	2.92e-90	0.63958	0.032668
rs11311263	1:197010737_GC/G_Deletion:F13B	0.083339	5.42e-05	-1.8004	0.43818	8.93e-90	0.63835	0.03269
rs4915345	1:197102839_A/C_Intron:ASPM	0.083343	5.42e-05	-1.8004	0.43819	1.55e-87	0.63025	0.032673
rs6702340	1:196945050_G/T_Intergenic	0.083335	5.42e-05	1.8003	0.43818	2.42e-89	-0.63623	0.03265
rs6694672	1:196945789_T/G_Intergenic	0.083335	5.42e-05	1.8003	0.43818	3.85e-91	-0.64768	0.032936
rs6657171	1:196946084_G/A_Intergenic	0.083335	5.42e-05	1.8003	0.43818	8.71e-91	-0.64604	0.032916
rs34490937	1:197004734_T/TG_Intergenic	0.083341	5.42e-05	-1.8003	0.43818	7.89e-90	0.63881	0.032705
rs1576878	1:196991325_A/C_Intergenic	0.083353	5.42e-05	-1.8004	0.4382	8.51e-90	0.64262	0.032919
rs2336597	1:196993339_A/G_Intergenic	0.083353	5.42e-05	-1.8004	0.4382	8.51e-90	0.64167	0.032866
rs2336595	1:197000476_T/C_Intergenic	0.083345	5.43e-05	-1.8003	0.43819	6.18e-90	0.63927	0.032711
rs10953161	7:95399322_C/T_Intergenic	0.4765	5.43e-05	1.0642	0.25903	0.528	-0.010845	0.017196
rs1576879	1:196992318_C/G_Intergenic	0.083357	5.43e-05	-1.8003	0.4382	1.39e-87	0.62534	0.032397
rs1576880	1:196992511_C/T_Intergenic	0.083357	5.43e-05	-1.8003	0.4382	1.4e-87	0.62532	0.032396
rs12039586	1:196997452_C/G_Intergenic	0.083349	5.43e-05	-1.8003	0.43819	5.25e-90	0.63956	0.032713
rs6670056	1:196982776_T/C_Intergenic	0.083359	5.43e-05	-1.8003	0.43821	2.94e-89	0.6399	0.032874
rs34961786	1:196992957_GT/G_Intergenic	0.083359	5.43e-05	-1.8003	0.43821	1.33e-90	0.64108	0.032686
rs61262144	4:111279745_C/A_Intergenic	0.14501	5.43e-05	1.4814	0.3606	0.553	-0.013303	0.02242
rs35659894	1:197104149_TA/T_Deletion:ASPM	0.083351	5.43e-05	-1.8002	0.4382	3.61e-88	0.62943	0.032509
rs4556392	1:197106249_C/T_Intron:ASPM	0.083351	5.43e-05	-1.8002	0.4382	3.52e-88	0.62939	0.032505
rs877897	1:197103975_G/A_Intron:ASPM	0.083353	5.43e-05	-1.8002	0.4382	1.18e-87	0.62824	0.032541
rs12092294	1:196966853_G/A_Intron:CFHR5	0.083403	5.44e-05	-1.8003	0.43824	1.78e-88	0.63621	0.032822
rs2151134	1:197105536_T/G_Intron:ASPM	0.083355	5.44e-05	-1.8002	0.4382	7.45e-88	0.62755	0.032466
rs1332662	1:197108427_A/G_Intron:ASPM	0.083359	5.44e-05	-1.8002	0.43821	2.35e-88	0.63008	0.032509
rs2151135	1:197106604_C/T_Intron:ASPM	0.083353	5.44e-05	-1.8001	0.4382	3.5e-88	0.62939	0.032505
rs4915338	1:197093832_T/C_Intron:ASPM	0.083423	5.44e-05	-1.8002	0.43821	1.39e-71	0.55087	0.031465
rs10737687	1:197108693_C/T_Intron:ASPM	0.083361	5.44e-05	-1.8001	0.43821	3.44e-88	0.62925	0.032495
rs1332663	1:197109042_C/T_Intron:ASPM	0.083355	5.44e-05	-1.8001	0.4382	1.05e-87	0.62817	0.032527
rs7516700	1:197110331_T/G_Intron:ASPM	0.083357	5.44e-05	-1.8001	0.43821	1.05e-87	0.6281	0.032523
rs1888991	1:197110822_A/G_Intron:ASPM	0.083357	5.44e-05	-1.8001	0.43821	1.53e-87	0.62727	0.032509
rs6677082	1:197112533_G/A_Synonymous:ASPM	0.083365	5.44e-05	-1.8001	0.43822	3.63e-88	0.62885	0.032477
rs1571964	1:197113073_G/A_Intron:ASPM	0.083365	5.44e-05	-1.8001	0.43822	3.65e-88	0.62879	0.032475
rs6656858	1:197113573_C/T_Intron:ASPM	0.083359	5.44e-05	-1.8001	0.43821	1.11e-87	0.62771	0.032507
rs35785482	1:197103555_G/GA_Insertion:ASPM	0.083401	5.45e-05	-1.8	0.4382	1.73e-87	0.63117	0.032734
rs57407371	1:197048673_G/GT_Intergenic	0.083401	5.45e-05	-1.8002	0.43827	6.9e-89	0.63344	0.03259
rs9726778	1:197116754_G/C_Intergenic	0.083363	5.45e-05	-1.8	0.43822	3.81e-88	0.62837	0.032456
rs146102995	1:197004158_T/TTTTC_Intergenic	0.083393	5.45e-05	-1.8	0.43823	1.01e-89	0.64213	0.032906
rs60746551	5:147776298_C/T_Intron:FBXO38	0.011829	5.45e-05	-5.9536	1.4495	0.497	0.053794	0.079192
rs143704332	12:18595341_AAAG/A_Deletion:PIK3C2G	0.15915	5.46e-05	1.4035	0.34172	0.527	-0.013379	0.021128
rs61037584	4:111279806_G/T_Intergenic	0.14504	5.46e-05	1.4808	0.36055	0.553	-0.013296	0.022422
rs11044116	12:18595050_T/C_Intron:PIK3C2G	0.15916	5.46e-05	1.4034	0.34171	0.525	-0.013441	0.021123
rs3181030	1:158220291_T/C_Intergenic	0.10156	5.46e-05	-1.6244	0.39552	0.696	-0.011241	0.028792
rs72003769	12:18595139_TCTAA/T_Deletion:PIK3C2G	0.15916	5.46e-05	1.4034	0.34171	0.524	-0.013449	0.021123
rs7820354	8:68446959_T/A_Intron:CPA6	0.021915	5.47e-05	-4.9067	1.1948	0.296	0.075592	0.072414
rs11044118	12:18596113_G/T_Intron:PIK3C2G	0.15917	5.48e-05	1.4031	0.34172	0.521	-0.013559	0.021128
rs10519806	15:33520053_C/G_Intergenic	0.31754	5.49e-05	-1.1309	0.27544	0.78	-0.0050192	0.017959
rs73059602	1:184305969_G/A_Intergenic	0.0493	5.49e-05	-2.4891	0.60627	0.37	-0.032963	0.036795
rs79909092	1:158251582_C/T_Intergenic	0.10089	5.5e-05	-1.6421	0.39998	0.736	-0.0097801	0.029064
rs7991500	13:95143797_A/C_Intergenic	0.12873	5.5e-05	-1.5141	0.3688	0.615	-0.012721	0.025284
rs74891184	7:45407188_A/G_Intergenic	0.05152	5.5e-05	2.7938	0.68055	0.427	-0.037608	0.047395
rs142751644	20:49101876_AGAGCTTCTTTG/A_Intergenic	0.28986	5.51e-05	-1.1751	0.28628	0.734	-0.0060175	0.017717
rs201419389	1:197022090_TTC/T_Deletion:F13B	0.083446	5.52e-05	-1.7989	0.4383	9.14e-90	0.63712	0.032625
rs17514317	1:197022093_TCTCA/T_Deletion:F13B	0.083446	5.52e-05	-1.7989	0.4383	8.85e-90	0.6372	0.032627
rs12917032	15:26615366_T/C_Intergenic	0.08724	5.52e-05	2.12	0.51655	0.366	-0.028419	0.031462
rs34250639	1:158221091_G/A_Intergenic	0.10152	5.53e-05	-1.6226	0.39538	0.672	-0.012184	0.028798
rs34286351	1:197050775_AG/A_Intergenic	0.083833	5.54e-05	-1.8	0.43866	4.09e-87	0.62575	0.032507
rs117240942	10:30586455_T/C_Intergenic	0.0173	5.54e-05	-4.6756	1.1395	0.536	-0.047007	0.076119
rs17514355	1:197017961_AAGT/A_Deletion:F13B	0.083442	5.55e-05	-1.7983	0.43829	4.73e-89	0.63346	0.032557
rs146264986	12:124867598_G/C_Intron:NCOR2	0.021847	5.55e-05	-4.0085	0.97699	0.0969	-0.14604	0.088205
rs34789355	1:158339308_G/A_Intergenic	0.1012	5.58e-05	-1.6216	0.39533	0.841	0.0059105	0.029438
rs17104765	11:105822857_C/T_Intron:GRIA4	0.10504	5.61e-05	-1.6762	0.40877	0.581	-0.016357	0.029673
rs12760278	1:158341289_T/A_Intergenic	0.10118	5.61e-05	-1.6214	0.39545	0.836	0.0060939	0.029455
rs12756846	1:158341697_A/G_Intergenic	0.10118	5.61e-05	-1.6217	0.39552	0.835	0.0061311	0.029469
rs34978214	1:158342005_A/G_Intergenic	0.10118	5.62e-05	-1.6216	0.39554	0.835	0.0061511	0.029474
rs35289606	1:158342089_G/A_Intergenic	0.10118	5.63e-05	-1.6216	0.39557	0.834	0.0061677	0.029477
rs12912879	15:26615362_A/G_Intergenic	0.087248	5.64e-05	2.117	0.51646	0.431	-0.024536	0.031144
rs58344121	4:111274553_T/C_Intergenic	0.14508	5.64e-05	1.4886	0.36319	0.602	-0.011737	0.022494
rs6063525	20:49102452_C/T_Intergenic	0.29126	5.65e-05	-1.1744	0.28655	0.696	-0.0068718	0.017564
rs34018927	2:129310013_C/T_Intergenic	0.03131	5.65e-05	-4.7788	1.166	0.536	-0.04897	0.079096
rs12746659	1:158343691_G/C_Intergenic	0.10115	5.67e-05	-1.6225	0.39597	0.831	0.0063148	0.029539
rs1102176	1:197015798_A/G_Intron:F13B	0.083486	5.67e-05	-1.7962	0.43836	6.76e-90	0.64074	0.032795
rs142007018	7:9557897_T/A_Intergenic	0.021704	5.67e-05	-3.6742	0.89668	0.305	-0.069542	0.06789
rs7974317	12:18596510_C/A_Intron:PIK3C2G	0.16017	5.67e-05	1.4007	0.34185	0.513	-0.013839	0.021135
rs12746150	1:158343404_G/C_Intergenic	0.10115	5.68e-05	-1.6222	0.3959	0.831	0.0062875	0.029528
rs734740	22:20940291_C/T_Intron:MED15	0.072179	5.69e-05	2.4267	0.59236	0.616	-0.019334	0.038567
rs7611062	3:148525650_A/G_Intron:CPB1	0.112	5.69e-05	-1.6473	0.40211	0.343	0.024487	0.025799
rs62511460	8:63337313_A/C_Intron:NKAIN3	0.024446	5.7e-05	-3.8168	0.93172	0.482	-0.05924	0.084334
rs72981917	11:105825228_T/C_Intron:GRIA4	0.10538	5.7e-05	-1.6693	0.40749	0.584	-0.016141	0.029507
rs1572878	22:20938772_T/C_Intron:MED15	0.072143	5.71e-05	2.4096	0.58827	0.644	-0.017689	0.038278
rs10801591	1:197084143_C/T_Intron:ASPM	0.083506	5.72e-05	-1.7954	0.43841	3.21e-88	0.63079	0.032573
rs200215608	5:168728192_CCG/C_Intergenic	0.39226	5.75e-05	1.164	0.2843	0.0823	0.032194	0.018534
rs12099201	11:105820109_A/C_Intron:GRIA4	0.10537	5.75e-05	-1.6678	0.40737	0.589	-0.015933	0.029491
rs1124219	6:6151122_G/A_Intron:F13A1	0.043938	5.76e-05	-2.8335	0.69211	0.305	0.045698	0.044554
rs62377910	5:151114490_C/T_Intergenic	0.049204	5.76e-05	3.2989	0.80583	0.901	0.0055823	0.044848
rs56157447	12:18559640_C/A_Intron:PIK3C2G	0.15814	5.81e-05	1.4145	0.3457	0.568	-0.012114	0.021229
rs143151469	3:23798807_C/T_Intergenic	0.02648	5.82e-05	-4.2725	1.0443	0.338	-0.079523	0.083173
rs72956995	6:118951276_G/T_Intron:CEP85L	0.037141	5.84e-05	-3.0423	0.74376	0.564	-0.027146	0.047048
rs1412638	1:196995638_T/C_Intergenic	0.083619	5.84e-05	-1.7937	0.43852	5.78e-88	0.63014	0.032584
rs78311041	2:76499516_C/A_Intergenic	0.026687	5.86e-05	-3.279	0.80177	0.357	0.034457	0.03742
rs897360	11:11763848_T/C_Intergenic	0.41467	5.86e-05	0.99999	0.24453	0.346	-0.015709	0.016656
rs76216444	2:76499502_C/A_Intergenic	0.026692	5.87e-05	-3.2786	0.80177	0.357	0.034453	0.037421
rs12751318	1:158347928_A/G_Intergenic	0.10109	5.87e-05	-1.6237	0.39708	0.819	0.0068141	0.029707
rs71286568	1:197077347_G/GA_Insertion:ASPM	0.39485	5.88e-05	-1.0695	0.26158	0.016	-0.040619	0.016871
rs5759455	22:20938180_G/A_Intron:MED15	0.070972	5.89e-05	2.4093	0.5893	0.622	-0.0189	0.038379
rs6095968	20:49096173_C/T_Intergenic	0.29035	5.89e-05	-1.1731	0.28694	0.676	-0.0073612	0.017594
rs34525861	1:158348515_C/T_Intergenic	0.10108	5.9e-05	-1.624	0.39726	0.817	0.0068878	0.029734
rs897359	11:11763289_C/T_Intergenic	0.41436	5.91e-05	1.0001	0.24467	0.349	-0.015603	0.016666
rs34460006	1:158334602_T/C_Intergenic	0.12427	5.91e-05	-1.5037	0.36788	0.319	0.026652	0.026761
rs34646661	1:158348996_A/G_Intergenic	0.10108	5.91e-05	-1.6239	0.39731	0.816	0.006907	0.029741
rs75594483	2:76498091_C/T_Intergenic	0.026702	5.92e-05	-3.2776	0.80192	0.368	0.033701	0.037448
rs79638372	2:76498871_C/T_Intergenic	0.026673	5.93e-05	-3.2768	0.80183	0.367	0.033773	0.037444
rs17012424	2:76499039_C/A_Intergenic	0.026661	5.93e-05	-3.2767	0.80184	0.367	0.033761	0.037433
rs35156778	1:158349621_T/C_Intergenic	0.10108	5.94e-05	-1.624	0.39743	0.794	0.0077623	0.029747
rs10841028	12:18597076_C/T_Intron:PIK3C2G	0.16044	5.94e-05	1.4	0.34263	0.498	-0.014315	0.021149
rs11044113	12:18588903_A/C_Intron:PIK3C2G	0.15514	5.95e-05	1.4224	0.34812	0.456	-0.016038	0.021499
rs78113513	2:76497316_G/A_Intergenic	0.026528	5.95e-05	-3.2867	0.80442	0.36	0.034508	0.037721
rs6078022	20:1155854_T/C_Intron:RP4-545L17.7	0.053964	5.97e-05	-2.6491	0.64851	0.529	0.029695	0.047179
rs80135122	1:158335699_G/C_Intergenic	0.12049	5.97e-05	-1.5467	0.37863	0.29	0.028851	0.027273
rs11044082	12:18558176_T/G_Intron:PIK3C2G	0.15798	5.97e-05	1.4151	0.34645	0.585	-0.01161	0.021267
rs717728	1:158335700_A/C_Intergenic	0.12048	5.99e-05	-1.5465	0.37868	0.29	0.028835	0.027274
rs35980304	1:158351601_C/T_Intergenic	0.10105	6e-05	-1.6244	0.39778	0.811	0.00713	0.029812
rs11957411	5:147774706_T/G_Intron:FBXO38	0.012012	6e-05	-5.9124	1.4479	0.773	0.021507	0.074556
rs6095959	20:49072651_A/C_Intergenic	0.30075	6e-05	-1.1715	0.28689	0.407	-0.014696	0.017741
rs78353997	5:147769548_C/T_Intron:FBXO38	0.011476	6.01e-05	-5.9	1.4449	0.436	0.064556	0.082895
rs1684620	16:4709636_A/G_Intron:MGRN1	0.45494	6.02e-05	-1.3096	0.32077	0.823	-0.0042126	0.018881
rs2285698	22:20939608_C/A_Intron:MED15	0.070921	6.03e-05	2.4116	0.59072	0.618	-0.019189	0.038465
rs200362263	12:18588902_A/AC_Insertion:PIK3C2G	0.15503	6.07e-05	1.4205	0.34807	0.448	-0.01628	0.021482
rs111932874	7:45428454_T/A_Intergenic	0.051954	6.07e-05	2.798	0.68565	0.446	-0.036264	0.047572
rs2285699	22:20940085_G/A_Synonymous:MED15	0.070933	6.07e-05	2.4119	0.59106	0.617	-0.019255	0.03849
rs17012428	2:76499619_G/A_Intergenic	0.026558	6.08e-05	-3.2714	0.80171	0.356	0.034499	0.037415
rs8191936	6:160517969_T/C_Intron:IGF2R	0.032913	6.08e-05	-2.9868	0.73198	0.233	0.05829	0.048906
rs2823602	21:17452276_T/G_Intron:LINC00478	0.33721	6.1e-05	-1.1896	0.29159	0.556	-0.011171	0.018964
rs71632614	1:158358341_T/A_Intergenic	0.098619	6.1e-05	-1.6529	0.40516	0.864	0.0053727	0.031343
rs141246645	19:49081636_C/T_Intron:SULT2B1	0.02022	6.1e-05	-6.8742	1.6851	0.637	0.039981	0.084756
rs6694997	1:3683500_G/A_Intron:CCDC27	0.25949	6.1e-05	1.7081	0.41872	0.481	0.018795	0.026654
rs11044078	12:18554338_C/T_Intron:PIK3C2G	0.15793	6.12e-05	1.4168	0.34735	0.56	-0.01242	0.021306
rs17012430	2:76500015_G/A_Intergenic	0.026567	6.12e-05	-3.2701	0.80177	0.499	0.024919	0.036838
rs113980598	4:20925343_C/T_Intron:KCNIP4	0.017069	6.13e-05	-4.3717	1.0719	0.351	0.07315	0.078391
rs10489456	1:196687515_G/A_Intron:CFH	0.17656	6.13e-05	-1.3626	0.33411	0.00202	-0.068461	0.022189
rs73802922	5:174969775_G/A_Intergenic	0.12556	6.13e-05	2.3538	0.57716	0.611	0.017906	0.035195
rs4519434	18:61931083_A/T_Intron:RP11-146N18.1	0.45987	6.14e-05	-1.0349	0.25376	0.855	0.0031158	0.017016
rs10841022	12:18554418_C/T_Intron:PIK3C2G	0.15853	6.14e-05	1.4172	0.34752	0.562	-0.012356	0.021305
rs59540251	1:110330524_GA/G_Intergenic	0.19294	6.14e-05	1.672	0.41001	0.917	-0.0031903	0.030487
rs12402808	1:196691625_C/A_Intron:CFH	0.17658	6.15e-05	-1.3622	0.33408	0.0025	-0.067059	0.022193
rs11801630	1:196692148_C/T_Intron:CFH	0.17658	6.15e-05	-1.3622	0.33408	0.0025	-0.067049	0.022191
rs3753396	1:196695742_A/G_Synonymous:CFH	0.17659	6.15e-05	-1.3622	0.33407	0.00323	-0.065334	0.022202
rs77302817	1:196698082_CTCTG/C_Deletion:CFH	0.17659	6.15e-05	-1.3622	0.33407	0.00245	-0.067185	0.022189
rs10922107	1:196698651_A/T_Intron:CFH	0.17659	6.15e-05	-1.3622	0.33407	0.00243	-0.067214	0.022189
rs11799595	1:196700322_G/C_Intron:CFH	0.17659	6.15e-05	-1.3622	0.33407	0.00245	-0.067185	0.022189
rs34376332	1:158354666_T/G_Intergenic	0.10103	6.16e-05	-1.6246	0.39848	0.803	0.0074449	0.029911
rs35774441	1:196745298_T/C_Intron:CFHR3	0.14519	6.16e-05	-1.7919	0.43951	1.85e-19	-0.25751	0.028673
rs11148234	13:52596837_T/G_Exon:ALG11	0.16442	6.17e-05	1.3483	0.33072	0.923	-0.0021311	0.021916
rs4809795	20:49075682_A/G_Intergenic	0.29765	6.19e-05	-1.1561	0.28363	0.406	-0.014637	0.0176
rs58341123	5:147768254_T/C_Intron:FBXO38	0.011601	6.19e-05	-5.8797	1.4426	0.505	0.052509	0.078868
rs113467400	2:11720299_C/T_Intron:GREB1	0.072026	6.2e-05	-2.1199	0.52012	0.871	0.0048797	0.029953
rs28457042	22:49694943_A/C_Intergenic	0.20734	6.2e-05	-1.3667	0.33535	0.405	-0.017878	0.021481
rs70621	1:196705009_G/A_Intron:CFH	0.17718	6.2e-05	-1.357	0.33297	0.00803	-0.058509	0.022087
rs35048838	1:158355267_G/A_Intergenic	0.10102	6.21e-05	-1.6246	0.39867	0.801	0.0075255	0.029936
rs13164814	5:174969908_G/A_Intergenic	0.14692	6.21e-05	1.9616	0.48139	0.868	0.005148	0.031018
rs34060077	3:148524581_T/C_Intron:CPB1	0.11159	6.23e-05	-1.6433	0.40333	0.332	0.025114	0.025868
rs76408826	1:158355505_C/A_Intergenic	0.10101	6.23e-05	-1.6246	0.39876	0.8	0.007578	0.02995
rs742855	1:196705520_T/C_Intron:CFH	0.17735	6.25e-05	-1.3548	0.33257	0.00906	-0.057902	0.022201
rs34455597	21:40775555_AT/A_Deletion:WRB	0.45081	6.25e-05	-1.0482	0.25734	0.115	-0.026187	0.016603
rs78016579	5:147777756_C/T_Intron:FBXO38	0.011083	6.25e-05	-6.4078	1.5731	0.392	0.072079	0.084303
rs7430131	3:148524937_C/T_Intron:CPB1	0.11152	6.26e-05	-1.6437	0.40353	0.323	0.025562	0.02588
rs117665299	9:3454966_C/T_Intron:AL365202.1|RFX3	0.027466	6.26e-05	5.6117	1.3778	0.205	-0.11473	0.090729
rs2688086	22:49694429_A/G_Intergenic	0.20746	6.26e-05	-1.3692	0.33616	0.408	-0.017806	0.021539
rs35485645	1:158355756_G/C_Intergenic	0.101	6.27e-05	-1.6246	0.39891	0.799	0.0076302	0.029967
rs35368893	1:158355902_T/C_Intergenic	0.101	6.27e-05	-1.6247	0.39894	0.798	0.0076584	0.029974
rs1388663	3:148525144_A/T_Intron:CPB1	0.11153	6.28e-05	-1.6441	0.40372	0.328	0.025309	0.025887
rs1065489	1:196709774_G/T_Nonsynonymous:CFH	0.17938	6.29e-05	-1.34	0.32909	0.0897	-0.037455	0.022078
rs77726054	4:127539169_A/C_Intron:RP11-123G5.1	0.011976	6.3e-05	-6.6758	1.6396	0.816	0.021703	0.093205
rs34056694	1:158355971_C/T_Intergenic	0.10099	6.3e-05	-1.6246	0.39901	0.797	0.0077064	0.029981
rs1388664	3:148525420_G/A_Intron:CPB1	0.11149	6.31e-05	-1.6449	0.40402	0.331	0.02518	0.025896
rs71632612	1:158356043_C/T_Intergenic	0.101	6.31e-05	-1.6246	0.39906	0.797	0.0077255	0.029991
rs11236856	11:70460751_A/G_Intron:SHANK2	0.14214	6.31e-05	1.5021	0.36897	0.0912	0.036301	0.021491
rs201034534	1:196720267_AAAAC/A_Intergenic	0.17986	6.33e-05	-1.3434	0.33004	0.017	-0.052885	0.022169
rs80106671	1:158356377_A/G_Intergenic	0.10099	6.34e-05	-1.6245	0.39914	0.795	0.0077766	0.030003
rs7633164	3:148525492_G/A_Intron:CPB1	0.11144	6.34e-05	-1.6454	0.40427	0.333	0.025087	0.025906
rs59427204	3:148524187_A/AT_Insertion:CPB1	0.11293	6.34e-05	-1.6418	0.4034	0.32	0.025719	0.025851
rs76866030	3:195868524_C/A_Intergenic	0.029726	6.35e-05	-4.4534	1.0943	0.364	-0.072702	0.080171
rs7644988	3:148525665_T/G_Intron:CPB1	0.11143	6.36e-05	-1.6454	0.40438	0.334	0.025055	0.02591
rs74697630	3:195868506_G/A_Intergenic	0.02973	6.36e-05	-4.453	1.0944	0.363	-0.072804	0.080178
rs7272360	20:49078198_C/G_Intergenic	0.2973	6.37e-05	-1.1522	0.28319	0.41	-0.014475	0.017582
rs76556024	1:158356514_A/G_Intergenic	0.10098	6.37e-05	-1.6244	0.39925	0.794	0.0078245	0.030017
rs73006323	3:148523779_A/T_Intron:CPB1	0.11261	6.38e-05	-1.6415	0.4035	0.312	0.026128	0.025855
rs7645181	3:148525871_T/C_Intron:CPB1	0.11142	6.39e-05	-1.6454	0.40446	0.341	0.024694	0.025911
rs1833767	5:147766897_T/C_Intron:FBXO38	0.011397	6.39e-05	-5.8683	1.4426	0.441	0.063668	0.082725
rs76179384	1:158357027_G/T_Intergenic	0.10097	6.4e-05	-1.6246	0.39939	0.793	0.0078636	0.03003
rs12230320	12:18576082_T/A_Intron:PIK3C2G	0.16703	6.4e-05	1.3956	0.34309	0.421	-0.016949	0.02107
rs34100314	3:148525097_A/AT_Insertion:CPB1	0.11172	6.4e-05	-1.6423	0.40376	0.331	0.025157	0.025888
rs4811074	20:49100715_C/T_Intergenic	0.29167	6.41e-05	-1.1613	0.28552	0.705	-0.0066203	0.017493
rs11907392	20:49098575_T/C_Intergenic	0.29167	6.42e-05	-1.1612	0.28553	0.678	-0.0072758	0.017513
rs6095970	20:49097980_G/A_Intergenic	0.29167	6.42e-05	-1.1612	0.28553	0.672	-0.0074169	0.017517
rs144114864	1:158357705_C/G_Intergenic	0.10097	6.43e-05	-1.6246	0.3995	0.792	0.0079386	0.030048
1:197088748:T_TGC	1:197088748_T/TGC_Insertion:ASPM	0.084413	6.44e-05	-1.7673	0.43468	1.08e-79	0.59035	0.032005
rs35250302	1:197088749_G/GCC_Insertion:ASPM	0.084413	6.44e-05	-1.7673	0.43468	1.08e-79	0.59035	0.032005
rs717727	1:158336012_A/G_Intergenic	0.12404	6.45e-05	-1.5004	0.36903	0.413	0.022019	0.026893
rs2823612	21:17479553_T/C_Intron:LINC00478	0.3548	6.45e-05	-1.1261	0.27698	0.417	-0.01475	0.018193
rs924762	3:147223899_C/T_Intron:ZIC1	0.3237	6.46e-05	1.1136	0.27394	0.421	-0.015158	0.018823
rs586055	1:41999076_T/C_Intron:HIVEP3	0.46468	6.48e-05	-1.032	0.25392	0.773	0.0047792	0.016533
rs143466129	2:11719565_GAATT/G_Deletion:GREB1	0.071081	6.49e-05	-2.1303	0.52417	0.828	0.0066497	0.030614
rs10492185	12:5682166_C/T_Intron:ANO2	0.2593	6.49e-05	-1.5955	0.39257	0.542	-0.014663	0.024046
rs11063761	12:5680924_G/A_Intron:ANO2	0.25956	6.49e-05	-1.5937	0.39216	0.541	-0.014692	0.024012
rs71632609	1:158312243_T/A_Intergenic	0.1017	6.51e-05	-1.5979	0.39324	0.949	-0.0018598	0.028943
rs705274	1:109511783_G/A_Intergenic	0.20327	6.51e-05	1.2561	0.30915	0.486	-0.014245	0.020469
rs146562569	3:41557576_AAATAT/A_Deletion:ULK4	0.46463	6.52e-05	-1.0325	0.25414	0.994	0.000123	0.01653
rs112634030	12:124863548_C/T_Intron:NCOR2	0.020113	6.53e-05	-4.1375	1.0184	0.107	-0.1448	0.089965
rs59311293	3:106736000_A/G_Intron:RP11-280F2.2	0.28554	6.56e-05	1.2444	0.30639	0.158	-0.02819	0.01995
rs554662	1:109511154_C/T_Intergenic	0.20322	6.56e-05	1.2564	0.30936	0.493	-0.014026	0.020485
rs10556494	4:13844414_TTC/T_Deletion:RP11-341G5.1	0.024018	6.56e-05	8.4873	2.0898	0.0346	-0.18659	0.088357
rs118066018	14:86648232_T/C_Intergenic	0.015129	6.57e-05	7.9518	1.958	0.858	0.021865	0.12212
rs187894009	11:127245478_A/T_Intergenic	0.040903	6.58e-05	3.2064	0.7896	0.421	0.047398	0.058915
rs1076456	22:20943202_G/A_Intergenic	0.071135	6.58e-05	2.417	0.5952	0.613	-0.019585	0.038705
rs17720107	5:147764360_C/G_Intron:FBXO38	0.011331	6.58e-05	-5.8469	1.4399	0.448	0.062655	0.082555
rs72979301	11:105869556_C/T_Intron:MSANTD4	0.093306	6.58e-05	-1.788	0.44033	0.775	-0.009034	0.031582
rs9832605	3:195870259_C/T_Intron:AC139666.1	0.030508	6.6e-05	-4.3349	1.0677	0.568	-0.041823	0.073203
rs12734924	1:158358461_C/T_Intergenic	0.10094	6.6e-05	-1.6242	0.40006	0.785	0.0082149	0.030113
rs676383	1:41993753_C/T_Intron:HIVEP3	0.46776	6.61e-05	1.0376	0.25559	0.699	-0.0063455	0.016384
rs114311167	3:194876045_G/A_Intron:XXYLT1	0.010742	6.62e-05	-5.9188	1.4581	0.158	-0.13495	0.095876
rs72979297	11:105868974_C/T_Intron:MSANTD4	0.093312	6.63e-05	-1.7867	0.44019	0.751	-0.010012	0.031598
rs11799380	1:196708455_A/G_Intron:CFH	0.17822	6.63e-05	-1.3399	0.33013	0.0225	-0.050449	0.022114
rs77784036	22:20943619_G/C_Intergenic	0.071129	6.63e-05	2.4173	0.59559	0.613	-0.019594	0.038723
rs12740657	1:158359604_C/A_Intergenic	0.10094	6.66e-05	-1.624	0.40021	0.783	0.0082973	0.030133
rs471743	11:70478066_T/A_Intron:SHANK2|SHANK2-AS1	0.16237	6.67e-05	1.4464	0.35649	0.0755	0.038038	0.021405
rs941970	1:41990867_G/A_Intron:HIVEP3	0.4682	6.67e-05	1.0366	0.2555	0.694	-0.0064328	0.01636
rs57808248	1:158365518_G/C_Intergenic	0.10176	6.67e-05	-1.6288	0.40145	0.792	0.0079401	0.030161
rs34788181	1:158316388_G/T_Intergenic	0.10159	6.68e-05	-1.5972	0.39369	0.822	-0.0065823	0.029197
rs881719	1:41991427_C/T_Intron:HIVEP3	0.46824	6.7e-05	1.0367	0.25559	0.694	-0.0064411	0.016366
rs146628800	11:421583_A/G_Intron:ANO9	0.023685	6.71e-05	-4.8616	1.1986	0.39	0.066339	0.077157
rs72979291	11:105867066_C/A_Exon:MSANTD4	0.093319	6.72e-05	-1.784	0.43989	0.749	-0.010099	0.031584
rs72979289	11:105866695_G/A_Exon:MSANTD4	0.093323	6.72e-05	-1.7837	0.43982	0.749	-0.010108	0.031582
rs12756570	1:158361101_C/T_Intergenic	0.10094	6.72e-05	-1.624	0.40047	0.787	0.0081459	0.030163
rs202081428	5:147764206_TC/T_Deletion:FBXO38	0.011458	6.73e-05	-5.8378	1.4396	0.51	0.051788	0.078706
rs76391686	5:147764207_CA/C_Deletion:FBXO38	0.01147	6.76e-05	-5.8364	1.4396	0.51	0.051885	0.078712
rs11523696	7:153351244_C/G_Intergenic	0.23372	6.76e-05	1.2127	0.29915	0.162	0.028595	0.020427
rs181685171	7:9611238_T/A_Intergenic	0.021817	6.77e-05	-3.6038	0.88901	0.18	-0.095532	0.071362
rs72813043	6:6062646_C/T_Intergenic	0.045367	6.77e-05	-2.6836	0.66204	0.364	0.038413	0.042286
rs12747417	1:158362298_A/G_Intergenic	0.10091	6.8e-05	-1.6235	0.40061	0.778	0.0085155	0.03018
rs600109	1:41998246_A/G_Intron:HIVEP3	0.46458	6.81e-05	1.0319	0.25464	0.736	-0.0055536	0.016475
rs72458833	1:158362661_CAG/C_Intergenic	0.10091	6.81e-05	-1.6235	0.40067	0.777	0.0085373	0.030186
rs78379949	22:20856858_T/C_Intergenic	0.06805	6.81e-05	2.1643	0.53413	0.876	-0.0054349	0.034817
rs2336221	1:196708891_G/T_Intron:CFH	0.17848	6.82e-05	-1.334	0.32923	0.0293	-0.048082	0.02207
rs12728922	1:158363089_C/T_Intergenic	0.1009	6.85e-05	-1.6234	0.40075	0.776	0.0085831	0.030194
rs34510982	1:158363237_CT/C_Intergenic	0.10091	6.85e-05	-1.6234	0.40076	0.776	0.0085963	0.030197
rs35301262	1:158363477_C/T_Intergenic	0.10091	6.85e-05	-1.6236	0.40083	0.775	0.0086147	0.030202
rs34360739	1:158363355_G/GA_Intergenic	0.1009	6.85e-05	-1.6234	0.40078	0.776	0.0085987	0.030198
rs200547273	1:196690280_TTA/T_Deletion:CFH	0.17465	6.86e-05	-1.3626	0.33642	0.00285	-0.066655	0.022363
rs141408533	1:196690281_TA/T_Deletion:CFH	0.17465	6.86e-05	-1.3626	0.33642	0.00286	-0.066653	0.022363
rs2858514	22:49696330_A/G_Intergenic	0.20889	6.86e-05	-1.3422	0.33139	0.41	-0.017561	0.0213
rs116752688	3:194873119_C/T_Exon:XXYLT1-AS2	0.010611	6.87e-05	-5.9012	1.4571	0.162	-0.13358	0.095604
rs201025558	1:41995209_A/ACC_Insertion:HIVEP3	0.46761	6.88e-05	1.0375	0.25621	0.763	-0.0049738	0.016509
rs115951861	1:41992488_C/T_Intron:HIVEP3	0.46909	6.88e-05	1.0369	0.25607	0.732	-0.0056303	0.016424
rs11582939	1:196710157_C/T_Intron:CFH	0.17857	6.89e-05	-1.3319	0.32891	0.041	-0.044998	0.022033
rs473513	11:70477870_G/T_Intron:SHANK2|SHANK2-AS1	0.15897	6.89e-05	1.4444	0.3567	0.0681	0.039115	0.021438
rs647146	1:41986286_G/A_Intron:HIVEP3	0.46791	6.89e-05	-1.0482	0.25887	0.724	0.0058669	0.016603
rs1969987	10:110076818_A/G_Intergenic	0.2954	6.9e-05	-1.1331	0.27986	0.229	0.021679	0.01803
rs741191	22:20941450_T/C_Utr3:MED15	0.074706	6.9e-05	2.412	0.59572	0.574	-0.021687	0.038552
rs77788386	6:68675412_T/G_Intergenic	0.056808	6.9e-05	2.3936	0.5912	0.308	0.041676	0.040881
rs2810549	1:41991761_C/T_Intron:HIVEP3	0.46923	6.91e-05	1.0366	0.25606	0.736	-0.0055295	0.016417
rs2759247	1:41991756_G/C_Intron:HIVEP3	0.46924	6.91e-05	1.0366	0.25606	0.736	-0.0055313	0.016417
rs1967439	20:49081283_C/T_Intergenic	0.29671	6.91e-05	-1.1445	0.28271	0.427	-0.013949	0.017554
rs77214864	2:111534586_G/A_Intron:ACOXL	0.038558	6.94e-05	-3.2597	0.80541	0.218	-0.07603	0.06176
rs1967438	20:49081440_G/A_Intergenic	0.29669	6.95e-05	-1.1441	0.28269	0.427	-0.013927	0.017551
rs7639426	3:3396537_G/A_Intron:AC026188.1	0.49622	6.96e-05	1.0549	0.26068	0.117	-0.027122	0.017294
rs35150375	1:158365053_C/A_Intergenic	0.10089	6.96e-05	-1.6229	0.40104	0.772	0.0087606	0.030227
rs61747404	22:20855729_C/T_Intergenic	0.069817	7e-05	2.1647	0.53512	0.882	-0.005189	0.034878
rs34059172	1:158214306_C/T_Intergenic	0.1013	7.04e-05	-1.6242	0.40165	0.557	-0.017392	0.029638
rs57815801	7:153353855_C/A_Intergenic	0.23341	7.07e-05	1.1952	0.29562	0.295	0.020963	0.020008
rs1390102	4:11548455_A/G_Intergenic	0.35624	7.07e-05	1.1364	0.28108	0.935	0.0014593	0.018031
rs17572913	4:20961086_A/T_Intron:KCNIP4	0.017149	7.07e-05	-4.2984	1.0632	0.449	0.059422	0.078539
rs56120338	4:105123304_C/T_Intergenic	0.019839	7.09e-05	-3.7053	0.91668	0.21	0.079972	0.063795
rs74368349	22:20855851_T/A_Intergenic	0.068772	7.1e-05	2.1614	0.53478	0.875	-0.0054903	0.034835
rs756417	4:11547641_A/G_Intergenic	0.35614	7.11e-05	1.1342	0.28064	0.935	0.0014678	0.018002
rs4660544	1:41996871_T/C_Intron:HIVEP3	0.46973	7.14e-05	1.0291	0.25472	0.748	-0.0052838	0.01647
rs2823607	21:17456613_C/A_Intron:LINC00478	0.32446	7.14e-05	-1.1652	0.28841	0.55	-0.011278	0.018849
rs146471985	8:123967489_TG/T_Deletion:ZHX2	0.31529	7.14e-05	1.42	0.35147	0.196	-0.028304	0.021901
rs9978366	21:17479278_A/C_Intron:LINC00478	0.34977	7.15e-05	-1.1104	0.27484	0.433	-0.014155	0.018057
rs2065402	20:49237006_A/G_Intron:FAM65C	0.34506	7.16e-05	1.2491	0.30922	0.299	0.021373	0.020565
rs6122953	20:49236478_G/A_Intron:FAM65C	0.3459	7.17e-05	1.2452	0.30828	0.307	0.020975	0.020517
rs6122952	20:49233052_G/A_Intron:FAM65C	0.4773	7.19e-05	1.3271	0.32861	0.533	0.013316	0.021368
rs55782976	3:195864410_G/C_Intergenic	0.030492	7.2e-05	-4.1894	1.0374	0.596	-0.042536	0.080274
rs77221579	12:125315206_G/T_Intron:SCARB1	0.028038	7.2e-05	-4.1497	1.0276	0.557	-0.040787	0.069484
rs633297	1:41985453_C/A_Intron:HIVEP3	0.47026	7.2e-05	1.0409	0.25776	0.699	-0.006421	0.016632
rs2810550	1:41995339_T/C_Intron:HIVEP3	0.47064	7.21e-05	1.0287	0.25477	0.738	-0.0055009	0.01644
rs2810551	1:41995402_G/A_Intron:HIVEP3	0.47061	7.21e-05	1.0287	0.25476	0.739	-0.0054788	0.01644
rs116747365	1:41994792_C/T_Intron:HIVEP3	0.47079	7.23e-05	1.0285	0.25476	0.737	-0.0055259	0.016434
rs116241899	1:41994546_T/C_Intron:HIVEP3	0.47081	7.23e-05	1.0285	0.25476	0.736	-0.0055325	0.016433
rs3837486	12:5682787_GC/G_Deletion:ANO2	0.25782	7.25e-05	-1.5863	0.39299	0.595	-0.012818	0.024095
rs72482675	1:196716924_C/G_Intergenic	0.17882	7.26e-05	-1.3297	0.32945	0.051	-0.043152	0.02212
rs529541	1:196719716_A/G_Intergenic	0.18026	7.26e-05	-1.3305	0.32965	0.018	-0.052025	0.022009
rs59323296	11:103589401_G/C_Intron:RP11-563P16.1	0.12979	7.27e-05	1.5075	0.37353	0.739	0.0092627	0.027767
rs78173132	6:68682278_T/A_Intergenic	0.056817	7.3e-05	2.3822	0.59041	0.291	0.043111	0.040838
rs12132108	1:83991748_T/G_Intergenic	0.18024	7.3e-05	-1.3603	0.33714	0.891	-0.0033143	0.024154
rs689076	1:41999127_C/T_Intron:HIVEP3	0.46683	7.32e-05	-1.0218	0.25329	0.746	0.0053474	0.016487
rs28653111	4:40659255_C/T_Intergenic	0.13852	7.32e-05	-1.8743	0.46462	0.24	-0.040049	0.034096
rs199544552	1:41990966_T/TA_Insertion:HIVEP3	0.47133	7.32e-05	1.0274	0.2547	0.731	-0.0056411	0.016411
rs12531838	7:153351582_C/T_Intergenic	0.22946	7.35e-05	1.203	0.29827	0.21	0.025518	0.020373
rs12670243	7:82969350_T/C_Intergenic	0.024899	7.37e-05	-3.7009	0.9178	0.874	0.010288	0.064791
rs75752743	4:105221167_T/C_Intron:RP11-729M20.1	0.019984	7.39e-05	-3.7503	0.93018	0.216	0.080569	0.065206
rs1682	22:20855539_T/C_Intergenic	0.068736	7.4e-05	2.1579	0.53529	0.877	-0.0054142	0.034856
rs687766	1:41998849_C/G_Intron:HIVEP3	0.46729	7.43e-05	-1.0217	0.2535	0.78	0.0046159	0.016496
rs159775	20:4341348_C/T_Intergenic	0.30554	7.44e-05	1.0948	0.27164	0.554	-0.010702	0.018094
rs9908215	17:3467381_G/A_Intergenic	0.014355	7.44e-05	5.175	1.2841	0.69	0.035426	0.088847
rs11383677	1:41990968_A/AT_Insertion:HIVEP3	0.47148	7.44e-05	1.0266	0.25473	0.742	-0.0054108	0.01642
rs68067713	1:158214024_AT/A_Intergenic	0.10102	7.45e-05	-1.6189	0.40173	0.567	-0.016999	0.029674
rs72979261	11:105853230_G/T_Intergenic	0.09347	7.45e-05	-1.7614	0.43711	0.733	-0.01074	0.031443
rs141346449	6:119200645_A/G_Intron:MCM9	0.015964	7.45e-05	-5.1032	1.2664	0.339	-0.080259	0.084063
rs1691972	3:41592111_C/T_Intron:ULK4	0.49453	7.46e-05	-1.0348	0.25681	0.731	0.0058114	0.016926
rs412285	7:41333121_C/T_Intergenic	0.019698	7.46e-05	-5.3444	1.3264	0.934	-0.0068033	0.081792
rs199850350	11:105852683_AC/A_Deletion:GRIA4	0.09348	7.49e-05	-1.7603	0.43696	0.731	-0.010784	0.031433
rs11772701	7:81028390_T/C_Intergenic	0.2101	7.5e-05	1.2612	0.31313	0.0195	0.046967	0.020105
rs9826745	3:195871928_T/C_Intron:AC139666.1	0.029308	7.51e-05	-4.367	1.0843	0.547	-0.045688	0.07596
rs79936066	4:23889124_G/A_Intron:PPARGC1A	0.038754	7.52e-05	2.9738	0.73841	0.176	-0.070221	0.051982
rs56385938	4:105287016_G/A_Intron:RP11-729M20.1	0.021052	7.53e-05	-3.846	0.95501	0.257	0.077779	0.068597
rs165838	22:20935376_A/G_Intron:MED15	0.048294	7.53e-05	-3.636	0.90292	0.815	0.013471	0.057451
rs11909251	21:17482387_G/T_Intron:LINC00478	0.34682	7.54e-05	-1.1206	0.2783	0.389	-0.015709	0.018234
rs319806	10:110075753_C/T_Intergenic	0.25109	7.57e-05	-1.2711	0.31576	0.24	0.023616	0.020113
rs63294461	12:119496871_A/G_Intron:RP11-364C11.2|SRRM4	0.25883	7.57e-05	-1.1574	0.28751	0.859	0.0034293	0.019296
rs59086918	4:188136840_C/A_Intergenic	0.01028	7.58e-05	-6.3043	1.5661	0.556	-0.064981	0.11065
rs35528770	5:6361096_A/T_Intergenic	0.095774	7.6e-05	-1.7972	0.44653	0.721	0.0097062	0.02722
rs72979258	11:105851466_T/C_Utr3:GRIA4	0.093508	7.61e-05	-1.757	0.43661	0.73	-0.010852	0.031414
rs12540027	7:153348658_C/A_Intergenic	0.2305	7.62e-05	1.1909	0.29596	0.209	0.025348	0.020189
rs56364278	1:158364904_T/C_Intergenic	0.10186	7.63e-05	-1.6151	0.40139	0.674	0.01269	0.030147
rs55692496	16:17295317_C/T_Intron:XYLT1	0.020641	7.66e-05	-4.1178	1.0237	0.802	0.014428	0.057612
rs2759248	1:41990795_T/C_Intron:HIVEP3	0.47051	7.68e-05	1.0261	0.25512	0.765	-0.0049103	0.016441
rs76302659	7:135002861_A/G_Intergenic	0.037127	7.69e-05	-2.9415	0.73141	0.931	0.0045894	0.052982
rs72979255	11:105849298_C/T_Intron:GRIA4	0.093498	7.7e-05	-1.7548	0.43636	0.724	-0.01109	0.031398
rs139839424	10:30582009_C/T_Intergenic	0.017187	7.72e-05	-4.5759	1.1381	0.544	-0.045793	0.075586
rs4357979	17:13341165_T/G_Intergenic	0.09505	7.75e-05	-2.2963	0.57125	0.92	-0.00332	0.03326
rs78014112	11:103626087_G/T_Intron:RP11-563P16.1	0.13437	7.77e-05	1.4669	0.36498	0.698	0.010688	0.027519
rs118008812	10:30580813_A/C_Intergenic	0.017181	7.77e-05	-4.5733	1.1379	0.531	-0.047323	0.075528
rs7932574	11:103635789_T/C_Intron:RP11-563P16.1	0.13383	7.78e-05	-1.4728	0.36646	0.688	-0.011073	0.027612
rs112317761	7:95428469_T/C_Intron:DYNC1I1	0.11864	7.78e-05	-1.6191	0.40288	0.799	0.0066902	0.026342
rs72982761	11:103619251_C/T_Intron:RP11-563P16.1	0.1344	7.79e-05	1.4665	0.36493	0.72	0.0098501	0.027524
rs75052406	11:103618907_C/A_Intron:RP11-563P16.1	0.1344	7.79e-05	1.4666	0.36495	0.707	0.010322	0.027496
rs55865698	1:41986758_C/T_Intron:HIVEP3	0.4671	7.8e-05	1.0421	0.25934	0.736	-0.0056132	0.01665
rs75484139	5:142196134_G/T_Intron:ARHGAP26	0.012692	7.81e-05	-7.9761	1.9851	0.625	-0.062825	0.12883
rs72982760	11:103618375_T/C_Intron:RP11-563P16.1	0.13438	7.81e-05	1.4664	0.36498	0.722	0.0097799	0.027525
rs140082948	2:130290030_A/G_Intergenic	0.013643	7.81e-05	-6.0748	1.5119	0.231	0.11889	0.099314
rs17625655	4:111268671_A/G_Intergenic	0.10707	7.81e-05	1.6997	0.42304	0.824	0.0054004	0.024304
rs9830134	3:106572903_C/T_Intron:RP11-280F2.2	0.34283	7.83e-05	-1.1383	0.28335	0.61	0.0094762	0.018555
rs6673829	1:3691490_G/A_Intron:SMIM1	0.26324	7.89e-05	1.6663	0.41499	0.472	0.019129	0.026586
rs72982758	11:103615399_T/C_Intron:RP11-563P16.1	0.13428	7.92e-05	1.4658	0.36516	0.731	0.0094726	0.02753
rs2823606	21:17454672_G/A_Intron:LINC00478	0.33371	7.92e-05	-1.1617	0.28941	0.619	-0.0094451	0.018999
rs202220802	6:160560880_CATG/C_CodonLoss:SLC22A1	0.18266	7.93e-05	-1.3277	0.33076	0.297	-0.02267	0.021724
rs73709775	7:81028996_C/T_Intergenic	0.20999	7.94e-05	1.2574	0.31327	0.0182	0.047529	0.020133
rs138951439	6:93111432_A/AT_Intergenic	0.07703	7.94e-05	-2.0439	0.50924	0.546	-0.017607	0.029146
rs2823615	21:17483133_A/T_Intron:LINC00478	0.35006	7.94e-05	-1.1068	0.27576	0.362	-0.016563	0.018166
rs80350892	14:89895088_G/C_Intron:FOXN3|RP11-33N16.3	0.052869	7.95e-05	-3.9958	0.99559	0.766	-0.016591	0.055842
rs144741041	3:39389936_A/G_Intergenic	0.17355	7.99e-05	1.4395	0.35878	0.0766	0.043561	0.024603
rs117909588	7:98057220_C/T_Intergenic	0.014903	7.99e-05	5.7197	1.4256	0.378	0.074489	0.084514
rs71480004	10:133579214_T/C_Intergenic	0.18849	7.99e-05	-1.4453	0.36024	0.0446	0.04654	0.023172
rs3808876	9:34382726_A/G_Intron:C9orf24	0.43866	8e-05	-0.98206	0.24479	0.307	0.016927	0.016561
rs11064651	12:119498993_C/A_Intron:RP11-364C11.2|SRRM4	0.26	8.01e-05	-1.1451	0.28545	0.888	0.0026908	0.019147
rs200656849	4:134614800_CAA/C_Intergenic	0.015188	8.01e-05	-4.5679	1.1387	0.866	-0.015158	0.089812
rs3819079	11:105844765_G/T_Intron:GRIA4	0.09356	8.03e-05	-1.7455	0.43519	0.718	-0.011319	0.031327
rs3737334	11:105844836_A/T_Intron:GRIA4	0.093558	8.03e-05	-1.7456	0.43522	0.718	-0.011306	0.031329
rs2890585	9:34384063_C/G_Intron:C9orf24	0.43861	8.04e-05	-0.98185	0.24483	0.298	0.017228	0.016562
rs77214221	22:20943672_G/C_Intergenic	0.073579	8.04e-05	2.4013	0.59878	0.579	-0.021489	0.038725
rs181265595	7:48091392_T/C_Intron:C7orf57	0.22865	8.06e-05	-1.3637	0.34007	0.151	0.032388	0.022536
rs911739	10:4234037_T/A_Intergenic	0.49005	8.07e-05	1.5626	0.38972	0.855	-0.0050913	0.027767
rs662138	6:160564476_C/G_Intron:SLC22A1	0.18255	8.1e-05	-1.3254	0.33063	0.297	-0.022617	0.02169
rs4702345	5:6395712_C/T_Intergenic	0.097806	8.1e-05	-1.6851	0.42036	0.645	0.012216	0.026549
rs35295338	3:121339520_A/C_Intron:FBXO40	0.23787	8.12e-05	-1.3362	0.33338	0.966	0.000874	0.020507
rs12146689	11:36325112_C/A_Intron:PRR5L	0.2393	8.13e-05	1.286	0.32088	0.796	-0.0054556	0.021055
rs4809796	20:49090993_A/G_Intergenic	0.2947	8.13e-05	-1.1393	0.28426	0.55	-0.010488	0.017558
rs72982755	11:103608400_G/C_Intron:RP11-563P16.1	0.13407	8.16e-05	1.4648	0.36557	0.74	0.0091399	0.02751
rs72979239	11:105843056_T/C_Intron:GRIA4	0.093581	8.17e-05	-1.7421	0.43482	0.719	-0.011247	0.031308
rs1364305	16:83433816_A/G_Intron:CDH13	0.33598	8.18e-05	-1.013	0.25287	0.772	-0.0050874	0.017546
rs11701525	21:17473943_T/C_Intron:LINC00478	0.34429	8.21e-05	-1.1091	0.27692	0.469	-0.013162	0.018163
rs9557739	13:102463325_C/T_Intron:FGF14	0.13903	8.23e-05	1.5499	0.38701	0.852	0.0043099	0.023132
rs10218835	1:158364738_A/G_Intergenic	0.11643	8.23e-05	-1.5408	0.38477	0.378	0.025054	0.028412
rs9554825	13:102463194_G/A_Intron:FGF14	0.13889	8.24e-05	1.5494	0.38693	0.843	0.0045748	0.023127
rs11701527	21:17473987_T/C_Intron:LINC00478	0.3443	8.25e-05	-1.1086	0.27687	0.469	-0.013156	0.018159
rs1364307	16:83433849_A/G_Intron:CDH13	0.33592	8.25e-05	-1.0125	0.25286	0.773	-0.0050558	0.017545
rs72982754	11:103607006_C/A_Intron:RP11-563P16.1	0.13347	8.25e-05	1.4691	0.36692	0.751	0.0087597	0.027608
rs7202692	16:83434063_C/T_Intron:CDH13	0.33592	8.26e-05	-1.0124	0.25287	0.773	-0.0050542	0.017546
rs6887044	5:6394787_A/G_Intergenic	0.09801	8.27e-05	-1.6826	0.42028	0.643	0.012306	0.026555
rs148574325	7:107075232_A/G_Intron:COG5	0.016429	8.29e-05	6.2398	1.5588	0.988	-0.0017071	0.11154
rs1364304	16:83433809_G/A_Intron:CDH13	0.33597	8.29e-05	-1.0121	0.25284	0.775	-0.0050173	0.017541
rs9983980	21:17472366_C/T_Intron:LINC00478	0.33682	8.33e-05	-1.0996	0.27478	0.507	-0.012043	0.018141
rs10218454	1:158362442_G/C_Intergenic	0.11657	8.33e-05	-1.5369	0.38407	0.346	0.026555	0.028152
rs34408013	1:196745281_G/A_Intron:CFHR3	0.14289	8.34e-05	-1.7744	0.44348	2.97e-20	-0.2672	0.02912
rs7186558	16:83434510_T/C_Intron:CDH13	0.33594	8.35e-05	-1.0118	0.2529	0.773	-0.0050625	0.017545
rs115788114	10:30575816_G/A_Intergenic	0.017159	8.35e-05	-4.5515	1.1376	0.554	-0.044572	0.075451
rs17104830	11:105840570_A/G_Intron:GRIA4	0.093601	8.36e-05	-1.7379	0.43439	0.723	-0.011097	0.03129
rs192467912	9:3462984_T/A_Intron:AL365202.1|RFX3	0.023391	8.36e-05	5.5644	1.3909	0.268	-0.10946	0.098997
rs148003739	7:45338735_G/GAGATATTTTCTCA_Intergenic	0.46385	8.36e-05	0.94141	0.23532	0.26	-0.018649	0.016554
rs7185043	16:83434514_A/C_Intron:CDH13	0.33593	8.37e-05	-1.0118	0.25291	0.772	-0.0050726	0.017545
rs12739057	1:158355834_A/G_Intergenic	0.076395	8.37e-05	-2.1634	0.54079	0.183	0.053703	0.040307
rs72981944	11:105836096_G/A_Intron:GRIA4	0.093563	8.38e-05	-1.7381	0.43453	0.737	-0.01056	0.031426
rs72981936	11:105835002_T/C_Intron:GRIA4	0.09356	8.39e-05	-1.7381	0.43454	0.739	-0.010466	0.031434
rs72981935	11:105834838_A/T_Intron:GRIA4	0.093562	8.4e-05	-1.738	0.43455	0.739	-0.010458	0.031434
rs17104807	11:105836980_A/G_Intron:GRIA4	0.093599	8.4e-05	-1.7372	0.43435	0.728	-0.010877	0.031308
rs474158	11:105837044_T/C_Intron:GRIA4	0.093603	8.4e-05	1.7372	0.43436	0.718	0.011283	0.031302
rs146860286	5:115870323_C/T_Intron:SEMA6A	0.012472	8.4e-05	-6.6339	1.6587	0.266	0.11175	0.10052
rs6886164	5:6394072_T/C_Intergenic	0.098129	8.4e-05	-1.6807	0.42025	0.641	0.012381	0.026559
rs72981928	11:105834260_G/A_Intron:GRIA4	0.093552	8.41e-05	-1.738	0.43458	0.741	-0.010393	0.031439
rs9821360	3:195870936_T/C_Exon:AC139666.1	0.031212	8.42e-05	-4.2431	1.0611	0.589	-0.039251	0.072731
rs186204310	3:101294416_A/C_Intron:PCNP	0.015337	8.44e-05	4.9959	1.2495	0.278	-0.11132	0.10292
rs115842431	5:43117118_C/A_Intergenic	0.028677	8.46e-05	3.8165	0.95471	0.135	-0.11467	0.076827
rs72815030	6:6123619_A/G_Intergenic	0.041964	8.47e-05	-2.8905	0.72308	0.336	0.043341	0.045014
rs114389186	1:163491546_C/T_Intergenic	0.038087	8.49e-05	2.9988	0.75029	0.19	0.065677	0.050151
rs74952882	6:68575729_G/A_Intergenic	0.05751	8.51e-05	2.4018	0.601	0.484	0.029033	0.041444
rs34164632	2:178801193_G/A_Intron:PDE11A	0.043704	8.52e-05	-2.7662	0.69225	0.984	-0.000928	0.046374
rs12173949	6:1628902_A/G_Intron:GMDS	0.11563	8.54e-05	2.0634	0.51644	0.756	-0.010842	0.034922
rs2880679	8:30540309_G/A_Intron:GSR	0.21343	8.57e-05	1.239	0.31018	0.388	-0.018793	0.021789
rs11683851	2:2699198_C/T_Intergenic	0.20698	8.57e-05	1.2891	0.32272	0.988	-0.00032	0.020993
rs190098355	1:196847203_A/G_Intron:CFHR2	0.037823	8.58e-05	-2.7033	0.67679	1.37e-26	-0.6933	0.06731
rs58162750	12:119516507_T/C_Intron:RP11-364C11.2|SRRM4	0.26264	8.6e-05	-1.1475	0.28733	0.869	0.0031706	0.019233
rs60235511	12:119516437_C/G_Intron:RP11-364C11.2|SRRM4	0.26261	8.61e-05	-1.1475	0.28735	0.87	0.0031515	0.019234
rs77090759	6:169300793_G/C_Intergenic	0.17279	8.62e-05	-1.3258	0.33203	0.258	-0.024087	0.02132
rs12376018	9:3204525_G/A_Intergenic	0.021026	8.64e-05	5.6004	1.4028	0.181	-0.1169	0.087467
rs12029494	1:196477674_T/G_Intron:KCNT2	0.053659	8.66e-05	-2.1215	0.53145	0.000147	0.13642	0.035947
rs75887176	6:68706511_T/A_Intergenic	0.056734	8.67e-05	2.3491	0.58851	0.313	0.041138	0.040734
rs10265392	7:5187685_C/T_Intergenic	0.093347	8.67e-05	-2.4807	0.62151	0.958	-0.0020423	0.038722
rs489794	1:109516641_T/C_Intron:WDR47	0.20957	8.68e-05	-1.2148	0.30437	0.617	0.010044	0.020105
rs12590369	14:85244080_C/G_Intergenic	0.28556	8.69e-05	-1.0883	0.27271	0.861	-0.0033029	0.018927
rs2867021	4:12994201_A/C_Intergenic	0.489	8.69e-05	-1.1114	0.2785	0.611	0.0089829	0.017676
rs2449393	6:149265255_G/T_Intron:UST	0.16183	8.7e-05	-1.5739	0.39439	0.5	0.017673	0.026192
rs10010079	4:111264507_A/C_Intergenic	0.10864	8.71e-05	1.7069	0.42775	0.669	0.01046	0.02447
rs72979267	11:105858586_A/C_Intergenic	0.10031	8.72e-05	-1.7482	0.43814	0.675	-0.013129	0.031299
rs36093823	1:158356448_A/C_Intergenic	0.11352	8.75e-05	-1.5381	0.38559	0.353	0.02616	0.028179
rs56206642	6:169302177_G/A_Intergenic	0.1767	8.78e-05	-1.3204	0.33107	0.279	-0.023011	0.021241
rs159771	20:4338965_C/G_Intergenic	0.30378	8.78e-05	1.0798	0.27075	0.556	-0.010618	0.018055
rs138946959	1:158356571_T/C_Intergenic	0.11354	8.79e-05	-1.538	0.38565	0.311	0.028525	0.028132
rs3779646	8:30544220_A/C_Intron:GSR	0.21375	8.79e-05	1.2331	0.30919	0.402	-0.018195	0.021694
rs79259804	1:196544066_C/T_Intron:KCNT2	0.051587	8.81e-05	2.2146	0.5554	1.6e-54	-0.71739	0.047771
rs147358840	1:84017174_T/C_Intergenic	0.053147	8.82e-05	-2.1679	0.54371	0.378	0.033605	0.038152
rs955182	12:119509633_C/G_Intron:RP11-364C11.2|SRRM4	0.26223	8.83e-05	-1.1437	0.28687	0.867	0.0032125	0.019196
rs55787814	6:169302333_A/C_Intergenic	0.17671	8.83e-05	-1.3201	0.33112	0.279	-0.022985	0.021244
rs62038950	15:31425239_T/C_Intron:TRPM1	0.097673	8.83e-05	-1.7396	0.43634	0.422	-0.024008	0.029924
rs200356533	5:43176288_AAGT/A_Deletion:ZNF131	0.028079	8.84e-05	3.8343	0.96179	0.119	-0.12308	0.079148
rs4555715	4:111262042_G/A_Intergenic	0.10852	8.84e-05	1.7121	0.42946	0.782	0.0068117	0.024631
rs113998283	5:43005403_C/T_Intergenic	0.029796	8.89e-05	3.7203	0.93351	0.135	-0.11276	0.075495
rs35352142	1:196712902_C/T_Intron:CFH	0.17292	8.95e-05	-1.338	0.33588	0.0487	-0.043831	0.022249
rs137870785	7:107077751_A/G_Intron:COG5	0.016268	8.95e-05	6.2167	1.5606	0.998	0.00028	0.11166
rs5020942	1:42028265_C/T_Intron:HIVEP3	0.12984	8.96e-05	1.8168	0.45614	0.806	-0.007408	0.030096
rs115680012	3:164531943_C/T_Intron:RP11-71H9.1	0.014952	9.01e-05	6.0487	1.5191	0.123	-0.11497	0.074621
rs74739482	4:111260180_T/A_Intergenic	0.10595	9.03e-05	1.7556	0.44095	0.757	0.0079195	0.025601
rs75635988	4:111260766_G/A_Intergenic	0.10865	9.05e-05	1.7141	0.4306	0.781	0.0068785	0.024692
rs8191038	8:30537332_C/A_Intron:GSR	0.21183	9.06e-05	1.2539	0.31504	0.408	-0.018147	0.021925
rs9510393	13:23434449_G/A_Intergenic	0.042875	9.1e-05	2.8179	0.70814	0.926	0.0051558	0.055231
rs11149563	16:83439344_G/T_Intron:CDH13	0.33476	9.1e-05	-1.0063	0.25289	0.868	-0.0029172	0.017531
rs2823597	21:17447372_T/C_Intron:LINC00478	0.32862	9.1e-05	-1.1924	0.29965	0.507	-0.012863	0.019372
rs12110447	6:169302709_G/C_Intergenic	0.17671	9.11e-05	-1.3207	0.3319	0.286	-0.022723	0.02128
rs143013944	4:111260327_GT/G_Intergenic	0.10893	9.13e-05	1.7158	0.43128	0.756	0.0076854	0.024725
rs201181292	1:196715667_A/AT_Insertion:CFH	0.18347	9.14e-05	-1.3095	0.32916	0.00366	-0.064246	0.022121
rs105980	1:196715666_G/A_Intron:CFH	0.18348	9.14e-05	-1.3094	0.32915	0.00366	-0.064246	0.022121
rs193053835	1:196715667_A/T_Intron:CFH	0.18347	9.15e-05	-1.3094	0.32915	0.00366	-0.064248	0.022121
rs35223079	5:6389276_A/G_Intergenic	0.098867	9.19e-05	-1.6684	0.41954	0.638	0.012493	0.026567
rs116012351	1:163489444_G/A_Intergenic	0.038141	9.25e-05	2.9812	0.74996	0.196	0.064797	0.050063
rs2331228	7:45335689_G/A_Intergenic	0.46428	9.28e-05	0.92987	0.23397	0.272	-0.018073	0.01644
rs2823613	21:17480776_T/A_Intron:LINC00478	0.34228	9.3e-05	-1.0811	0.27207	0.392	-0.015335	0.017906
rs35888985	20:41048130_C/T_Intron:PTPRT	0.47146	9.31e-05	-1.054	0.26525	0.574	-0.0093029	0.016553
rs5756019	22:20853911_G/A_Intergenic	0.069085	9.37e-05	2.1318	0.53671	0.957	-0.0018911	0.034775
rs6510329	19:33520048_A/C_Intron:RHPN2	0.045492	9.37e-05	-2.8771	0.72436	0.55	0.02545	0.042567
rs150093957	8:22858825_C/G_Intron:RHOBTB2	0.024012	9.37e-05	-4.1517	1.0453	0.476	-0.049217	0.069154
rs2201965	3:39388280_G/A_Intergenic	0.28871	9.38e-05	-1.2025	0.30276	0.118	-0.030782	0.019685
rs17586996	4:111257452_G/T_Intergenic	0.095071	9.4e-05	2.113	0.53208	0.921	0.003053	0.030786
rs625448	1:41988541_A/T_Intron:HIVEP3	0.47978	9.42e-05	-1.0223	0.25747	0.705	0.0062982	0.016631
rs2823614	21:17480892_C/A_Intron:LINC00478	0.34102	9.43e-05	-1.0782	0.27157	0.393	-0.015275	0.017871
rs62285784	3:175843163_T/A_Intergenic	0.030704	9.44e-05	-3.8303	0.96482	0.434	-0.047699	0.061077
rs71432589	2:229588616_T/C_Intergenic	0.020456	9.44e-05	-4.8732	1.2275	0.00688	-0.22716	0.084375
rs73390743	9:2773289_G/T_Intergenic	0.13942	9.44e-05	-1.6134	0.40641	0.246	0.030762	0.026541
rs11690565	2:2699122_T/C_Intergenic	0.20857	9.46e-05	1.2837	0.32339	0.995	0.000134	0.021022
rs151165465	5:44975687_C/T_Intergenic	0.012085	9.47e-05	-7.1768	1.8081	0.188	0.16827	0.12788
rs114615057	3:30224896_G/A_Intergenic	0.018927	9.48e-05	4.1416	1.0436	0.135	-0.13711	0.09191
rs16934867	10:34149606_G/A_Intergenic	0.017587	9.49e-05	-6.6013	1.6634	0.241	-0.10792	0.092258
rs73237763	6:169304370_C/T_Intergenic	0.17697	9.54e-05	-1.3212	0.33303	0.292	-0.022453	0.02132
rs5750181	22:20852484_C/T_Intergenic	0.069952	9.55e-05	2.1311	0.53721	0.962	-0.0016414	0.034818
rs2171490	7:135815315_C/T_Intron:AC009784.3	0.14853	9.57e-05	-1.4885	0.37526	0.34	0.024902	0.026073
rs799706	7:45337086_T/A_Intergenic	0.46386	9.59e-05	0.92888	0.23422	0.271	-0.018118	0.016464
rs151133741	21:40843525_GTTGT/G_Deletion:SH3BGR	0.29405	9.61e-05	1.0831	0.27315	0.0571	0.033377	0.017547
rs12282689	11:45456300_G/A_Intron:RP11-430H10.4	0.071635	9.61e-05	1.9428	0.48993	0.683	-0.013518	0.033091
rs11383651	7:45337176_G/GT_Intergenic	0.46375	9.62e-05	0.92879	0.23424	0.268	-0.018234	0.016466
rs9655757	7:96440519_A/T_Intergenic	0.11565	9.68e-05	-1.5877	0.40059	0.783	0.0066959	0.024278
rs6779416	3:45150537_G/A_Intron:CDCP1	0.054171	9.7e-05	2.7786	0.70111	0.167	-0.063778	0.046164
rs2823616	21:17484058_G/A_Intron:LINC00478	0.34409	9.7e-05	-1.0835	0.27341	0.377	-0.0159	0.017997
rs6063522	20:49091384_C/A_Intergenic	0.29349	9.7e-05	-1.1279	0.28462	0.562	-0.010191	0.01759
rs181908124	X:26402957_T/C_Intergenic	0.012478	9.71e-05	-8.0444	2.0299	0.532	0.048772	0.078182
rs10838468	11:45457183_A/T_Intron:RP11-430H10.4	0.071605	9.71e-05	1.9401	0.48957	0.684	-0.013441	0.03307
rs2688083	22:49698133_T/C_Intergenic	0.22234	9.73e-05	-1.2201	0.30791	0.296	-0.02077	0.019879
rs56181912	1:33479803_G/A_Intron:AK2|RP1-117O3.2	0.021075	9.73e-05	5.1686	1.3045	0.857	0.01094	0.060711
rs799705	7:45337890_T/A_Intergenic	0.46357	9.75e-05	0.92842	0.23434	0.271	-0.018141	0.016476
rs12284900	11:45457987_C/G_Intron:RP11-430H10.4	0.071597	9.76e-05	1.9386	0.48935	0.686	-0.013377	0.03306
rs79910205	11:75119568_A/T_Intron:RPS3	0.047891	9.77e-05	-2.4692	0.62333	0.882	0.0080812	0.054296
rs140610504	1:109591321_A/G_Intergenic	0.014768	9.79e-05	4.4128	1.1141	0.37	-0.077507	0.086549
rs6126017	20:49093789_T/C_Intergenic	0.4623	9.79e-05	-1.0492	0.26489	0.457	-0.012242	0.016455
rs7926870	11:122462947_A/C_Intergenic	0.28572	9.8e-05	-1.2842	0.32425	0.339	-0.020291	0.021228
rs17242111	7:135811879_A/C_Intron:AC009784.3	0.14953	9.81e-05	-1.5063	0.38037	0.276	0.028735	0.026395
rs111510869	17:26682611_C/T_Intron:POLDIP2	0.021929	9.83e-05	-3.7756	0.95353	0.401	-0.048541	0.057838
rs61679945	2:30460983_C/T_Intron:LBH	0.01902	9.84e-05	6.1616	1.5562	0.984	0.0013835	0.068394
rs186838845	X:34342479_G/A_Intron:RP11-545D19.1	0.010405	9.84e-05	-10.392	2.6246	0.494	0.089215	0.13088
rs804284	8:11610746_G/C_Intron:GATA4	0.17876	9.86e-05	-1.3538	0.34197	0.307	-0.02123	0.020773
rs34651366	5:6386953_G/C_Intergenic	0.099345	9.87e-05	-1.6578	0.41878	0.595	0.014126	0.026591
rs496147	1:109515345_C/T_Intron:WDR47	0.21089	9.88e-05	1.1974	0.30248	0.678	-0.0082578	0.019901
rs11403650	12:119515234_G/GT_Insertion:RP11-364C11.2|SRRM4	0.26093	9.89e-05	-1.1451	0.2893	0.885	0.002779	0.019288
rs4949476	1:30277330_G/T_Intergenic	0.41632	9.89e-05	-1.1013	0.27823	0.288	0.019368	0.018224
rs12288173	11:45459282_C/T_Intron:RP11-430H10.4	0.071548	9.9e-05	1.9345	0.48878	0.687	-0.013313	0.033029
rs13309605	7:136516257_G/A_Intron:AC009264.1	0.47823	9.91e-05	1.4303	0.36141	0.185	0.033008	0.024909
rs13150450	4:11545973_C/T_Intergenic	0.35607	9.94e-05	1.1262	0.28464	0.876	0.0028651	0.018291
rs1088938	7:45338696_T/C_Intergenic	0.46329	9.97e-05	0.92768	0.23449	0.268	-0.018273	0.016489
rs11064654	12:119511906_G/A_Intron:RP11-364C11.2|SRRM4	0.26049	9.98e-05	-1.1477	0.29013	0.879	0.0029463	0.019333
rs75337163	6:68760649_C/T_Intergenic	0.059294	9.99e-05	2.3222	0.58706	0.297	0.042485	0.040743
rs12286627	11:45458867_C/T_Intron:RP11-430H10.4	0.071593	0.0001	1.9333	0.48876	0.69	-0.013173	0.033017
rs148218289	1:158208245_T/A_Intergenic	0.10097	0.0001	-1.6026	0.40521	0.574	-0.016757	0.029814
rs2688081	22:49698426_T/C_Intergenic	0.22246	0.0001	-1.2152	0.30733	0.3	-0.020579	0.019854
rs297686	20:4351739_C/A_Intergenic	0.30007	0.0001	1.1063	0.27978	0.852	-0.0034404	0.018471
rs13309525	7:136516288_A/G_Intron:AC009264.1	0.47913	0.000101	1.4279	0.36114	0.185	0.032986	0.024877
rs12405578	1:61032560_G/T_Intron:RP11-776H12.1	0.049573	0.000101	-2.2772	0.57598	0.439	0.029969	0.038717
rs59622146	11:36324797_A/G_Intron:PRR5L	0.25863	0.000101	1.2146	0.30725	0.389	-0.017537	0.020367
rs74088629	1:61029811_A/G_Intron:RP11-776H12.1	0.049492	0.000101	-2.2755	0.57565	0.391	0.03378	0.039385
rs11771583	7:135813196_C/T_Intron:AC009784.3	0.1497	0.000101	-1.4817	0.37487	0.345	0.024593	0.026017
rs5856108	4:11546494_AGTT/A_Intergenic	0.35737	0.000101	1.1219	0.28383	0.905	0.0021823	0.018277
rs1525963	12:119510036_G/A_Intron:RP11-364C11.2|SRRM4	0.26068	0.000101	-1.1423	0.28901	0.887	0.0027348	0.019265
rs59728910	6:169311203_C/T_Intergenic	0.17672	0.000101	-1.3258	0.33543	0.301	-0.02215	0.021419
rs67692590	6:169310262_T/G_Intergenic	0.17689	0.000101	-1.3234	0.33484	0.299	-0.022224	0.021391
rs632166	1:41995681_T/C_Intron:HIVEP3	0.47624	0.000101	1.0132	0.25637	0.861	-0.0028942	0.016476
rs73237796	6:169311191_G/A_Intergenic	0.1767	0.000101	-1.3255	0.33542	0.301	-0.022163	0.021418
7:135809893:T_TTT	7:135809893_T/TTTC_Insertion:AC009784.3	0.15028	0.000102	-1.5036	0.38054	0.283	0.028352	0.026421
rs62440901	6:160569068_C/T_Intron:SLC22A1	0.15781	0.000102	-1.3952	0.35322	0.348	-0.022235	0.023687
rs9874796	3:147270579_G/A_Intergenic	0.42742	0.000102	1.0506	0.266	0.458	0.012281	0.016548
rs116330536	2:119745742_A/G_Intron:MARCO	0.040558	0.000102	3.5852	0.90773	0.00973	-0.13803	0.053488
rs12406902	1:61032607_T/C_Intron:RP11-776H12.1	0.049492	0.000102	-2.2755	0.57616	0.386	0.034196	0.039409
rs71870980	1:84033299_AAACT/A_Intergenic	0.048304	0.000103	-2.3282	0.58956	0.342	0.040573	0.042676
rs71632604	1:158205446_C/T_Intergenic	0.10102	0.000103	-1.6007	0.40541	0.574	-0.016763	0.029822
rs35337979	1:30278249_G/A_Intergenic	0.41108	0.000103	-1.1022	0.27918	0.436	0.014223	0.01825
rs115461457	1:41994331_T/C_Intron:HIVEP3	0.47732	0.000103	1.0126	0.25648	0.844	-0.0032274	0.016448
rs7790642	7:148600310_T/C_Intergenic	0.43036	0.000103	-0.95586	0.24215	0.256	-0.018853	0.016609
rs4075486	1:61034642_T/C_Intron:RP11-776H12.1	0.049472	0.000103	-2.2755	0.57645	0.387	0.034092	0.039429
rs2068974	1:61035779_A/G_Intron:RP11-776H12.1	0.04952	0.000103	-2.2753	0.57643	0.434	0.030302	0.038737
rs10462635	5:6385270_C/T_Intergenic	0.099617	0.000103	-1.6508	0.41821	0.592	0.01425	0.026584
rs10462636	5:6385939_A/T_Intergenic	0.099577	0.000103	-1.6513	0.41835	0.588	0.014402	0.026575
rs11614735	12:119507266_A/T_Intron:RP11-364C11.2|SRRM4	0.26037	0.000103	-1.1381	0.28836	0.88	0.0029083	0.019219
rs138883330	1:41992646_CCTT/C_Deletion:HIVEP3	0.4777	0.000104	-1.0123	0.25651	0.848	0.0031562	0.016442
rs200454515	1:41994835_CAT/C_Deletion:HIVEP3	0.49683	0.000104	-1.0338	0.262	0.895	0.0022091	0.016762
rs189665502	19:15593431_T/C_Intergenic	0.056202	0.000104	-3.7269	0.94476	0.374	0.053653	0.06031
rs1818755	2:212375171_T/C_Intron:ERBB4	0.44753	0.000104	0.99808	0.25305	0.978	-0.000468	0.016875
rs7602942	2:8938020_C/G_Intron:KIDINS220	0.17345	0.000105	1.3772	0.34919	0.136	-0.033434	0.022444
rs146676185	5:76772532_T/C_Intron:WDR41	0.35721	0.000105	-1.1952	0.30305	0.887	0.0027233	0.019235
rs2837014	21:40786054_G/A_Utr3:WRB	0.44982	0.000105	-1.0051	0.25485	0.161	-0.023284	0.01662
rs4678646	3:34113178_A/G_Intergenic	0.31244	0.000105	1.155	0.29288	0.275	0.020116	0.018419
rs1515395	3:106689103_G/A_Intron:RP11-280F2.2	0.15873	0.000105	1.3579	0.34436	0.187	-0.027537	0.02089
rs10273819	7:153347838_C/A_Intergenic	0.24388	0.000105	1.1471	0.29092	0.348	0.018402	0.019619
rs71632603	1:158204862_A/C_Intergenic	0.101	0.000105	-1.5993	0.40564	0.575	-0.016737	0.029828
rs201562959	6:135022408_C/CAG_Intergenic	0.37395	0.000105	1.1474	0.29102	0.951	-0.0011179	0.018075
rs6791950	3:106687460_C/T_Intron:RP11-280F2.2	0.15878	0.000105	-1.3573	0.34427	0.192	0.027281	0.020925
rs12763062	10:27981274_T/C_Intron:MKX	0.26008	0.000105	1.2585	0.31924	0.00755	0.056258	0.021058
rs115636598	5:43076095_C/G_Intron:ZNF131	0.025768	0.000105	3.7686	0.95597	0.239	-0.092922	0.079077
rs34227270	1:41998967_C/T_Intron:HIVEP3	0.47363	0.000105	-1.0054	0.25504	0.891	0.0022625	0.0165
rs1712595	3:106694235_C/T_Intron:RP11-280F2.2	0.15881	0.000106	1.3577	0.34447	0.19	-0.027387	0.020897
rs10511436	9:2772476_C/T_Intergenic	0.14633	0.000106	-1.5633	0.39674	0.28	0.027961	0.02587
rs8112774	19:55019701_G/A_Intron:LAIR2	0.12507	0.000106	1.8034	0.4577	0.0768	-0.048354	0.027338
rs7534561	1:61038137_T/C_Intron:RP11-776H12.1	0.0495	0.000106	-2.2738	0.5771	0.373	0.035138	0.039471
rs143223771	5:43076698_G/A_Intron:ZNF131	0.025423	0.000106	3.7711	0.95714	0.315	-0.079885	0.079621
rs28362761	7:86583044_A/T_Intron:KIAA1324L	0.090206	0.000106	-1.7823	0.45241	0.35	-0.028302	0.030264
rs138088361	20:19013177_C/CTGATT_Intergenic	0.28721	0.000106	-1.139	0.28911	0.281	0.020429	0.018958
rs1709954	3:106682499_A/G_Intron:RP11-280F2.2	0.15895	0.000107	1.3549	0.34397	0.21	-0.026283	0.020948
rs111385476	12:32184450_T/C_Intergenic	0.035474	0.000107	-2.9863	0.75829	0.339	0.052696	0.055131
rs34420029	1:215918842_T/C_Intron:USH2A	0.36684	0.000107	1.0433	0.26494	0.0525	0.034566	0.017829
rs1515393	3:106682710_G/A_Intron:RP11-280F2.2	0.15927	0.000107	1.355	0.34411	0.206	-0.026506	0.020953
rs72982757	11:103614569_C/T_Intron:RP11-563P16.1	0.12503	0.000107	1.5172	0.3853	0.85	0.0054649	0.028914
rs4767770	12:119520723_C/T_Intron:RP11-364C11.2|SRRM4	0.26166	0.000107	-1.154	0.29312	0.899	0.0024845	0.019572
rs9984617	21:17476247_G/T_Intron:LINC00478	0.33109	0.000108	-1.0537	0.26765	0.531	-0.011097	0.017706
rs150735430	5:142225296_C/G_Intron:ARHGAP26	0.012879	0.000108	-7.6026	1.9315	0.676	-0.051745	0.12401
rs7545676	1:54023894_C/T_Intron:GLIS1	0.35914	0.000108	1.0897	0.27686	0.383	-0.015798	0.018113
rs12111888	7:86581391_A/G_Intron:KIAA1324L	0.09027	0.000108	-1.7788	0.45195	0.348	-0.028388	0.030239
rs159782	20:4347347_A/G_Intergenic	0.3113	0.000108	1.0724	0.27255	0.839	-0.0036363	0.017889
rs73797029	4:7550460_A/G_Intron:SORCS2	0.055762	0.000109	2.6303	0.66855	0.123	-0.07309	0.047435
rs71630702	1:158201900_C/T_Intergenic	0.1011	0.000109	-1.5972	0.40596	0.518	-0.019281	0.029807
rs159786	20:4348440_T/C_Intergenic	0.31058	0.000109	1.0699	0.27201	0.881	-0.0026715	0.017875
rs11977995	7:45343584_G/A_Intergenic	0.46221	0.000109	-0.92398	0.23492	0.27	0.018255	0.016537
rs7380303	5:168722937_C/T_Intron:SLIT3	0.29482	0.000109	1.0913	0.27749	0.383	0.016325	0.018732
rs6695321	1:196675861_A/G_Intron:CFH	0.40675	0.000109	-1.0132	0.25763	2.24e-170	-0.48507	0.017712
rs72645426	11:105822615_G/A_Intron:GRIA4	0.10985	0.000109	-1.5813	0.40211	0.575	-0.016498	0.029413
rs17184538	14:67916227_A/G_Intergenic	0.066857	0.000109	-2.2326	0.56775	0.639	-0.018649	0.039811
rs12749763	1:158201231_G/T_Intergenic	0.10099	0.000109	-1.5965	0.40599	0.576	-0.016697	0.029838
rs76352546	3:106685203_T/G_Intron:RP11-280F2.2	0.15821	0.00011	-1.3579	0.34533	0.196	0.027298	0.021115
rs73175266	21:17486234_C/G_Intron:LINC00478	0.34667	0.00011	-1.0861	0.27622	0.389	-0.015631	0.018157
rs4546869	1:54024468_C/T_Intron:GLIS1	0.359	0.00011	1.0866	0.27636	0.386	-0.015655	0.018073
rs115995489	1:34630141_C/T_Intron:CSMD2	0.077341	0.00011	2.3089	0.58731	0.334	-0.038887	0.040233
rs12407242	1:64846343_C/T_Intergenic	0.45894	0.00011	-0.9539	0.2427	0.129	-0.025148	0.016568
rs2011940	18:48267820_A/C_Intergenic	0.10768	0.00011	1.911	0.48622	0.306	-0.034763	0.033949
rs6947489	7:153346402_C/T_Intergenic	0.24181	0.00011	1.1543	0.2937	0.323	0.019572	0.019793
rs10754211	1:197016960_G/A_Intron:F13B	0.08852	0.00011	-1.6998	0.43252	8.28e-77	0.56767	0.031305
rs17722278	2:8932196_A/G_Intron:KIDINS220	0.17285	0.00011	1.3842	0.35223	0.121	-0.035205	0.022724
rs4242184	5:168726086_G/A_Intron:SLIT3	0.29211	0.00011	1.0986	0.27955	0.36	0.017277	0.018874
rs144366339	10:103966145_A/C_Intergenic	0.014345	0.000111	-4.3739	1.1133	0.906	0.0071573	0.06067
rs75402838	4:105287475_A/G_Intron:RP11-729M20.1	0.019847	0.000111	-3.7869	0.96402	0.204	0.087577	0.068907
rs12751355	1:158199932_A/G_Intergenic	0.10099	0.000111	-1.5953	0.40611	0.576	-0.016689	0.029842
rs4560011	18:61935268_A/G_Intron:RP11-146N18.1	0.41821	0.000111	-1.0243	0.26077	0.861	-0.0030678	0.017523
rs1399729	3:106679819_A/G_Intron:RP11-280F2.2	0.14905	0.000111	1.403	0.3572	0.399	-0.018754	0.022258
rs59831737	5:6379670_G/A_Intergenic	0.10027	0.000111	-1.6352	0.41635	0.572	0.015008	0.026564
rs71630701	1:158199513_C/T_Intergenic	0.10099	0.000112	-1.5948	0.40616	0.576	-0.016679	0.029843
rs182944280	8:117751821_G/A_Intron:EIF3H	0.012746	0.000112	-6.5146	1.6592	0.0815	0.22187	0.12759
rs67859626	21:17486374_C/T_Intron:LINC00478	0.34784	0.000112	-1.0854	0.27643	0.396	-0.01543	0.018165
rs73061620	1:184321713_T/C_Intergenic	0.04875	0.000112	-2.4103	0.61395	0.605	-0.018689	0.036129
rs116980558	9:6798050_A/G_Intron:KDM4C	0.013768	0.000112	-5.3043	1.3512	0.345	-0.068223	0.072266
rs11743526	5:6367912_C/T_Intergenic	0.10076	0.000113	-1.6281	0.41484	0.539	0.016321	0.02657
rs1709938	3:106705307_A/G_Intron:RP11-280F2.2	0.15847	0.000113	1.3565	0.34565	0.188	-0.027522	0.020919
rs77937420	5:43137649_A/C_Intron:ZNF131	0.024873	0.000113	3.8259	0.97508	0.319	-0.079937	0.080325
rs146285540	5:180606811_C/T_Intergenic	0.015575	0.000113	5.1519	1.3131	0.525	-0.070942	0.11178
rs12600128	16:83434711_C/T_Intron:CDH13	0.33067	0.000113	-1.0019	0.25538	0.68	-0.007299	0.017723
rs8191009	8:30545827_G/A_Intron:GSR	0.21256	0.000113	1.2107	0.30861	0.405	-0.018025	0.021648
rs10215436	7:86562756_C/A_Intron:KIAA1324L	0.089567	0.000114	-1.7553	0.44744	0.301	-0.030998	0.029994
rs10216150	7:86562755_A/G_Intron:KIAA1324L	0.089567	0.000114	-1.7552	0.44743	0.301	-0.031008	0.029992
rs34811385	1:158198337_T/C_Intergenic	0.10109	0.000114	-1.5937	0.40632	0.518	-0.019281	0.029815
rs35096922	1:158198632_C/G_Intergenic	0.10099	0.000114	-1.5935	0.40629	0.576	-0.016668	0.029846
rs202104592	1:196569137_A/AT_Insertion:KCNT2	0.049615	0.000114	2.2181	0.56572	2.7e-54	-0.71736	0.047872
rs17454590	7:45345178_T/C_Intergenic	0.46155	0.000115	-0.92203	0.23518	0.281	0.017844	0.016568
rs35659267	1:61044226_AG/A_Deletion:RP11-776H12.1	0.049718	0.000115	-2.2708	0.57923	0.334	0.038286	0.039653
rs4326011	4:16083850_T/C_Intron:PROM1	0.44435	0.000115	0.98204	0.25051	0.266	0.018705	0.016824
rs1088937	7:45339602_G/A_Intergenic	0.459	0.000115	0.92945	0.2371	0.484	-0.011573	0.016543
rs151206291	1:34569106_A/G_Intron:CSMD2	0.02648	0.000115	4.3642	1.1134	0.363	-0.080774	0.088938
rs1795350	3:41600221_A/G_Intron:ULK4	0.45659	0.000115	-0.98082	0.25023	0.85	-0.0031186	0.016465
rs79582717	2:218264138_G/A_Intron:DIRC3	0.067397	0.000115	-2.0329	0.51869	0.391	-0.025556	0.029774
rs2323333	4:144766590_C/T_Intron:RP13-578N3.3	0.49836	0.000116	-1.0745	0.27422	0.253	-0.020263	0.017713
rs2875019	4:144766593_T/C_Intron:RP13-578N3.3	0.49836	0.000116	-1.0745	0.27422	0.253	-0.020257	0.017713
rs754369	5:168722324_T/A_Intron:SLIT3	0.2933	0.000116	1.0846	0.27682	0.362	0.017043	0.018699
rs56336639	2:220728031_T/C_Intergenic	0.082677	0.000116	-2.0326	0.51879	0.525	0.022149	0.034849
rs1712599	3:106705983_A/G_Intron:RP11-280F2.2	0.15826	0.000116	1.3546	0.34574	0.186	-0.027672	0.02092
rs113225365	9:34115373_A/T_Intron:DCAF12	0.05778	0.000116	3.1393	0.80132	0.623	-0.031006	0.063098
rs1522532	7:96433674_G/A_Intergenic	0.11221	0.000116	-1.6639	0.42474	0.345	0.023446	0.024833
rs199589385	1:197004731_C/CT_Intergenic	0.10056	0.000116	-1.7093	0.43638	1.64e-57	0.48605	0.030918
rs34662379	1:61045763_A/AAG_Insertion:RP11-776H12.1	0.049696	0.000116	-2.2714	0.57987	0.344	0.037705	0.039822
rs56118739	11:127304148_C/T_Intergenic	0.016929	0.000116	4.461	1.1389	0.896	-0.011435	0.087826
rs7765631	6:164150797_G/A_Intron:RP1-230L10.1	0.092714	0.000116	-1.747	0.44605	0.559	-0.016502	0.028224
rs7742234	6:164149175_T/C_Intron:RP1-230L10.1	0.0927	0.000116	-1.7479	0.44627	0.555	-0.016641	0.028211
rs6665185	1:184327323_T/G_Intergenic	0.048601	0.000117	-2.412	0.61596	0.631	-0.017453	0.036309
rs897357	11:11762358_A/T_Intergenic	0.4184	0.000117	0.96692	0.24697	0.413	-0.013802	0.016847
rs140258351	X:34360329_T/C_Intron:RP11-545D19.1	0.01028	0.000117	-10.314	2.6345	0.481	0.091728	0.13063
rs72982705	11:103566801_C/A_Intron:RP11-563P16.1	0.13916	0.000117	1.3865	0.35417	0.958	-0.001433	0.026942
rs79128017	1:34633204_A/C_Intron:C1orf94	0.078411	0.000117	2.2877	0.58438	0.344	-0.03802	0.040175
rs1712560	3:106707434_G/A_Intron:RP11-280F2.2	0.15826	0.000117	1.3547	0.34605	0.186	-0.027685	0.020928
rs71801433	1:41994830_TCA/T_Deletion:HIVEP3	0.48901	0.000117	-1.0085	0.25763	0.832	0.003507	0.016555
rs112608515	17:8776947_G/A_Intergenic	0.017385	0.000117	-4.8706	1.2443	0.855	-0.020558	0.1124
rs146556427	1:34631522_G/C_Intergenic	0.078389	0.000118	2.2858	0.58399	0.342	-0.038178	0.040159
rs4709006	6:164143567_A/G_Intron:RP1-230L10.1	0.09277	0.000118	-1.7493	0.44694	0.547	-0.016916	0.028106
rs72726559	4:140433196_C/G_Intron:SETD7	0.073633	0.000118	2.3255	0.59419	0.83	0.0089199	0.041635
rs8179711	2:8948171_T/C_Intron:KIDINS220	0.17651	0.000118	1.3364	0.34147	0.133	-0.03315	0.022094
rs115030560	5:42992887_C/T_Intergenic	0.02645	0.000118	3.7107	0.94827	0.229	-0.094255	0.078461
rs11134570	5:168720219_T/A_Intron:SLIT3	0.29351	0.000118	1.0814	0.27635	0.364	0.016939	0.018672
rs11017838	10:133045646_G/T_Intron:TCERG1L	0.34594	0.000118	-1.4512	0.37088	0.162	-0.033944	0.024282
rs115363430	5:43175040_T/G_Synonymous:ZNF131	0.024655	0.000119	3.8319	0.97953	0.22	-0.10042	0.082006
rs200837900	15:46250598_GA/G_Intergenic	0.021496	0.000119	-5.4664	1.3976	0.724	-0.032327	0.091722
rs6931768	6:164142113_A/G_Intron:RP1-230L10.1	0.09279	0.000119	-1.7483	0.44704	0.551	-0.016733	0.028092
rs200350490	3:121365262_TA/T_Deletion:HCLS1	0.11845	0.000119	-1.5989	0.40887	0.888	0.0037508	0.026538
rs12751724	1:158196419_G/C_Intergenic	0.10107	0.000119	-1.5901	0.40665	0.518	-0.019249	0.029821
rs11064656	12:119521009_A/C_Intron:RP11-364C11.2|SRRM4	0.26586	0.000119	-1.1441	0.2926	0.935	0.0016092	0.019585
rs12510697	4:12991326_G/C_Intergenic	0.45426	0.000119	-1.0951	0.28007	0.814	0.0042348	0.017963
rs7602658	2:218269022_G/T_Intron:DIRC3	0.066837	0.00012	-2.0186	0.51632	0.405	-0.024567	0.029524
rs743050	10:134936083_G/A_Intron:GPR123	0.45126	0.00012	1.0395	0.26589	0.296	0.018514	0.017712
rs117090761	16:80304047_A/G_Intron:RP11-525K10.3	0.011752	0.00012	5.5308	1.4148	0.76	0.026809	0.087974
rs12759472	1:196719947_T/C_Intergenic	0.1121	0.00012	1.5338	0.3924	1.29e-152	-0.80364	0.031746
rs7726893	5:6373732_C/T_Intron:MED10	0.10021	0.00012	-1.6236	0.41537	0.546	0.016034	0.026558
rs141250045	20:49114211_TC/T_Intergenic	0.26142	0.000121	-1.1599	0.29685	0.955	-0.0010393	0.018502
rs62505409	7:148602689_G/C_Intergenic	0.42704	0.000121	-0.95659	0.24482	0.24	-0.019752	0.016806
rs10269474	7:77654110_A/G_Intron:MAGI2	0.098571	0.000121	-1.6564	0.42393	0.716	0.0090411	0.024876
rs4415239	7:149040058_G/C_Intergenic	0.088294	0.000121	2.6811	0.6862	0.0534	0.082004	0.042497
rs4569732	4:174815039_C/A_Intergenic	0.047002	0.000121	-2.4313	0.62234	0.212	-0.044931	0.035983
rs10804720	3:147271122_C/T_Intergenic	0.42542	0.000121	1.0382	0.26578	0.454	0.012366	0.016518
rs7602542	2:218268907_G/A_Intron:DIRC3	0.066911	0.000121	-2.0174	0.51648	0.406	-0.024549	0.029529
rs9873611	3:147270026_C/T_Intergenic	0.4244	0.000121	1.0373	0.26559	0.487	0.011463	0.016487
rs2858518	22:49699372_A/G_Intergenic	0.22298	0.000122	-1.1982	0.3068	0.285	-0.021175	0.019809
rs61773660	1:41993298_C/T_Intron:HIVEP3	0.46438	0.000122	1.0015	0.25647	0.682	-0.0067421	0.016438
rs4726321	7:153347014_T/A_Intergenic	0.23943	0.000122	1.1585	0.29674	0.258	0.022769	0.020146
rs6728700	2:212375681_C/T_Intron:ERBB4	0.45489	0.000122	0.97358	0.24939	0.986	0.000286	0.016617
rs77584126	4:105294885_G/A_Intron:RP11-729M20.1	0.0198	0.000122	-3.7782	0.96782	0.215	0.086108	0.069395
rs74445731	5:180601394_G/A_Intergenic	0.022373	0.000122	3.781	0.96857	0.274	-0.079254	0.072576
rs145574697	7:86562259_ATTT/A_Deletion:KIAA1324L	0.089714	0.000122	-1.7385	0.44535	0.301	-0.030855	0.029838
rs4812597	20:41051173_A/G_Intron:PTPRT	0.45563	0.000123	-1.0494	0.26885	0.784	-0.0044969	0.016438
rs10871816	18:61999639_T/C_Intron:RP11-146N18.1	0.47028	0.000123	1.0167	0.26048	0.428	-0.013542	0.017102
rs17230633	6:93101471_C/T_Intergenic	0.075363	0.000123	-2.0087	0.51464	0.543	-0.017793	0.029244
rs62324412	4:139205627_A/G_Intergenic	0.30178	0.000123	-1.2376	0.31713	0.0723	-0.039621	0.022051
rs55865385	4:85653719_C/T_Intron:WDFY3	0.14814	0.000123	-1.4346	0.36762	0.314	-0.0244	0.024219
rs112164134	8:68553248_G/T_Intron:CPA6	0.017302	0.000124	3.8879	0.99663	0.285	-0.059327	0.055515
rs7932755	11:75065220_C/T_Intergenic	0.1053	0.000124	-1.6996	0.43571	0.362	-0.026814	0.029421
rs12572111	10:30646641_C/T_Intron:MTPAP	0.026667	0.000124	-3.6736	0.942	0.848	0.012334	0.064288
rs317454	10:110056317_C/T_Intergenic	0.29722	0.000124	-1.0878	0.27895	0.342	0.017019	0.017902
rs7656362	4:11544315_T/C_Intergenic	0.32474	0.000124	1.1255	0.28863	0.931	0.0016043	0.018663
rs138466637	8:68547860_G/A_Intron:CPA6	0.017292	0.000124	3.8759	0.99398	0.288	-0.058706	0.055304
rs80279749	5:180602044_A/G_Intergenic	0.022391	0.000125	3.7716	0.96728	0.274	-0.079003	0.072322
rs6455915	6:164149967_T/C_Intron:RP1-230L10.1	0.093262	0.000125	-1.7369	0.44544	0.547	-0.016896	0.028064
rs4818252	21:17488119_T/C_Intron:LINC00478	0.34342	0.000125	-1.076	0.27596	0.384	-0.015801	0.018141
rs77274246	5:180602082_C/A_Intergenic	0.022401	0.000125	3.7698	0.96702	0.274	-0.078987	0.072275
rs70620	1:196704997_G/A_Intron:CFH	0.17152	0.000125	-1.34	0.34373	0.00265	-0.067293	0.022409
rs145504375	1:117248192_C/T_Intron:C1orf137	0.032885	0.000125	-3.6958	0.94811	0.717	-0.02623	0.072321
rs191548037	8:68546515_C/T_Intron:CPA6	0.017292	0.000125	3.8688	0.99253	0.287	-0.058731	0.055231
rs35977938	21:17468144_G/A_Intron:LINC00478	0.32974	0.000125	-1.0756	0.27595	0.544	-0.011062	0.018251
rs10954514	7:135815555_A/G_Intron:AC009784.3	0.14898	0.000125	-1.46	0.3746	0.339	0.024937	0.026067
rs187968458	13:53392379_T/C_Intergenic	0.070433	0.000125	-2.2082	0.56656	0.252	0.045123	0.039374
rs34352855	18:61924258_G/C_Intron:RP11-146N18.1|RP11-909B2.1	0.43208	0.000126	-0.96944	0.24875	0.642	-0.0077168	0.016604
rs183197749	8:68546481_G/A_Intron:CPA6	0.017286	0.000126	3.8681	0.99253	0.287	-0.058753	0.055227
rs297677	20:4343783_A/G_Intergenic	0.30863	0.000126	1.06	0.27201	0.766	-0.0053398	0.017915
rs4729300	7:96443360_C/T_Intergenic	0.11453	0.000126	-1.5519	0.39826	0.736	0.0081548	0.024225
rs6731960	2:8927042_C/A_Intron:KIDINS220	0.1707	0.000126	1.3927	0.3575	0.128	-0.034819	0.022882
rs28396412	4:174815729_G/A_Intergenic	0.046675	0.000126	-2.4228	0.6219	0.21	-0.044987	0.035933
rs7408798	19:36002969_G/A_Intron:DMKN	0.10698	0.000126	1.6555	0.42495	0.207	-0.03394	0.026911
rs74287644	4:174816314_G/A_Intergenic	0.046706	0.000127	-2.42	0.62133	0.225	-0.043484	0.035859
rs117668656	7:84986203_A/G_Intergenic	0.015036	0.000127	-4.4902	1.1531	0.316	-0.073486	0.073318
rs6737717	2:190408122_A/C_Intergenic	0.013776	0.000127	-5.5403	1.4229	0.36	-0.077763	0.085072
rs12940568	17:14306895_A/G_Intron:AC022816.2	0.074278	0.000127	-3.2565	0.83642	0.0254	0.10354	0.046316
rs4393977	4:174816749_T/C_Intergenic	0.046613	0.000127	-2.4186	0.62124	0.209	-0.044985	0.035829
rs62390608	6:1602527_T/C_Intergenic	0.14821	0.000128	1.9999	0.51374	0.73	0.012072	0.035037
rs11870813	17:13341512_A/G_Intergenic	0.10666	0.000128	-2.1632	0.55581	0.808	0.0077936	0.032131
rs1120269	7:45315454_A/T_Intergenic	0.47705	0.000128	0.90585	0.23276	0.271	-0.018231	0.016551
rs1120266	7:45315755_C/T_Intergenic	0.47709	0.000128	0.90575	0.23274	0.272	-0.018189	0.016548
rs2214662	7:45315004_C/T_Intergenic	0.47703	0.000128	0.90587	0.23277	0.269	-0.018281	0.016554
rs1120267	7:45315711_C/T_Intergenic	0.47709	0.000128	0.90575	0.23275	0.271	-0.018233	0.016549
rs6126049	20:49233250_A/T_Intron:FAM65C	0.4835	0.000129	1.3001	0.33413	0.473	0.015631	0.021801
rs142088908	5:42955789_C/T_Intergenic	0.026226	0.000129	3.727	0.95796	0.185	-0.10816	0.081711
rs9364700	6:164140272_G/A_Intron:RP1-230L10.1	0.09255	0.000129	-1.7467	0.44899	0.542	-0.017172	0.028166
rs2858522	22:49706577_T/C_Intergenic	0.1835	0.000129	-1.4335	0.36848	0.194	-0.030678	0.023633
rs1795318	3:41556319_C/T_Intron:ULK4	0.46919	0.000129	-0.99561	0.25596	0.948	-0.0010667	0.016513
rs139527115	1:117212598_G/A_Intergenic	0.016274	0.00013	-5.0656	1.3028	0.387	-0.082406	0.095401
rs11665401	18:59732742_C/T_Intron:PIGN	0.035536	0.00013	-3.8959	1.002	0.841	-0.012964	0.064694
rs1405185	15:23755828_C/T_Intergenic	0.45986	0.00013	-1.3978	0.35951	0.095	-0.038477	0.023053
rs73021693	6:160439725_G/A_Intron:IGF2R	0.041554	0.00013	-2.7191	0.6994	0.412	0.037963	0.046294
rs112965514	6:12555430_G/T_Intergenic	0.013641	0.00013	-4.3384	1.1159	0.506	0.04619	0.069494
rs11763252	7:45315995_A/G_Intergenic	0.47761	0.00013	0.90524	0.23288	0.259	-0.01871	0.016576
rs80134195	21:17468021_T/A_Intron:LINC00478	0.3374	0.000131	-1.1008	0.28319	0.524	-0.011955	0.018771
rs60940002	18:61929295_C/T_Intron:RP11-146N18.1	0.43194	0.000131	-0.97273	0.25026	0.643	-0.0077477	0.016711
rs7805612	7:96444600_T/C_Intergenic	0.11466	0.000131	-1.544	0.39724	0.743	0.0079325	0.024183
rs6867027	5:180606591_T/C_Intergenic	0.0225	0.000131	3.7975	0.9772	0.251	-0.083908	0.07313
rs57767912	3:113904473_T/TA_Insertion:DRD3	0.013242	0.000131	-5.3925	1.3877	0.61	0.053833	0.10568
rs140184723	3:193849228_G/A_Intergenic	0.019653	0.000131	-5.2091	1.3405	0.503	-0.045325	0.06771
rs17101397	11:103539958_G/A_Intergenic	0.13891	0.000131	1.3803	0.35522	0.974	-0.000878	0.026926
rs118001567	6:89830942_T/C_Intergenic	0.013333	0.000131	-5.1714	1.3309	0.943	0.0052558	0.074017
rs149640202	2:178089451_C/T_Intergenic	0.013429	0.000131	-5.7105	1.4697	0.0559	0.15341	0.0803
rs112517758	19:55016670_G/A_Intron:LAIR2	0.12243	0.000132	1.8108	0.46613	0.0866	-0.048349	0.028223
rs4245302	18:61917857_C/T_Intron:RP11-146N18.1|RP11-909B2.1	0.4324	0.000132	-0.95578	0.24606	0.615	-0.0082761	0.016474
rs1631110	3:41559596_A/G_Intron:ULK4	0.46805	0.000133	-0.99202	0.25549	0.984	-0.000324	0.016467
rs73161577	3:164432337_A/G_Intron:RP11-71H9.1	0.02025	0.000133	4.3274	1.1145	0.188	-0.085534	0.065014
rs76879866	2:218276822_G/A_Intron:DIRC3	0.071196	0.000133	-1.8638	0.48004	0.425	-0.022466	0.02815
rs144098926	2:218272029_T/TA_Insertion:DIRC3	0.071194	0.000133	-1.8638	0.48005	0.409	-0.023248	0.02819
rs116026239	2:218273735_C/T_Intron:DIRC3	0.071194	0.000133	-1.8638	0.48005	0.418	-0.022828	0.028181
rs56084830	4:144713096_A/G_Intron:RP13-578N3.3	0.30356	0.000133	1.1582	0.29834	0.0378	0.038647	0.018609
rs2823611	21:17475885_G/T_Intron:LINC00478	0.33351	0.000133	-1.0341	0.26637	0.519	-0.011351	0.017605
rs181476741	10:104104429_G/T_Intron:GBF1	0.018458	0.000133	-3.8038	0.97989	0.764	0.017492	0.058215
rs11650451	17:45809822_G/A_Intergenic	0.18075	0.000133	-1.3806	0.35565	0.506	0.015409	0.023191
rs138505789	10:104078716_T/C_Intron:GBF1	0.018442	0.000133	-3.8001	0.97901	0.762	0.017612	0.058177
rs112898271	6:763146_C/T_Intergenic	0.054058	0.000134	-2.6989	0.69536	0.822	-0.011132	0.049589
rs4500851	18:61917530_T/C_Intron:RP11-146N18.1|RP11-909B2.1	0.43227	0.000134	-0.95535	0.24617	0.617	-0.0082377	0.016479
rs926794	6:144139564_G/A_Intron:PHACTR2|RP3-468K18.5	0.24558	0.000134	1.1748	0.30273	0.339	-0.020448	0.021373
rs11781904	8:127740563_G/A_Intergenic	0.46825	0.000134	-1.0511	0.27085	0.997	5.3e-05	0.016587
rs12132571	1:8393552_G/C_Intron:SLC45A1	0.012569	0.000134	-4.5239	1.1658	0.553	-0.038552	0.064984
rs9458892	6:164147217_G/A_Intron:RP1-230L10.1	0.093825	0.000134	-1.7314	0.44621	0.565	-0.016093	0.027997
rs2345765	5:180608428_G/T_Intergenic	0.022998	0.000134	3.8096	0.98184	0.258	-0.082817	0.073346
rs6030227	20:41057503_T/A_Intron:PTPRT	0.45581	0.000134	-1.0395	0.2679	0.726	-0.005753	0.016424
rs7924069	10:110170385_C/T_Intergenic	0.40508	0.000134	1.0108	0.26051	0.471	-0.012421	0.017213
rs61747125	1:8395674_C/T_Intron:SLC45A1	0.012429	0.000135	-4.5303	1.1678	0.602	-0.034009	0.065292
rs35712168	1:64840739_C/A_Intergenic	0.45891	0.000135	-0.93147	0.24013	0.16	-0.023117	0.016449
rs116901319	6:99989916_G/C_Intergenic	0.016466	0.000135	-4.4799	1.155	0.542	-0.052273	0.085771
rs145198710	18:59837967_A/G_Intron:PIGN	0.0245	0.000135	3.6216	0.93373	0.224	0.082084	0.067457
rs146224898	4:88458242_G/T_Intergenic	0.011067	0.000135	6.2891	1.6215	0.921	-0.0090624	0.09167
rs2113826	2:218283384_G/A_Intron:DIRC3	0.073417	0.000135	1.7982	0.46366	0.361	0.025381	0.027787
rs112820901	2:218272823_G/T_Intron:DIRC3	0.073413	0.000135	-1.7981	0.46366	0.381	-0.024359	0.027844
rs113916499	2:218273889_C/G_Intron:DIRC3	0.073413	0.000135	-1.7981	0.46366	0.386	-0.024116	0.027836
rs79261851	2:218276840_G/T_Intron:DIRC3	0.073413	0.000135	-1.7981	0.46366	0.389	-0.023967	0.027813
rs12478407	2:218277015_G/A_Intron:DIRC3	0.073413	0.000135	-1.7981	0.46366	0.378	-0.024514	0.027812
rs12478389	2:218277119_C/T_Intron:DIRC3	0.073413	0.000135	-1.7981	0.46366	0.378	-0.024534	0.027812
rs58010652	2:218278457_G/A_Intron:DIRC3	0.073413	0.000135	-1.7981	0.46366	0.378	-0.024502	0.027813
rs34098373	2:218279464_C/T_Intron:DIRC3	0.073413	0.000135	-1.7981	0.46366	0.378	-0.024487	0.027813
rs184046011	2:67280123_T/C_Intergenic	0.028113	0.000135	3.3117	0.85398	0.317	0.048817	0.048804
rs2654705	3:192334883_C/T_Intron:FGF12	0.019113	0.000135	5.6093	1.4465	0.532	-0.056638	0.090565
rs76788338	2:218287297_C/T_Intron:DIRC3	0.071248	0.000135	-1.861	0.47991	0.41	-0.023168	0.028135
rs76729673	2:218294448_A/G_Intron:DIRC3	0.071399	0.000135	-1.8612	0.47999	0.407	-0.023339	0.028133
rs2858515	22:49698995_T/G_Intergenic	0.23406	0.000136	-1.1407	0.2942	0.353	-0.017753	0.0191
rs10815677	9:7786248_C/T_Intergenic	0.065732	0.000136	3.3387	0.86111	0.743	0.018299	0.055786
rs77509074	2:218288125_T/C_Intron:DIRC3	0.071252	0.000136	-1.8607	0.47992	0.41	-0.023192	0.028134
rs2688079	22:49698997_T/C_Intergenic	0.23405	0.000136	-1.1409	0.29427	0.353	-0.017759	0.019104
rs2858516	22:49699009_G/A_Intergenic	0.23403	0.000136	-1.141	0.29432	0.352	-0.017776	0.01911
rs2688080	22:49698938_T/C_Intergenic	0.23408	0.000136	-1.1401	0.29408	0.353	-0.017726	0.019092
rs72743296	9:91467734_T/A_Intergenic	0.056099	0.000136	2.1907	0.5651	0.731	0.011226	0.032671
rs72743291	9:91465613_A/T_Intergenic	0.056069	0.000136	2.1914	0.56531	0.732	0.011208	0.032685
rs72743292	9:91467044_T/A_Intergenic	0.056087	0.000136	2.1909	0.56519	0.731	0.011215	0.032675
rs7091432	10:95018875_C/A_Intergenic	0.21526	0.000136	-1.225	0.31601	0.517	0.013174	0.020339
rs62282383	3:133289273_T/C_Intergenic	0.21516	0.000136	-1.3047	0.33658	0.667	-0.0089524	0.020805
rs76792441	2:218293751_T/C_Intron:DIRC3	0.071377	0.000136	-1.8604	0.47998	0.392	-0.024051	0.028121
rs182981966	1:117136453_G/A_Intron:IGSF3	0.037851	0.000136	-3.7874	0.97717	0.352	-0.063063	0.067779
rs2276916	4:187072887_A/G_Intron:FAM149A	0.2549	0.000136	1.1528	0.29743	0.178	-0.026496	0.019697
rs4980546	11:70470511_C/A_Intron:SHANK2	0.15871	0.000136	1.4188	0.36606	0.0518	0.041858	0.021525
rs12728826	1:117241597_C/A_Intron:C1orf137	0.038615	0.000136	-3.4536	0.89111	0.726	-0.021783	0.062175
rs1066420	1:196721055_T/C_Intergenic	0.14673	0.000137	-1.4656	0.37822	0.000565	-0.087512	0.025407
rs4674172	2:218286450_C/T_Intron:DIRC3	0.073437	0.000137	1.7966	0.46369	0.355	0.025695	0.027788
rs72745223	9:91491355_G/T_Intergenic	0.056173	0.000137	2.2006	0.56797	0.792	0.0086935	0.032934
rs62341409	4:105023063_C/T_Intergenic	0.021415	0.000137	-3.6002	0.92933	0.241	0.071609	0.061056
rs76024897	2:218290251_A/C_Normal	0.07127	0.000137	-1.8593	0.47995	0.408	-0.023283	0.028129
rs6721689	2:218290781_C/T_Intron:DIRC3	0.071274	0.000138	-1.859	0.47995	0.405	-0.023422	0.028127
rs77260928	10:120508735_G/GA_Insertion:CACUL1	0.10142	0.000138	1.6302	0.42093	0.671	-0.01242	0.029279
rs11712638	3:41545078_A/G_Intron:ULK4	0.46779	0.000138	-0.99089	0.25586	0.974	-0.000533	0.016464
rs72745227	9:91494174_G/A_Intergenic	0.056246	0.000138	2.2019	0.56858	0.811	0.0078707	0.032979
rs4358372	4:174817063_C/T_Intergenic	0.046079	0.000138	-2.4013	0.62011	0.188	-0.046951	0.035661
rs117124756	8:96718326_A/G_Intergenic	0.013419	0.000138	-5.6627	1.4623	0.343	0.10442	0.11026
rs17369165	4:85789940_T/C_Intron:WDFY3	0.14874	0.000138	-1.4195	0.36657	0.324	-0.023985	0.024333
rs2331300	7:45425608_G/A_Intergenic	0.27169	0.000138	-1.0912	0.28179	0.337	0.017975	0.018711
rs11008015	10:30651697_C/T_Intron:MTPAP	0.029706	0.000138	-3.5121	0.90707	0.918	0.0061947	0.060149
rs17587238	10:120508692_G/A_Intron:CACUL1	0.10133	0.000139	1.6298	0.42098	0.721	-0.010488	0.029335
rs75047804	2:218248087_C/T_Intron:DIRC3	0.069091	0.000139	-2.0334	0.52531	0.371	-0.027206	0.030404
rs12491792	3:41543511_T/C_Intron:ULK4	0.46769	0.000139	-0.99029	0.25585	0.972	-0.000571	0.016461
rs145879721	5:168708624_AC/A_Deletion:SLIT3	0.26246	0.000139	1.1136	0.28774	0.685	0.0079135	0.019503
rs200714521	5:168708621_GAC/G_Deletion:SLIT3	0.26246	0.000139	1.1136	0.28775	0.684	0.0079288	0.019505
rs3824710	10:30638459_C/T_Intron:MTPAP	0.0263	0.00014	-3.6167	0.9346	0.874	0.010101	0.063584
rs34398623	21:17472689_AT/A_Deletion:LINC00478	0.32755	0.00014	-1.054	0.27236	0.533	-0.011222	0.018014
rs13051266	21:17472840_G/T_Intron:LINC00478	0.32756	0.00014	-1.0538	0.27232	0.534	-0.011201	0.018012
rs6716223	2:218248681_G/A_Intron:DIRC3	0.069117	0.00014	-2.032	0.52514	0.37	-0.027251	0.030388
rs199518630	2:212305122_CA/C_Deletion:ERBB4	0.25452	0.00014	1.0871	0.28099	0.389	-0.015802	0.018337
rs201327357	10:104170524_AGCCCT/A_Deletion:PSD	0.018554	0.00014	-3.7985	0.98189	0.746	0.018834	0.05821
rs141541095	18:3155510_T/C_Intron:MYOM1	0.019542	0.00014	-5.7255	1.4801	0.813	-0.026273	0.11098
rs4151569	13:49013746_G/A_Normal	0.015431	0.00014	-4.2307	1.0937	0.292	0.088464	0.084004
rs8180106	3:133286737_C/G_Intergenic	0.21769	0.000141	-1.2646	0.32693	0.515	-0.013253	0.020364
rs12133985	1:83992961_T/C_Intergenic	0.19573	0.000141	-1.2111	0.31315	0.478	-0.016269	0.022954
rs10935726	3:148515005_T/C_Intron:CPB1	0.10692	0.000141	-1.5217	0.39349	0.12	0.039429	0.025342
rs67856803	2:8955470_G/A_Intron:KIDINS220	0.17091	0.000142	1.3722	0.35496	0.133	-0.034362	0.022886
rs144660843	1:196522894_AT/A_Deletion:KCNT2	0.048573	0.000142	2.2321	0.57742	1.53e-54	-0.75701	0.050481
rs118046301	10:30596493_G/A_Intergenic	0.026351	0.000142	-3.6276	0.93853	0.832	0.013567	0.063974
rs12443645	16:29898714_C/T_Intron:SEZ6L2	0.043698	0.000142	3.8079	0.98519	0.732	-0.022863	0.066844
rs145379818	1:196522886_TA/T_Deletion:KCNT2	0.048506	0.000142	2.2319	0.57745	1.02e-54	-0.74957	0.049871
rs111743563	5:140175932_A/G_Synonymous:PCDHA2	0.022333	0.000142	3.9068	1.0108	0.561	0.042279	0.072659
rs79284554	1:33496632_A/G_Normal	0.022177	0.000142	5.0419	1.3045	0.927	-0.0054134	0.058871
rs76729016	7:41324313_T/G_Intergenic	0.011016	0.000142	-4.8142	1.2456	0.82	0.018637	0.081922
rs11060420	12:130025176_G/T_Intron:TMEM132D	0.31242	0.000142	-1.0358	0.268	0.413	0.015125	0.018486
rs743049	10:134936017_T/C_Intron:GPR123	0.43164	0.000142	1.005	0.26005	0.262	0.019691	0.017548
rs590222	1:71444089_G/A_Intron:PTGER3	0.36702	0.000142	-1.0268	0.26567	0.33	0.016724	0.017185
rs62297881	4:11500608_A/G_Intergenic	0.42783	0.000142	1.0224	0.26454	0.665	0.0073219	0.016934
rs78738372	11:10901401_G/A_Intergenic	0.020655	0.000142	-4.4041	1.1396	0.681	-0.033122	0.080516
rs11359762	10:95018666_TA/T_Intergenic	0.21922	0.000142	-1.2049	0.3118	0.516	0.013153	0.020264
rs1588858	3:106712001_A/C_Intron:RP11-280F2.2	0.15732	0.000143	1.3426	0.34751	0.177	-0.02829	0.020979
rs11060419	12:130025169_T/G_Intron:TMEM132D	0.3126	0.000143	-1.0357	0.26809	0.414	0.015117	0.018489
rs75270447	5:180605636_A/G_Intergenic	0.021569	0.000143	3.8051	0.98509	0.256	-0.083736	0.073854
rs4964649	12:108569304_C/T_Intron:WSCD2	0.30801	0.000144	1.0504	0.27195	0.00672	0.050582	0.01867
rs12652167	5:180604559_G/A_Intergenic	0.021552	0.000144	3.7968	0.98307	0.257	-0.083494	0.073733
rs2030458	2:212376761_T/C_Intron:ERBB4	0.44976	0.000144	1.0014	0.25934	0.909	-0.0019572	0.017151
rs2504890	6:12558110_T/C_Intergenic	0.013966	0.000144	-4.2524	1.1013	0.598	0.030079	0.057139
rs55991974	2:220722362_T/C_Intergenic	0.074627	0.000145	-2.1042	0.54502	0.284	0.04019	0.037477
rs62565259	9:102162570_C/T_Intergenic	0.1611	0.000145	-1.3492	0.34947	0.22	-0.029683	0.024234
rs11239562	10:46063198_G/A_Intron:MARCH8	0.41722	0.000145	0.95309	0.24687	0.994	0.000118	0.016589
rs7043412	9:7782149_G/A_Intergenic	0.060496	0.000145	3.4629	0.89725	0.791	0.015427	0.058272
rs7043421	9:7782161_G/A_Intergenic	0.060504	0.000145	3.4625	0.89715	0.792	0.015368	0.058267
rs74199785	17:13342350_C/A_Intergenic	0.10349	0.000145	-2.1637	0.56065	0.773	0.0093777	0.032479
rs114970566	5:143963849_C/A_Intergenic	0.026698	0.000145	4.2179	1.093	0.461	0.055893	0.07576
rs4869205	5:93237642_T/G_Intron:FAM172A	0.060942	0.000145	-2.0519	0.5317	0.0502	-0.068375	0.03492
rs6081621	20:19492230_C/G_Intron:SLC24A3	0.1108	0.000146	-1.6129	0.41799	0.914	0.0027898	0.025777
rs13047742	21:17488028_G/A_Intron:LINC00478	0.34138	0.000146	-1.0556	0.27357	0.379	-0.015838	0.018013
rs7523530	1:64837796_G/A_Intergenic	0.45897	0.000146	-0.92317	0.23926	0.162	-0.022937	0.016419
rs2881219	5:180608172_C/A_Intergenic	0.02175	0.000146	3.8308	0.99282	0.25	-0.085319	0.074271
rs2504891	6:12558496_T/C_Intergenic	0.013956	0.000146	-4.2416	1.0993	0.594	0.03047	0.05712
rs6743937	2:212375963_T/C_Intron:ERBB4	0.45093	0.000146	0.97394	0.25244	0.985	0.00032	0.016731
rs1027654	9:91440453_C/A_Intergenic	0.055163	0.000146	2.2656	0.5873	0.817	0.0077585	0.033558
rs34837126	6:169300985_T/G_Intergenic	0.26765	0.000146	-1.1197	0.29026	0.00659	-0.049998	0.018409
rs55886859	5:6371826_C/T_Intergenic	0.1021	0.000147	-1.5981	0.41432	0.627	0.012851	0.026438
rs8130381	21:40785847_C/G_Utr3:WRB	0.45087	0.000147	-0.97856	0.2537	0.164	-0.023106	0.016587
rs2030457	2:212376745_A/G_Intron:ERBB4	0.44896	0.000147	1.0004	0.25936	0.911	-0.0019174	0.01717
rs67286366	1:67583113_A/G_Intron:C1orf141	0.13056	0.000147	1.4215	0.36857	0.559	0.013985	0.023954
rs4686339	3:9340435_C/T_Intron:RP11-380O24.1	0.35761	0.000147	-1.048	0.27172	0.799	0.0045768	0.017975
rs10010757	4:144734753_T/C_Intron:RP13-578N3.3	0.48427	0.000147	-1.0098	0.26184	0.201	-0.021899	0.017117
rs6982455	8:134903496_T/C_Intron:RP11-157E21.1	0.028637	0.000147	-3.883	1.0068	0.356	0.073967	0.080106
rs11807573	1:67578081_A/T_Intron:C1orf141	0.13077	0.00014686	1.419	0.36793	0.555	0.014114	0.023928
rs8130246	21:40785851_A/G_Utr3:WRB	0.45088	0.000147	-0.97842	0.2537	0.164	-0.02311	0.016587
rs951977	12:124877620_C/G_Intron:NCOR2	0.027877	0.000147	-3.3686	0.87348	0.295	-0.07567	0.072328
rs200080810	4:174810081_G/GT_Intergenic	0.048645	0.000147	-2.4059	0.62395	0.234	-0.042923	0.036095
rs28877380	22:38804784_C/G_Intergenic	0.021837	0.000147	4.152	1.0768	0.928	-0.0065013	0.072032
rs2823601	21:17451635_C/G_Intron:LINC00478	0.32187	0.000147	-1.1175	0.28981	0.613	-0.0095639	0.01893
rs7260893	20:49105070_C/T_Intergenic	0.27688	0.000147	-1.153	0.29904	0.822	-0.0040767	0.018091
rs6126015	20:49091940_T/C_Intergenic	0.46423	0.000148	-1.0219	0.26506	0.429	-0.013065	0.016533
rs144843602	17:38580029_TTTTTC/T_Intergenic	0.1994	0.000148	1.2399	0.3216	0.957	0.0011327	0.021252
rs187189130	4:174807720_A/T_Intergenic	0.048788	0.000148	-2.4074	0.62442	0.239	-0.042633	0.036194
rs2643964	3:41562261_G/A_Intron:ULK4	0.46778	0.000148	-0.98507	0.25553	0.984	-0.000338	0.016472
rs251382	5:140181094_C/T_Synonymous:PCDHA3	0.022315	0.000148	3.8956	1.0106	0.559	0.042389	0.072567
rs12755755	1:239059151_A/G_Intergenic	0.056234	0.000148	-2.7621	0.71652	0.544	0.030458	0.050233
rs59927172	1:67573942_T/C_Intron:C1orf141	0.13092	0.000148	1.417	0.3676	0.544	0.014531	0.023919
rs138279511	19:32142468_A/G_Intergenic	0.013565	0.000148	-5.0296	1.3048	0.0665	0.15118	0.082429
rs16857473	2:218258530_T/C_Intron:DIRC3	0.073183	0.000148	-1.88	0.48773	0.411	-0.024182	0.02943
rs72978717	11:103495588_C/A_Intergenic	0.14497	0.000148	1.3448	0.34888	0.958	0.0014307	0.027166
rs114305743	4:174808843_T/G_Intergenic	0.048859	0.000149	-2.4051	0.62412	0.239	-0.042495	0.036142
rs11585571	1:196720895_C/A_Intergenic	0.13597	0.000149	-1.5432	0.40049	0.00821	-0.07317	0.027705
rs2650122	12:32339891_T/C_Intron:BICD1	0.41233	0.000149	0.97686	0.25353	0.958	-0.000894	0.017164
rs35164188	2:129872225_G/T_Intergenic	0.016839	0.000149	5.1691	1.3416	0.63	0.036362	0.075526
rs58214595	9:2799249_G/T_Intergenic	0.12916	0.000149	-1.6312	0.42337	0.175	0.03733	0.027521
rs60099316	7:153345301_T/C_Intergenic	0.24575	0.000149	1.1452	0.29724	0.195	0.026128	0.020147
rs1256392	3:41562444_G/A_Intron:ULK4	0.46775	0.000149	-0.98449	0.25553	0.984	-0.000336	0.016474
rs111547502	7:41316162_C/T_Intergenic	0.011847	0.000149	-4.819	1.2508	0.731	0.028461	0.082923
rs16857447	2:218254269_G/C_Intron:DIRC3	0.073375	0.000149	-1.8826	0.48868	0.409	-0.024352	0.029512
rs6126016	20:49092096_G/A_Intergenic	0.46414	0.000149	-1.0211	0.26506	0.433	-0.01296	0.016531
rs77644976	2:218254622_C/T_Intron:DIRC3	0.073361	0.000149	-1.8824	0.48863	0.409	-0.02433	0.029508
rs686977	11:117544475_T/C_Intron:DSCAML1	0.067262	0.000149	-2.4263	0.62987	0.64	0.021386	0.045734
rs140032783	4:174808540_G/A_Intergenic	0.04852	0.00015	-2.4046	0.62425	0.238	-0.04266	0.036155
rs78040234	2:218253049_A/T_Intron:DIRC3	0.07345	0.00015	-1.8835	0.48896	0.409	-0.024373	0.029538
rs117836355	6:166205749_G/A_Intron:RP11-252P19.3	0.020321	0.00015	5.7655	1.4968	0.56	0.04117	0.070678
rs78767052	7:41301751_T/A_Intergenic	0.012891	0.00015	-4.7651	1.2371	0.851	-0.015068	0.08028
rs113429044	5:134782443_T/C_Nonsynonymous:C5orf20	0.015871	0.00015	3.8768	1.0065	0.991	0.000751	0.063459
rs11945247	4:174818889_T/C_Intron:RP11-161D15.1|RP11-161D15.2	0.048151	0.00015	-2.4057	0.62457	0.255	-0.040919	0.035945
rs9314091	5:93232135_T/C_Intron:FAM172A	0.060317	0.00015	-2.046	0.53118	0.0566	-0.066495	0.034885
rs143169780	8:80279432_G/T_Intergenic	0.018012	0.00015	-3.7171	0.96513	0.36	-0.063604	0.069608
rs57140218	21:17476801_C/T_Intron:LINC00478	0.32971	0.00015	-1.0403	0.27011	0.523	-0.011437	0.017888
rs76478379	6:12574966_T/G_Intergenic	0.013938	0.00015	-4.2091	1.0931	0.511	0.045918	0.06981
rs28460879	4:174818615_A/T_Intron:RP11-161D15.1|RP11-161D15.2	0.048018	0.00015	-2.402	0.62379	0.244	-0.041787	0.035919
rs77937581	6:12561072_A/T_Intergenic	0.013879	0.00015	-4.2099	1.0934	0.568	0.039762	0.069734
rs111579494	6:12563522_T/C_Intergenic	0.013881	0.000151	-4.2094	1.0934	0.628	0.033659	0.069548
rs28463353	4:144726338_G/A_Intron:RP13-578N3.3	0.48422	0.000151	-1.0069	0.26156	0.203	-0.021783	0.017107
rs145726527	X:140340764_C/G_Intergenic	0.051456	0.000151	3.0588	0.79456	0.285	0.050407	0.047148
rs78358953	6:12560389_C/A_Intergenic	0.013881	0.000151	-4.2093	1.0934	0.636	0.032899	0.069503
rs72473189	6:12569713_CAGA/C_Intergenic	0.013883	0.000151	-4.2086	1.0932	0.551	0.041618	0.069805
rs11970646	6:12569917_T/C_Intergenic	0.013883	0.000151	-4.2086	1.0932	0.551	0.041643	0.069806
rs7644575	3:9339875_G/A_Intron:RP11-380O24.1	0.35735	0.000151	-1.0472	0.27203	0.797	0.0046198	0.017996
rs75259581	6:12564209_A/C_Intergenic	0.013883	0.000151	-4.2089	1.0934	0.626	0.033852	0.069558
rs74613226	6:12564386_T/C_Intergenic	0.013883	0.000151	-4.2089	1.0934	0.626	0.033869	0.069559
rs116035633	6:23941870_G/A_Intergenic	0.012891	0.000151	-5.9565	1.5475	0.991	0.0011569	0.10216
rs114988505	4:174809258_G/T_Intergenic	0.048389	0.000151	-2.4018	0.62403	0.224	-0.043871	0.03613
rs76022619	2:218251712_C/G_Intron:DIRC3	0.073514	0.000151	-1.8832	0.48931	0.409	-0.024417	0.029569
rs76198075	6:12572827_G/A_Intergenic	0.013891	0.000151	-4.2071	1.0931	0.537	0.043098	0.069825
rs112028902	6:12580954_C/T_Intergenic	0.013893	0.000151	-4.2059	1.0928	0.492	0.048029	0.069896
rs61819581	1:209253452_G/C_Intergenic	0.010875	0.000151	-8.0381	2.0885	0.626	0.048224	0.099052
rs1492086	3:148512653_T/C_Intron:CPB1	0.1066	0.000152	-1.5208	0.39516	0.11	0.040785	0.025511
rs11781883	8:127740504_G/A_Intergenic	0.46372	0.000152	-1.0363	0.26929	0.961	-0.000804	0.01663
rs72953849	2:220726285_G/C_Intergenic	0.074167	0.000152	-2.0325	0.52819	0.315	0.03617	0.035995
rs1405186	15:23755713_C/T_Intergenic	0.45745	0.000152	-1.3888	0.36093	0.0955	-0.038669	0.023201
rs36055688	1:239076421_T/C_Intergenic	0.05646	0.000152	-2.7648	0.71855	0.552	0.029925	0.050303
rs56381780	3:133284392_G/A_Intergenic	0.21845	0.000152	-1.2385	0.32189	0.49	-0.013876	0.020099
rs35590461	1:239103448_G/T_Intergenic	0.056367	0.000152	-2.7838	0.72352	0.543	0.030782	0.050607
rs4835277	4:144709345_G/A_Intron:RP13-578N3.3	0.27218	0.000152	1.2303	0.31977	0.0146	0.049053	0.020085
rs182761326	6:39830568_C/T_Intron:DAAM2	0.013514	0.000152	-5.239	1.3617	0.461	0.071763	0.097407
rs72773146	2:23519003_T/C_Intergenic	0.031815	0.000152	4.2072	1.0935	0.959	0.0028018	0.054686
rs67187482	5:134782396_T/A_Nonsynonymous:C5orf20	0.01581	0.000152	3.8874	1.0105	0.963	-0.0029748	0.064086
rs72953847	2:220725917_G/C_Intergenic	0.074143	0.000152	-2.0337	0.52864	0.315	0.036217	0.036028
rs5800811	12:108563948_GA/G_Deletion:WSCD2	0.30785	0.000152	1.048	0.27243	0.0068	0.050503	0.018665
rs12784541	10:128561033_G/C_Intergenic	0.21071	0.000152	-1.1415	0.29675	0.628	0.0097212	0.020061
rs6439423	3:133271547_A/G_Intergenic	0.21829	0.000153	-1.218	0.31662	0.393	-0.016989	0.019909
rs34237020	1:239082997_C/T_Intergenic	0.056425	0.000153	-2.7688	0.71979	0.549	0.030209	0.050384
rs5755677	22:20847472_A/T_Intron:KLHL22	0.070298	0.000153	2.0694	0.53797	0.89	0.0048236	0.034864
rs28775292	4:174810634_T/C_Intergenic	0.048367	0.000153	-2.3985	0.62365	0.233	-0.042943	0.036063
rs141913788	6:39831870_G/T_Intron:DAAM2	0.013427	0.000153	-5.2368	1.3617	0.568	0.056204	0.098612
rs2504894	6:12562108_T/C_Intergenic	0.013923	0.000153	-4.2038	1.0931	0.632	0.027443	0.057267
rs60010784	6:12562591_A/G_Intergenic	0.013927	0.000153	-4.2034	1.0931	0.63	0.027569	0.057274
rs28862356	4:174810314_T/A_Intergenic	0.048264	0.000153	-2.3986	0.62374	0.237	-0.042596	0.036082
rs28859664	4:174810331_C/T_Intergenic	0.048234	0.000154	-2.3981	0.62368	0.237	-0.04262	0.036074
rs7350506	11:44612353_C/G_Intron:CD82	0.19364	0.000154	-1.3728	0.35703	0.828	-0.0050253	0.02319
rs4756306	11:36320261_G/A_Intron:PRR5L	0.26048	0.000154	1.158	0.30119	0.432	-0.015717	0.020013
rs7287432	22:49714669_G/T_Intergenic	0.19016	0.000154	-1.4439	0.37559	0.144	-0.034425	0.023588
rs6095965	20:49092995_T/C_Intergenic	0.46465	0.000154	-1.0153	0.26411	0.429	-0.01303	0.016476
rs72664967	4:85872992_C/G_Intron:WDFY3	0.13662	0.000154	-1.4413	0.37494	0.388	-0.021248	0.024643
rs1570355	1:42042317_C/T_Intron:HIVEP3	0.49119	0.000154	-0.96079	0.24997	0.795	0.0042821	0.016445
rs139380191	2:31285162_G/A_Intron:GALNT14	0.014278	0.000155	-4.6838	1.2188	0.666	0.038788	0.089911
rs648178	1:42002163_G/A_Intron:HIVEP3	0.20813	0.000155	-1.2118	0.31535	0.686	-0.0080544	0.019953
rs10854225	20:41062668_A/C_Intron:PTPRT	0.45228	0.000155	-1.0214	0.26583	0.818	-0.0037588	0.016364
rs7287593	22:49714781_G/A_Intergenic	0.19005	0.000155	-1.443	0.37559	0.144	-0.034431	0.023588
rs200722757	4:174807143_T/TTTG_Intergenic	0.04825	0.000155	-2.4247	0.63112	0.291	-0.038917	0.036898
rs149990188	4:174807144_T/TTGTC_Intergenic	0.048236	0.000155	-2.4247	0.63113	0.291	-0.038915	0.036895
rs79353980	6:12570773_T/C_Intergenic	0.014123	0.000156	-4.2006	1.0934	0.505	0.03865	0.05805
rs76032728	3:133281275_TC/T_Intergenic	0.21836	0.000156	-1.2313	0.32052	0.512	-0.013134	0.020042
rs33965798	4:174813304_C/CA_Intergenic	0.048147	0.000156	-2.3928	0.62287	0.231	-0.043	0.035956
rs200955008	4:174813301_A/AC_Intergenic	0.048153	0.000156	-2.3928	0.62289	0.243	-0.041953	0.03597
rs11235400	11:69983908_G/A_Intron:ANO1|RP11-805J14.3	0.11119	0.000156	1.98	0.51547	0.944	0.0025695	0.036582
rs17161118	7:86586561_C/T_Intron:KIAA1324L	0.087093	0.000156	-1.7929	0.46677	0.35	-0.028773	0.030828
rs56400108	3:133282041_G/A_Intergenic	0.21829	0.000156	-1.2322	0.3208	0.505	-0.013371	0.020053
rs79746395	2:160300997_G/C_Intron:BAZ2B	0.037571	0.000156	3.0799	0.80198	0.66	0.026989	0.061434
rs11060422	12:130027395_T/C_Intron:TMEM132D	0.30555	0.000156	-1.0378	0.27024	0.454	0.013859	0.018516
3:133281274:GT_G	3:133281274_GT/G_Intergenic	0.21828	0.000156	-1.2306	0.32044	0.503	-0.013415	0.020038
rs78156933	4:27656295_C/T_Intergenic	0.045097	0.000157	2.527	0.65817	0.363	0.042686	0.046885
rs7941540	11:20199610_A/G_Intergenic	0.38179	0.000158	-1.1575	0.30158	0.993	-0.000175	0.018961
rs11719508	3:148520596_G/A_Intron:CPB1	0.10616	0.000158	-1.5411	0.40154	0.129	0.039051	0.02573
rs7896431	10:45937423_C/T_Intron:ALOX5	0.46179	0.000158	-0.96284	0.25088	0.661	-0.0074348	0.01695
rs13409207	2:2673337_A/C_Intergenic	0.26888	0.000158	-1.1767	0.30661	0.484	-0.01403	0.020065
rs62280439	3:133279959_T/A_Intergenic	0.21831	0.000158	-1.2284	0.32009	0.5	-0.013499	0.020023
rs79455444	20:39074725_C/T_Intergenic	0.017935	0.000158	-6.6974	1.7452	0.811	-0.021828	0.091483
rs76059960	2:218270789_T/C_Intron:DIRC3	0.069681	0.000158	-1.8793	0.48971	0.455	-0.021628	0.028951
rs4871734	8:127740153_C/A_Intergenic	0.46569	0.000158	-1.0308	0.26864	0.966	-0.000708	0.016567
rs11596809	10:128558061_G/A_Intergenic	0.2103	0.000158	-1.1342	0.29559	0.622	0.0098363	0.019963
rs11080213	17:31690909_C/T_Intron:ASIC2	0.39994	0.000159	-0.98912	0.2578	0.649	0.0079224	0.01742
rs62280438	3:133279742_T/C_Intergenic	0.21842	0.000159	-1.227	0.31982	0.544	-0.012144	0.019995
rs142307979	9:27951232_G/A_Intron:LINGO2	0.012494	0.000159	-7.6721	1.9998	0.842	-0.024194	0.12118
rs16825005	2:212304565_G/A_Intron:ERBB4	0.25672	0.000159	1.0702	0.27899	0.375	-0.01616	0.018229
rs71484058	10:134926474_C/T_Intron:GPR123	0.33503	0.000159	1.0645	0.27752	0.381	0.016833	0.019195
rs12637641	3:148519371_G/A_Intron:CPB1	0.10577	0.00016	-1.5375	0.40091	0.115	0.040523	0.025732
rs7545381	1:42044183_T/A_Intron:HIVEP3	0.49128	0.00016	-0.9591	0.2501	0.791	0.0043498	0.016448
rs11102005	1:110330684_C/T_Intergenic	0.14457	0.00016	1.493	0.38932	0.966	0.0012431	0.029553
rs2426169	20:49232359_G/A_Intron:FAM65C	0.30696	0.00016	1.1506	0.30008	0.662	0.0091601	0.020934
rs58236989	12:130035606_A/G_Intron:TMEM132D	0.31143	0.00016	-1.0383	0.2708	0.521	0.011985	0.018667
rs55913170	2:212305124_AC/A_Deletion:ERBB4	0.25677	0.00016	1.0697	0.279	0.379	-0.016027	0.018235
rs12248268	10:128555187_T/G_Intergenic	0.21188	0.00016	-1.1242	0.29321	0.707	0.0075354	0.02008
rs35225983	3:106625191_C/T_Intron:RP11-280F2.2	0.171	0.00016	-1.3768	0.35911	0.105	0.036628	0.022618
rs66488561	3:133269769_T/A_Intergenic	0.22092	0.00016	-1.206	0.31456	0.436	-0.015267	0.019601
rs138130156	2:46083402_C/A_Intron:PRKCE	0.012431	0.00016	-6.627	1.7286	0.364	-0.10897	0.12044
rs1825040	4:144715570_A/C_Intron:RP13-578N3.3	0.48496	0.000161	-0.99986	0.26082	0.21	-0.021392	0.017079
rs10901734	10:128554652_C/T_Intergenic	0.21193	0.000161	-1.1234	0.29306	0.722	0.0071502	0.020095
rs11596111	10:128556765_G/A_Intergenic	0.21044	0.000161	-1.1318	0.29527	0.612	0.010116	0.019928
rs13086574	3:177078342_T/C_Intergenic	0.20403	0.000161	1.6752	0.43703	0.0707	0.05884	0.032551
rs145513218	2:229515181_T/C_Intergenic	0.014688	0.000161	-5.541	1.4456	0.0291	-0.22962	0.10573
rs201608169	8:80299384_TGA/T_Intergenic	0.017879	0.000161	-3.7293	0.973	0.41	-0.059072	0.071805
rs11591979	10:128556685_C/G_Intergenic	0.21012	0.000161	-1.1309	0.29507	0.625	0.0097432	0.01993
rs7254211	19:36003721_G/A_Intron:DMKN	0.10514	0.000161	1.6234	0.42361	0.202	-0.034235	0.026834
rs7724269	5:134783598_C/T_Utr3:TIFAB	0.015744	0.000161	3.8896	1.015	0.897	-0.0083001	0.064258
rs73232566	3:113844119_C/T_Intergenic	0.01981	0.000162	-3.9988	1.0436	0.75	-0.025871	0.081236
rs7924645	11:70469683_G/C_Intron:SHANK2	0.15951	0.000162	1.4053	0.36678	0.046	0.042997	0.021546
rs111709443	21:46118018_G/A_Intron:TSPEAR	0.043153	0.000162	-4.0004	1.0441	0.642	-0.032746	0.070523
rs10774345	12:5686442_C/T_Intron:ANO2	0.25787	0.000162	-1.5436	0.4029	0.732	-0.0084666	0.024697
rs1467906	22:49704638_A/G_Intergenic	0.18963	0.000162	-1.3835	0.36114	0.277	-0.024606	0.022653
rs6063523	20:49093626_A/C_Intergenic	0.46429	0.000162	-1.0119	0.26417	0.435	-0.012862	0.016483
rs13149417	4:62257421_C/T_Intron:LPHN3	0.024054	0.000162	3.314	0.86519	0.722	0.01826	0.051344
rs1709946	3:106652287_G/C_Intron:RP11-280F2.2	0.17342	0.000163	1.2627	0.32965	0.222	-0.025346	0.020768
rs1467907	22:49704647_T/C_Intergenic	0.18953	0.000163	-1.3833	0.36116	0.277	-0.024639	0.022653
rs2084003	3:133284441_G/A_Intergenic	0.22017	0.000163	-1.223	0.31938	0.552	-0.011811	0.01985
rs139590019	11:44551009_G/A_Intergenic	0.020927	0.000163	4.1257	1.0774	0.898	-0.0070287	0.054939
rs7308100	12:130031052_T/G_Intron:TMEM132D	0.30707	0.000163	-1.0384	0.2712	0.456	0.013865	0.018608
rs74779882	1:161958220_C/T_Intron:OLFML2B	0.043244	0.000164	3.8647	1.0094	0.108	-0.1151	0.071651
rs66549971	3:133279435_C/T_Intergenic	0.21838	0.000164	-1.2189	0.31839	0.491	-0.013727	0.019949
rs74991071	6:763445_C/T_Intergenic	0.055155	0.000164	-2.5941	0.67761	0.84	-0.0097251	0.048209
rs34389464	2:36554886_T/TA_Intergenic	0.015889	0.000164	-5.0298	1.3139	0.602	0.044824	0.086038
rs72831632	17:45805177_C/T_Intergenic	0.19722	0.000164	-1.3071	0.34146	0.357	0.020437	0.022199
rs4964232	12:108559457_C/T_Intron:WSCD2	0.30753	0.000164	1.0502	0.27439	0.00589	0.051586	0.018742
rs11919156	3:148519714_A/C_Intron:CPB1	0.10562	0.000164	-1.5372	0.40162	0.115	0.040607	0.025765
rs4527705	6:12576213_G/A_Intergenic	0.014331	0.000164	-4.1843	1.0932	0.601	0.036288	0.069507
rs166126	5:140195015_G/A_Intron:PCDHA1|PCDHA2|PCDHA3|PCDHA4	0.019887	0.000165	4.2375	1.1073	0.447	0.058603	0.077023
rs17509757	9:91434413_A/C_Intergenic	0.055232	0.000165	2.2481	0.58749	0.875	0.0052466	0.033465
rs4372543	12:32359619_C/G_Intron:BICD1	0.40698	0.000165	-1.0099	0.26391	0.863	-0.003102	0.017956
rs55828581	6:16139706_G/A_Intron:MYLIP	0.012437	0.000165	-6.0235	1.5742	0.49	-0.076978	0.11185
rs7869891	9:80747989_A/G_Intergenic	0.2154	0.000165	-1.1565	0.30227	0.639	0.0092418	0.019728
rs7729059	5:134784102_G/C_Utr3:TIFAB	0.015718	0.000165	3.8901	1.0168	0.962	-0.0030783	0.064128
rs10935069	3:133283084_G/A_Intergenic	0.22016	0.000165	-1.2194	0.31875	0.552	-0.011799	0.019822
rs201606034	14:73824118_AAAAG/A_Deletion:NUMB	0.015101	0.000165	-4.052	1.0592	0.87	0.010088	0.06183
rs56320905	3:133278457_C/T_Intergenic	0.21845	0.000165	-1.2162	0.3179	0.45	-0.015039	0.019907
rs11676043	2:71349569_T/C_Intron:MCEE	0.30657	0.000165	1.132	0.2959	0.189	-0.023268	0.017718
rs9978593	21:17479861_C/G_Intron:LINC00478	0.33902	0.000166	-1.0344	0.27039	0.471	-0.012915	0.017904
rs12193920	6:162311683_A/G_Intron:PARK2	0.077817	0.000166	-1.8334	0.47943	0.101	-0.050809	0.031037
rs74535378	4:174812229_G/A_Intergenic	0.047933	0.000166	-2.398	0.62707	0.22	-0.044479	0.036291
rs4769193	13:22662004_C/T_Intergenic	0.19405	0.000167	-1.2241	0.32012	0.991	-0.000251	0.022201
rs17250932	17:45809307_T/C_Intergenic	0.1972	0.000167	-1.3045	0.34114	0.343	0.020998	0.022121
rs76056825	14:73889911_T/C_Intron:NUMB	0.015099	0.000167	-4.0513	1.0596	0.831	0.013355	0.062537
rs141024306	14:73875910_T/C_Exon:NUMB	0.015097	0.000167	-4.0507	1.0595	0.818	0.014365	0.062401
rs74395326	14:73867760_T/C_Intron:NUMB	0.015095	0.000167	-4.0507	1.0595	0.815	0.014574	0.062342
rs688790	11:117541521_T/A_Intron:DSCAML1	0.064776	0.000167	-2.4558	0.64238	0.675	0.019377	0.046219
rs111562288	17:76906148_T/C_Intron:TIMP2	0.022575	0.000167	3.8035	0.99492	0.885	0.0092778	0.064062
rs688415	11:117541577_A/G_Intron:DSCAML1	0.064786	0.000167	-2.4556	0.64238	0.675	0.019391	0.046221
rs10968155	9:27863830_G/A_Intergenic	0.16432	0.000168	-1.4202	0.37157	0.828	0.0055283	0.025434
rs2638470	12:89675376_G/A_Intron:RP11-13A1.3	0.30716	0.000168	-1.3118	0.3432	0.213	0.029059	0.023353
rs113328605	6:764064_C/T_Intergenic	0.056109	0.000168	-2.5376	0.66391	0.983	-0.000992	0.047101
rs112757745	6:169300677_AGAG/A_Intergenic	0.26659	0.000168	-1.1106	0.29066	0.0124	-0.046476	0.018597
rs190085013	5:44681063_A/G_Intergenic	0.012244	0.000168	-6.4628	1.6914	0.123	0.19747	0.12823
rs2688124	22:49711778_T/C_Intergenic	0.18816	0.000168	-1.4438	0.37786	0.144	-0.034669	0.023733
rs4868149	5:171594063_C/G_Intron:STK10	0.37137	0.000169	-1.0133	0.26524	0.41	-0.015064	0.0183
rs74326681	6:764879_G/A_Intergenic	0.055492	0.000169	-2.5333	0.66311	0.895	-0.006234	0.047093
rs74421848	4:174813426_T/A_Intergenic	0.036869	0.000169	-2.7045	0.70794	0.605	-0.021839	0.04219
rs456190	1:196720886_A/G_Intergenic	0.13628	0.000169	-1.5286	0.40017	0.00963	-0.071073	0.027475
rs9997101	4:144699045_C/T_Intron:RP13-578N3.3	0.48637	0.000169	-0.98697	0.25837	0.215	-0.021001	0.016953
rs2552296	6:5356257_A/G_Intron:FARS2	0.23164	0.000169	-1.3403	0.35088	0.259	-0.02433	0.021565
rs114742862	5:93260123_G/C_Intron:FAM172A	0.051984	0.000169	2.1522	0.56344	0.0718	0.071118	0.039504
rs112598880	6:768412_A/G_Intergenic	0.055444	0.000169	-2.5227	0.66047	0.918	-0.0048442	0.04684
rs7440988	4:144723662_T/G_Intron:RP13-578N3.3	0.28071	0.00017	1.202	0.31473	0.0293	0.042326	0.019424
rs1851189	2:212374725_T/C_Intron:ERBB4	0.453	0.00017	0.95863	0.25101	0.841	-0.0033539	0.016695
rs2323201	4:144686782_G/A_Intron:RP13-578N3.3	0.48609	0.00017	-0.98494	0.25792	0.219	-0.020794	0.016935
rs112533467	6:768746_A/G_Intergenic	0.055448	0.00017	-2.5213	0.66025	0.919	-0.0047556	0.046822
rs6465089	7:86564795_C/T_Intron:KIAA1324L	0.056482	0.00017	-2.0471	0.5361	0.66	-0.016081	0.036536
rs56043864	2:220719936_C/A_Intergenic	0.070609	0.00017	-2.1026	0.55069	0.305	0.03878	0.037786
rs10020421	4:13242009_C/T_Intergenic	0.080815	0.00017	-1.9611	0.51367	0.3	0.031938	0.030797
rs7429348	3:133280021_A/G_Intergenic	0.22027	0.00017	-1.212	0.31747	0.547	-0.011912	0.019768
rs12357284	10:134926123_C/T_Intron:GPR123	0.33069	0.000171	1.0771	0.28212	0.349	0.018213	0.019444
rs118138074	19:35682146_G/C_Intergenic	0.051577	0.000171	3.0877	0.80884	0.353	0.047537	0.05121
rs72953862	2:220730684_A/G_Intergenic	0.080194	0.000172	-1.8701	0.49006	0.291	0.035203	0.033318
rs2688113	22:49709694_A/T_Intergenic	0.18962	0.000172	-1.4431	0.3782	0.147	-0.034388	0.023703
rs78111682	6:12573008_G/A_Intergenic	0.014478	0.000172	-4.1715	1.0932	0.567	0.033218	0.057972
rs73073684	20:1278780_C/G_Intron:SNPH	0.019919	0.000172	-4.3101	1.1296	0.652	0.034286	0.075997
rs10269943	7:86483503_G/A_Intron:GRM3	0.08897	0.000172	-1.7008	0.44579	0.465	-0.021862	0.029928
rs11975007	7:45361201_T/C_Intergenic	0.1929	0.000172	-1.2175	0.31912	0.492	0.015325	0.022314
rs2700454	3:41565252_T/C_Intron:ULK4	0.46726	0.000172	-0.97465	0.25549	0.982	-0.000375	0.016478
rs73382349	7:86489205_G/A_Intron:GRM3	0.089103	0.000172	-1.6985	0.44524	0.46	-0.022078	0.029897
rs187985956	6:12555364_A/G_Intergenic	0.013266	0.000173	-4.3537	1.1413	0.745	0.02605	0.080049
rs11932061	4:144689277_T/A_Intron:RP13-578N3.3	0.48666	0.000173	-0.98296	0.25769	0.217	-0.020864	0.016914
rs77719297	7:96450996_G/A_Intergenic	0.12397	0.000173	-1.4858	0.38953	0.94	0.0017742	0.023501
rs13110964	4:144686272_G/A_Intron:RP13-578N3.3	0.48668	0.000173	-0.9823	0.25755	0.218	-0.020838	0.016905
rs11125546	2:55016606_A/G_Intron:EML6	0.48938	0.000173	-0.99293	0.26035	0.248	0.020375	0.017648
rs1066423	1:196720926_T/C_Intergenic	0.13634	0.000173	-1.5255	0.40005	0.00719	-0.073975	0.027545
rs140988311	6:12555661_T/C_Intergenic	0.013302	0.000174	-4.3422	1.1388	0.746	0.025958	0.080041
rs11060413	12:130022262_A/G_Intron:TMEM132D	0.31944	0.000174	-1.0141	0.266	0.588	0.0099877	0.018429
rs148709585	2:728562_T/C_Intron:AC116609.1	0.021708	0.000174	-3.4591	0.90738	0.744	-0.021844	0.067022
rs1564348	6:160578860_T/C_Intron:SLC22A1	0.17636	0.000174	-1.2193	0.31985	0.282	-0.024251	0.022553
rs11083616	19:41865643_G/A_Intron:B9D2|TMEM91	0.39022	0.000174	1.0028	0.26309	0.12	-0.026222	0.016862
rs1025497	19:41871254_A/G_Intron:TMEM91	0.39286	0.000174	1.0016	0.26277	0.111	-0.026748	0.016764
rs2241713	19:41869468_G/C_Intron:B9D2|TMEM91	0.39287	0.000175	1.0025	0.26305	0.124	-0.025837	0.016779
rs11060412	12:130022038_G/A_Intron:TMEM132D	0.31944	0.000175	-1.0138	0.26599	0.592	0.0098786	0.018424
rs6802296	3:133267202_A/T_Intergenic	0.21994	0.000175	-1.2003	0.31496	0.441	-0.015117	0.019642
rs16840521	3:133266231_C/T_Intergenic	0.21994	0.000175	-1.2013	0.31522	0.436	-0.015305	0.01966
rs11588337	1:52691954_C/T_Intron:ZFYVE9	0.059383	0.000175	-2.3964	0.62882	0.303	0.042595	0.04133
rs12637437	3:133268163_A/C_Intergenic	0.2201	0.000175	-1.1989	0.31459	0.51	-0.012888	0.019584
rs11135399	5:93259901_G/A_Intron:FAM172A	0.059907	0.000175	-2.0271	0.53195	0.0545	-0.067206	0.034952
rs11251039	10:2106207_C/T_Intergenic	0.031907	0.000175	-4.6961	1.2323	0.78	0.022392	0.080139
rs201500414	1:238993236_GCTC/G_Intergenic	0.021819	0.000175	-4.8853	1.282	0.949	0.006226	0.096951
rs142939408	1:83993407_G/GT_Intergenic	0.19706	0.000175	-1.1982	0.31445	0.527	-0.014589	0.023061
rs4074201	2:2717166_G/A_Intergenic	0.47197	0.000175	0.9867	0.25894	1	8.22e-06	0.017235
rs7086412	10:115909318_A/G_Intron:C10orf118	0.068935	0.000175	2.4671	0.64744	0.983	-0.000843	0.039122
rs199962223	1:238993240_TCATA/T_Intergenic	0.021817	0.000176	-4.8855	1.2823	0.949	0.0062575	0.096953
rs201190692	1:238993244_AC/A_Intergenic	0.021817	0.000176	-4.8855	1.2823	0.948	0.0062715	0.096956
rs12958424	18:61939798_C/T_Intron:RP11-146N18.1	0.43021	0.000176	-0.97246	0.25529	0.675	-0.0071156	0.016993
rs117443242	22:38749725_A/G_Intron:CSNK1E|RP3-449O17.1	0.022377	0.000176	4.4911	1.1791	0.896	-0.010338	0.079445
rs542866	11:75044090_C/A_Intron:ARRB1	0.18473	0.000176	-1.2359	0.32448	0.694	-0.0084156	0.021407
rs66749483	2:8951124_C/T_Intron:KIDINS220	0.18836	0.000177	1.2368	0.32476	0.263	-0.023852	0.021336
rs297684	20:4351416_T/C_Intergenic	0.30968	0.000177	1.0573	0.27763	0.889	-0.0025568	0.018239
rs10961924	9:15232785_C/T_Intron:TTC39B	0.14841	0.000177	1.3793	0.36224	0.714	-0.0076943	0.021036
rs72689595	14:90952520_T/C_Intergenic	0.054492	0.000177	-2.7065	0.71081	0.928	0.0039388	0.0439
rs16840524	3:133268364_A/G_Intergenic	0.22024	0.000177	-1.1959	0.31411	0.505	-0.01303	0.019538
rs4425254	3:133279187_C/T_Intergenic	0.22053	0.000177	-1.2008	0.31539	0.546	-0.011886	0.019675
rs244015	4:111259724_T/A_Intergenic	0.10936	0.000178	1.6774	0.44058	0.657	0.011367	0.025574
rs667007	11:131803434_T/C_Intron:NTM	0.23258	0.000178	1.2071	0.31705	0.649	-0.0089603	0.019714
rs616714	11:75044640_G/T_Intron:ARRB1	0.18461	0.000178	-1.2343	0.32419	0.688	-0.0085939	0.021371
rs6972489	7:86523164_G/A_Intron:KIAA1324L	0.090331	0.000178	-1.6762	0.4403	0.349	-0.027687	0.029558
rs9762927	5:168743298_G/A_Intergenic	0.23515	0.000178	1.1913	0.31294	0.268	0.023483	0.021208
rs7633418	3:133270053_G/A_Exon:SNORA33	0.22027	0.000178	-1.1962	0.31424	0.502	-0.013136	0.019562
rs513270	9:15240033_C/T_Intron:TTC39B	0.15272	0.000178	1.3312	0.34973	0.747	-0.0066163	0.020501
rs10254050	7:96468077_C/G_Intergenic	0.17738	0.000178	-1.319	0.34654	0.963	0.000955	0.020717
rs78042598	1:196376140_C/G_Intron:KCNT2	0.047345	0.000178	2.2597	0.5937	7.52e-52	-0.7443	0.050875
rs34152419	1:158191522_A/AC_Intergenic	0.10059	0.000178	-1.5598	0.40983	0.615	-0.015089	0.029982
rs4816626	21:40809364_C/T_Intron:LCA5L	0.44125	0.000178	-0.97177	0.25534	0.324	-0.016316	0.016549
rs79653330	3:133276710_A/G_Intergenic	0.22012	0.00017853	-1.1992	0.31511	0.501	-0.013234	0.019649
rs431435	7:41330516_T/C_Intergenic	0.01524	0.000179	-4.6234	1.2149	0.87	0.012341	0.075491
rs375616	7:41330434_T/A_Intergenic	0.015238	0.000179	-4.6225	1.2147	0.871	0.012273	0.075481
rs7070575	10:119561969_C/T_Intergenic	0.18535	0.000179	-1.1787	0.30975	0.387	-0.020586	0.023805
rs636850	1:42009004_G/A_Intron:HIVEP3	0.20878	0.000179	-1.1922	0.3133	0.621	-0.0098244	0.019898
rs28410495	7:86552503_G/A_Intron:KIAA1324L	0.091167	0.000179	-1.6783	0.44108	0.356	-0.027308	0.029612
rs1029367	7:86544248_C/T_Intron:KIAA1324L	0.090601	0.000179	-1.6719	0.43942	0.346	-0.027758	0.029493
rs10444110	10:119563401_T/C_Intergenic	0.18931	0.000179	-1.1515	0.30264	0.383	-0.020245	0.023209
rs114037454	3:194841524_C/G_Intron:XXYLT1	0.027034	0.000179	-2.7207	0.71506	0.515	-0.029068	0.044677
rs28405414	7:86525772_G/A_Intron:KIAA1324L	0.090381	0.000179	-1.674	0.43998	0.347	-0.027759	0.029535
rs75406831	3:194841517_A/C_Intron:XXYLT1	0.027036	0.000179	-2.721	0.71516	0.515	-0.029084	0.044681
rs12946336	17:31680888_C/G_Intron:ASIC2	0.40958	0.000179	-1.0006	0.263	0.607	0.0090609	0.017601
rs79580586	3:194841708_A/C_Intron:XXYLT1	0.027042	0.000179	-2.7205	0.7151	0.508	-0.029545	0.044674
rs950536	17:31682988_G/A_Intron:ASIC2	0.40993	0.000179	-0.99068	0.26041	0.592	0.0093221	0.017398
rs72150750	2:123171210_TGAAGAATGGG/T_Intergenic	0.26598	0.00018	1.1177	0.29382	0.985	-0.000338	0.018563
rs77502327	4:174814185_T/A_Intergenic	0.037645	0.00018	-2.6341	0.69244	0.355	-0.037287	0.040355
rs11198112	10:119564143_C/T_Intergenic	0.18864	0.00018	-1.141	0.29998	0.396	-0.019501	0.022998
rs11973423	7:45354464_T/G_Intergenic	0.19051	0.00018	-1.1925	0.31355	0.27	0.02435	0.022075
rs6789395	3:133271663_T/G_Intergenic	0.22033	0.00018	-1.1961	0.3145	0.435	-0.015319	0.019619
rs62280433	3:133276329_G/T_Intergenic	0.22042	0.00018	-1.1963	0.31456	0.498	-0.013265	0.0196
rs1851188	2:212374571_C/T_Intron:ERBB4	0.45667	0.00018	0.94865	0.24945	0.909	-0.0018871	0.016583
rs10890105	1:42001301_G/A_Normal	0.17745	0.00018	-1.3147	0.3457	0.94	0.0016033	0.02131
rs6686632	1:52583611_T/C_Intergenic	0.061819	0.00018	-2.4546	0.64547	0.379	0.037111	0.042208
rs16860410	2:220728582_A/G_Intergenic	0.078607	0.00018	-1.9027	0.50035	0.262	0.038171	0.034036
rs11134569	5:168708525_A/T_Intron:SLIT3	0.26461	0.000181	1.0813	0.28436	0.673	0.0081478	0.019337
rs79418994	10:132582515_C/T_Intergenic	0.024869	0.000181	3.561	0.93647	0.452	-0.058138	0.077361
rs56685913	7:96470573_G/A_Intergenic	0.1784	0.000181	-1.3087	0.34422	0.996	0.0001	0.020638
rs1851187	2:212374448_A/G_Intron:ERBB4	0.45652	0.000181	0.94883	0.24958	0.899	-0.002114	0.016598
rs58407398	3:133277125_C/T_Intergenic	0.2204	0.000182	-1.1963	0.31471	0.433	-0.015416	0.019646
rs1024973	5:168747813_G/A_Intergenic	0.23467	0.000182	1.1984	0.31527	0.24	0.025059	0.021344
rs184413796	8:22857078_T/G_Intron:RHOBTB2	0.027006	0.000182	-3.9213	1.0316	0.56	-0.039402	0.067689
rs9608542	22:27330559_T/C_Intergenic	0.053421	0.000182	2.5661	0.67509	0.821	-0.0087168	0.038468
rs13002394	2:212374344_C/T_Intron:ERBB4	0.45666	0.000182	0.94874	0.2496	0.903	-0.0020224	0.016593
rs58711591	7:153345074_T/G_Intergenic	0.24657	0.000182	1.1277	0.29668	0.185	0.026635	0.020109
rs58926483	3:133277719_C/T_Intergenic	0.22048	0.000182	-1.1962	0.31473	0.497	-0.013329	0.019619
rs57255259	6:12566625_T/C_Intergenic	0.013683	0.000182	-4.2173	1.1096	0.641	0.035074	0.075174
rs17729143	6:149283811_G/A_Intron:RP11-162J8.2|UST	0.14488	0.000182	-1.4919	0.39253	0.986	0.000468	0.026529
rs10847901	12:130031807_A/G_Intron:TMEM132D	0.3089	0.000182	-1.0326	0.27169	0.466	0.013622	0.018678
rs4236534	7:96473612_A/G_Intergenic	0.17861	0.000182	-1.3072	0.34395	0.996	0.000103	0.020631
rs622721	1:71413324_C/T_Intron:PTGER3|RP3-333A15.1	0.37116	0.000182	-1.0024	0.26375	0.28	0.018342	0.016973
rs7613960	3:34111953_C/G_Intergenic	0.31678	0.000182	1.1181	0.29421	0.252	0.021224	0.018513
rs144686918	1:117197215_A/G_Intron:IGSF3	0.035135	0.000182	-3.6209	0.95281	0.298	-0.069052	0.06646
rs77556095	3:70149768_T/C_Intergenic	0.015373	0.000183	-7.0898	1.8658	0.738	0.048398	0.14456
rs6943468	7:96470692_G/C_Intergenic	0.1785	0.000183	-1.3074	0.34409	0.997	8.86e-05	0.020634
rs74637811	2:190410532_C/T_Intergenic	0.011784	0.000183	-5.4223	1.4274	0.388	-0.077002	0.089333
rs10144446	14:97568759_G/A_Intergenic	0.063474	0.000183	-2.0884	0.5498	0.889	0.00408	0.02921
rs79059649	6:68807964_T/A_Intergenic	0.056435	0.000184	2.3025	0.60615	0.436	0.032391	0.041622
rs2488958	9:15234023_A/G_Intron:TTC39B	0.15167	0.000184	1.362	0.35858	0.787	-0.0056273	0.020824
rs11338122	7:96470182_GT/G_Intergenic	0.17844	0.000184	-1.3072	0.34415	0.997	8.45e-05	0.020635
rs56329577	3:147274027_T/C_Intergenic	0.43122	0.000184	1.0226	0.26923	0.412	0.013734	0.016754
rs200399812	4:4330022_GT/G_Deletion:RP11-265O12.1	0.25843	0.000184	1.161	0.30571	0.838	0.0040604	0.019911
rs2218740	7:96469570_G/A_Intergenic	0.17841	0.000184	-1.3071	0.34418	0.997	8.04e-05	0.020635
rs72837981	5:168691860_T/A_Intron:SLIT3	0.1901	0.000184	-1.3035	0.34326	0.904	-0.0028092	0.023317
rs7146898	14:97568876_A/G_Intergenic	0.063508	0.000184	-2.0886	0.55002	0.889	0.0040743	0.02922
rs1403179	7:96469104_G/A_Intergenic	0.17838	0.000185	-1.307	0.34422	0.997	8.78e-05	0.020635
rs7781782	7:86506594_A/G_Utr3:KIAA1324L	0.090276	0.000185	-1.6837	0.44342	0.439	-0.02309	0.029837
rs35895874	7:86542455_C/T_Synonymous:KIAA1324L	0.090514	0.000185	-1.6665	0.4389	0.349	-0.027597	0.029452
rs59312539	11:36319821_A/T_Intron:PRR5L	0.26006	0.000185	1.1423	0.30085	0.408	-0.016516	0.019947
rs10273213	7:96468507_T/A_Intergenic	0.17836	0.000185	-1.307	0.34424	0.997	8.94e-05	0.020636
rs13070419	3:164254949_T/C_Intergenic	0.41308	0.000185	1.0245	0.26984	0.847	-0.0033102	0.017103
rs10254255	7:96468009_G/A_Intergenic	0.17833	0.000185	-1.307	0.34427	0.997	8.63e-05	0.020636
rs6725395	2:212375386_C/A_Intron:ERBB4	0.4582	0.000185	0.94192	0.24812	0.938	-0.0012815	0.016486
rs12535748	7:96467679_G/C_Intergenic	0.17829	0.000185	-1.3071	0.34431	0.997	8.36e-05	0.020636
rs10269386	7:96467800_T/C_Intergenic	0.1783	0.000185	-1.307	0.3443	0.997	8.52e-05	0.020636
rs12535698	7:96467577_C/T_Intergenic	0.17829	0.000185	-1.3071	0.34431	0.997	8.16e-05	0.020636
rs201607721	5:92713306_T/TA_Intergenic	0.035669	0.000185	3.3908	0.89322	0.601	0.042041	0.080516
rs366432	7:41329362_A/C_Intergenic	0.014141	0.000185	-4.579	1.2063	0.893	0.01008	0.075146
rs2911609	1:85082945_A/C_Intergenic	0.24252	0.000185	-1.1525	0.30363	0.435	0.014888	0.019076
rs4729303	7:96474878_C/T_Intergenic	0.17907	0.000185	-1.3061	0.3441	0.999	3.41e-05	0.020641
rs5864230	4:174816028_C/CA_Intergenic	0.037337	0.000185	-2.6253	0.69164	0.353	-0.037397	0.040252
rs114959537	4:88379259_G/A_Utr3:NUDT9	0.018849	0.000186	4.604	1.2132	0.978	0.0020574	0.07439
rs9993457	4:144673517_C/T_Intron:RP13-578N3.3	0.48729	0.000186	-0.97636	0.25728	0.225	-0.02049	0.016889
rs72953872	2:220743937_T/C_Intergenic	0.078313	0.000186	-1.7918	0.47217	0.289	0.033954	0.032025
rs28685254	4:144723299_G/A_Intron:RP13-578N3.3	0.27011	0.000186	1.2327	0.32484	0.033	0.04287	0.020104
rs1004861	4:16087856_G/T_Intergenic	0.45781	0.000186	0.94785	0.24979	0.138	0.024872	0.016754
rs33913345	2:222471439_G/GT_Intergenic	0.16663	0.000186	1.4342	0.37796	0.993	0.000222	0.024484
rs200753480	5:168708626_A/AT_Insertion:SLIT3	0.26839	0.000187	1.0827	0.28536	0.554	0.01153	0.019468
rs141385870	5:168689733_TTTAA/T_Deletion:SLIT3	0.19004	0.000187	-1.3056	0.34414	0.902	-0.0028693	0.023362
rs649511	17:75043943_A/G_Intergenic	0.11165	0.000187	1.5781	0.41597	0.735	0.010002	0.029503
rs4744012	9:93555328_C/G_Intergenic	0.3406	0.000187	1.0989	0.28966	0.972	-0.000675	0.019089
rs6116321	20:4333833_C/G_Intergenic	0.30298	0.000187	1.0322	0.27209	0.489	-0.01253	0.018111
rs13190414	5:152878611_T/G_Intron:GRIA1	0.03319	0.000187	2.8236	0.74432	0.518	0.031087	0.048112
rs4780095	15:33503621_G/A_Intergenic	0.34551	0.000187	0.9937	0.26195	0.799	-0.0043419	0.017084
rs28612422	14:34147571_T/G_Intron:NPAS3	0.26602	0.000187	-1.4291	0.37673	0.226	-0.032494	0.026834
rs146909659	2:160342607_A/G_Intron:BAZ2B	0.023528	0.000187	3.9602	1.044	0.966	0.003229	0.075874
rs9313454	5:168735322_G/A_Intergenic	0.23923	0.000187	1.1555	0.30461	0.352	0.019286	0.020717
rs182416172	7:101327621_C/T_Intergenic	0.048012	0.000187	-3.9872	1.0512	0.447	0.049769	0.065524
rs10258689	7:96466047_A/G_Intergenic	0.17819	0.000187	-1.306	0.34432	0.905	0.0024784	0.02066
rs11429199	5:168721444_T/TG_Insertion:SLIT3	0.24006	0.000188	1.1266	0.29707	0.334	0.019552	0.020246
rs6864818	5:168734867_T/C_Intergenic	0.23652	0.000188	1.1574	0.30519	0.304	0.021358	0.02077
rs6896194	5:168721048_T/G_Intron:SLIT3	0.24007	0.000188	1.1264	0.29702	0.333	0.019609	0.020244
rs13164993	5:152877509_G/T_Intron:GRIA1	0.033196	0.000188	2.8214	0.74401	0.516	0.031276	0.048102
rs4432908	5:168721192_A/G_Intron:SLIT3	0.24007	0.000188	1.1263	0.29702	0.333	0.01958	0.020243
rs11514541	18:61988607_A/C_Intron:RP11-146N18.1	0.47232	0.000188	0.98992	0.26106	0.482	-0.01202	0.017104
rs73105543	4:13242628_A/G_Intergenic	0.082839	0.000188	-1.9228	0.50708	0.333	0.029516	0.030495
rs7072408	10:72749222_A/G_Intergenic	0.33078	0.000188	-1.1081	0.29223	0.996	9.88e-05	0.019549
rs159770	20:4338912_C/A_Intergenic	0.30279	0.000188	1.0248	0.27026	0.529	-0.011352	0.018035
rs16839070	1:240063950_A/T_Intron:CHRM3	0.2464	0.000188	1.3727	0.36205	0.743	-0.0078881	0.024104
rs75258774	4:13241566_G/A_Intergenic	0.082204	0.000189	-1.931	0.50931	0.34	0.029136	0.030558
rs12716241	5:168736457_T/C_Intergenic	0.23606	0.000189	1.1609	0.3062	0.299	0.021632	0.020835
rs480635	9:15236008_C/T_Intron:TTC39B	0.15219	0.000189	1.3402	0.35349	0.77	-0.0060325	0.020629
rs10169278	2:2674253_C/G_Intergenic	0.27184	0.000189	-1.1666	0.30773	0.429	-0.01585	0.020046
rs117924708	16:13351744_C/T_Intron:U91319.1	0.012915	0.000189	-5.5599	1.4666	0.0493	0.15458	0.078679
rs35035880	5:152876874_G/T_Intron:GRIA1	0.033224	0.000189	2.8185	0.74349	0.514	0.031398	0.048093
rs117717538	13:102344363_T/C_Intron:ITGBL1	0.024786	0.000189	3.7212	0.98165	0.51	0.04055	0.061623
rs72815658	6:5377315_C/T_Intron:FARS2	0.22617	0.000189	1.3518	0.35661	0.273	0.024492	0.02233
rs9313455	5:168736887_G/A_Intergenic	0.23585	0.000189	1.1625	0.30667	0.297	0.021769	0.020866
rs9313456	5:168736951_A/G_Intergenic	0.23585	0.000189	1.1626	0.30674	0.296	0.021793	0.02087
rs142181349	4:88376964_C/T_Intron:NUDT9	0.018921	0.000189	4.5779	1.2078	0.976	0.002261	0.074482
rs9627591	22:47239699_G/T_Intron:TBC1D22A	0.28373	0.000189	1.0618	0.28014	0.711	-0.0069581	0.018766
rs6778059	3:9335692_T/G_Intron:RP11-380O24.1	0.35642	0.00019	-1.0309	0.272	0.741	0.0059754	0.01805
rs6008986	22:47240210_C/G_Intron:TBC1D22A	0.28389	0.00019	1.0605	0.27987	0.714	-0.0068592	0.018751
rs11083617	19:41866273_G/T_Intron:B9D2|TMEM91	0.38857	0.00019	0.99303	0.26207	0.122	-0.026055	0.016841
rs28734487	4:174811323_G/A_Intergenic	0.040024	0.00019	-2.5963	0.68526	0.333	-0.038158	0.039405
rs13258528	8:30531271_A/G_Intergenic	0.23994	0.00019	1.196	0.31566	0.186	-0.028968	0.021903
rs79394704	3:194840743_T/G_Intron:XXYLT1	0.027286	0.00019	-2.7195	0.71779	0.523	-0.02883	0.045115
rs112552934	6:169300538_C/T_Intergenic	0.041423	0.00019	-2.4491	0.64643	0.271	-0.039541	0.035912
rs10939466	4:13246758_A/C_Intergenic	0.080458	0.000191	-1.9554	0.51617	0.296	0.032262	0.030878
rs10274304	7:137790882_G/A_Intron:AKR1D1	0.21241	0.000191	-1.2361	0.32634	0.866	-0.0033907	0.020077
rs2858521	22:49704193_A/G_Intergenic	0.18758	0.000191	-1.3923	0.36757	0.247	-0.026783	0.023148
rs4812595	20:41043711_A/G_Intron:PTPRT	0.48608	0.000191	-1.0055	0.26548	0.427	-0.013089	0.016472
rs576198	11:103744630_T/G_Intron:RP11-563P16.1	0.26241	0.000191	1.1375	0.30034	0.671	0.0086666	0.0204
rs199898371	5:60867450_C/CG_Intergenic	0.091304	0.000192	-1.9924	0.52608	0.986	0.000602	0.035032
rs1963413	19:41871573_G/A_Intron:TMEM91	0.39341	0.000192	0.99671	0.26318	0.118	-0.026249	0.016789
rs591647	9:15235893_A/C_Intron:TTC39B	0.15266	0.000192	1.3406	0.354	0.748	-0.0066256	0.020629
rs79346803	3:194840205_T/C_Intron:XXYLT1	0.027355	0.000192	-2.7196	0.71814	0.521	-0.028942	0.045146
rs897358	11:11762395_T/C_Intergenic	0.42242	0.000192	0.93405	0.24666	0.402	-0.014014	0.016724
rs138043087	20:41037249_T/TA_Insertion:PTPRT	0.49487	0.000192	-1.0252	0.27072	0.553	-0.0099009	0.016697
rs7795791	7:41346794_T/C_Intergenic	0.011808	0.000192	-5.0496	1.3335	0.893	0.011827	0.088174
rs78645464	9:135608078_C/T_Intron:AK8	0.021236	0.000192	-3.8456	1.0155	0.155	-0.083587	0.058885
rs11670143	19:41864971_A/G_Intron:B9D2|TMEM91	0.38868	0.000192	0.99282	0.26219	0.136	-0.025087	0.016848
rs165613	22:20843885_T/G_Intron:KLHL22	0.069062	0.000192	-2.0528	0.54216	0.935	-0.0028542	0.034828
rs10847996	12:130572150_G/A_Intergenic	0.091917	0.000192	-1.763	0.46563	0.606	0.016511	0.031978
rs116270945	3:194839757_G/A_Intron:XXYLT1	0.027381	0.000193	-2.7196	0.71837	0.504	-0.030157	0.045194
rs17161098	7:86531065_G/A_Intron:KIAA1324L	0.091117	0.000193	-1.6641	0.43957	0.35	-0.027548	0.029498
rs762927	22:49691300_T/C_Intergenic	0.2002	0.000193	-1.4201	0.37514	0.179	-0.034117	0.025365
rs656117	1:42016108_A/C_Intron:HIVEP3	0.20888	0.000193	-1.1828	0.31247	0.592	-0.010645	0.019882
rs78835594	6:12566905_G/A_Intergenic	0.013587	0.000193	-4.2297	1.1174	0.714	0.029173	0.079612
rs76444881	3:194839580_G/A_Intron:XXYLT1	0.027383	0.000193	-2.7193	0.71838	0.504	-0.030165	0.045199
rs11955497	5:168738645_A/G_Intergenic	0.23445	0.000193	1.1728	0.30982	0.283	0.022601	0.021067
rs74399719	3:194837556_G/A_Intron:XXYLT1	0.026546	0.000193	-2.7893	0.73694	0.505	-0.031166	0.046762
rs34355856	7:9060987_C/T_Intergenic	0.25418	0.000193	-1.0702	0.28275	0.132	-0.027707	0.018417
rs75992804	5:130408165_C/T_Intergenic	0.019901	0.000193	-4.0602	1.0727	0.188	-0.090242	0.068663
rs141337467	6:12575468_A/C_Intergenic	0.013593	0.000193	-4.2272	1.1169	0.679	0.03286	0.079566
rs13309527	7:136516291_A/G_Intron:AC009264.1	0.48965	0.000194	1.3776	0.36403	0.208	0.031542	0.025042
rs9627593	22:47241794_G/A_Intron:TBC1D22A	0.28372	0.000194	1.0616	0.28056	0.693	-0.0074333	0.0188
rs75246483	9:106367478_A/G_Intergenic	0.024208	0.000194	3.6824	0.97317	0.518	0.046861	0.072485
rs150161785	4:108229070_T/C_Intergenic	0.045542	0.000194	-3.2755	0.86572	0.921	0.0068088	0.068593
rs79089565	3:194838373_C/T_Intron:XXYLT1	0.026647	0.000195	-2.7878	0.73695	0.628	-0.022375	0.04626
rs59960944	3:165777235_TA/T_Intergenic	0.28141	0.000195	1.1203	0.29616	0.325	-0.018151	0.01844
rs34074379	4:23815294_G/C_Intron:PPARGC1A	0.021429	0.000195	4.0662	1.075	0.638	0.039945	0.084816
rs114914160	3:194840338_A/G_Intron:XXYLT1	0.027071	0.000195	-2.7377	0.72376	0.519	-0.029347	0.045477
rs62104548	2:2965080_G/A_Intron:AC019118.2	0.17088	0.000195	1.273	0.33656	0.345	-0.019251	0.020399
rs1422030	5:168730829_G/A_Intergenic	0.2384	0.000195	1.1491	0.30382	0.331	0.020102	0.020667
rs1573727	22:47239142_A/G_Intron:TBC1D22A	0.28341	0.000195	1.0634	0.28118	0.689	-0.0075313	0.018838
rs77494277	1:161954255_G/A_Intron:OLFML2B	0.043879	0.000195	3.8006	1.0049	0.12	-0.11072	0.071235
rs55990517	3:113858981_G/A_Intron:DRD3	0.019611	0.000196	-3.9562	1.0461	0.771	-0.023533	0.080956
rs233165	3:21546663_G/T_Intron:ZNF385D	0.21512	0.000196	-1.1714	0.30976	0.762	0.0058231	0.019224
rs762926	22:49690620_T/C_Intergenic	0.19988	0.000196	-1.4205	0.37561	0.18	-0.034033	0.025389
rs4803457	19:41861359_T/C_Intron:B9D2|TMEM91	0.38857	0.000196	0.99228	0.2624	0.144	-0.024633	0.016843
rs13114575	4:4330027_C/T_Intron:RP11-265O12.1	0.25745	0.000196	1.1599	0.30672	0.945	-0.0013842	0.020084
rs10932379	2:212375348_G/A_Intron:ERBB4	0.4608	0.000196	0.94369	0.24957	0.911	-0.0018496	0.016549
rs2243690	22:49690989_G/A_Intergenic	0.20014	0.000196	-1.4196	0.37543	0.179	-0.034086	0.025383
rs41519545	17:45811549_G/T_Intron:TBX21	0.19569	0.000196	-1.2992	0.34363	0.381	0.01948	0.022234
rs35939553	3:9333204_G/T_Intergenic	0.3561	0.000196	-1.0292	0.27223	0.735	0.006116	0.018073
rs1813017	15:33505330_C/T_Intergenic	0.34748	0.000196	0.99507	0.2632	0.815	-0.0040072	0.017152
rs897355	11:11762292_T/C_Intergenic	0.42123	0.000196	0.9341	0.24708	0.413	-0.013741	0.016787
rs1119097	5:168744326_A/T_Intergenic	0.23343	0.000197	1.1807	0.31235	0.273	0.023248	0.021228
rs144626807	X:11596001_C/G_Intron:ARHGAP6	0.40949	0.000197	1.1764	0.31122	0.674	-0.008375	0.019935
rs74425367	7:86608983_A/C_Intron:KIAA1324L	0.052411	0.000197	-2.1849	0.57805	0.77	-0.011201	0.038327
rs76323134	3:194836786_G/A_Intron:XXYLT1	0.026516	0.000197	-2.7862	0.7372	0.49	-0.03228	0.046781
rs6932073	6:169310825_T/C_Intergenic	0.27276	0.000197	-1.0988	0.29074	0.00929	-0.048187	0.018533
rs17801841	3:9333008_A/G_Intergenic	0.35601	0.000197	-1.0292	0.27233	0.735	0.0061272	0.018081
rs66984092	1:197130745_T/G_Intron:ZBTB41	0.085317	0.000198	-1.6486	0.43624	5.58e-76	0.57008	0.031626
rs4244141	1:197143618_G/A_Intron:ZBTB41	0.085317	0.000198	-1.6486	0.43624	2.57e-75	0.56324	0.031373
rs10801593	1:197144383_T/G_Intron:ZBTB41	0.085317	0.000198	-1.6486	0.43624	1.79e-76	0.56419	0.031182
rs5029273	1:197145382_C/G_Intron:ZBTB41	0.085317	0.000198	-1.6486	0.43624	4.53e-76	0.56329	0.031213
rs10429911	1:197146144_A/C_Intron:ZBTB41	0.085317	0.000198	-1.6486	0.43624	1.64e-76	0.56456	0.031195
rs4564890	22:20839875_C/A_Intron:KLHL22	0.070024	0.000198	2.0488	0.54215	0.929	0.0031179	0.03482
rs74550363	3:194836549_C/T_Intron:XXYLT1	0.026532	0.000198	-2.7863	0.73729	0.489	-0.032349	0.046789
rs79915914	3:107128732_T/C_Intergenic	0.016244	0.000198	-4.235	1.1207	0.628	0.025005	0.051665
rs181224696	9:135611974_G/A_Intron:AK8	0.021266	0.000198	-3.8396	1.016	0.165	-0.08151	0.058729
rs199815937	1:197143279_A/ATC_Insertion:ZBTB41	0.085327	0.000198	-1.6486	0.43625	6.03e-76	0.56278	0.03121
rs6669113	1:197143279_A/C_Intron:ZBTB41	0.085329	0.000198	-1.6486	0.43625	6.03e-76	0.56278	0.03121
rs6656448	1:197143278_C/T_Intron:ZBTB41	0.085331	0.000198	-1.6486	0.43625	6.03e-76	0.56278	0.03121
rs7169713	15:33506008_A/G_Intergenic	0.34095	0.000198	-1.0101	0.26731	0.8	0.00441	0.017426
rs78633113	3:194834566_A/C_Intron:XXYLT1	0.026629	0.000198	-2.7976	0.74034	0.486	-0.032738	0.046967
rs1119096	5:168744366_G/A_Intergenic	0.23333	0.000198	1.1804	0.31239	0.272	0.023324	0.021229
rs137880663	1:158190109_A/G_Intergenic	0.10055	0.000198	-1.5496	0.41008	0.617	-0.014987	0.029969
rs1806840	5:168708253_T/C_Intron:SLIT3	0.22287	0.000198	1.194	0.31599	0.683	0.0087938	0.021536
rs199506311	1:197139389_A/AC_Insertion:ZBTB41	0.085369	0.000198	-1.6486	0.43629	9.42e-76	0.56212	0.031213
rs117506635	14:69821539_C/T_Intergenic	0.021565	0.000198	-4.8057	1.2719	0.896	-0.011963	0.091642
rs11636696	15:93576982_C/T_Intergenic	0.39952	0.000198	-1.7676	0.46783	0.071	0.051456	0.0285
rs12413845	10:133044673_T/C_Intron:TCERG1L	0.28776	0.000198	-1.4689	0.38879	0.377	-0.023656	0.026762
rs79938021	3:194836466_G/A_Intron:XXYLT1	0.026544	0.000198	-2.7857	0.7373	0.488	-0.032403	0.046794
rs5755286	22:20842669_G/C_Intron:KLHL22	0.068986	0.000198	2.0484	0.54219	0.935	0.0028589	0.03482
rs2323183	17:14307405_G/A_Intron:AC022816.2	0.073429	0.000199	-3.1592	0.83626	0.0263	0.10312	0.046407
rs10550215	13:81442689_AAT/A_Intergenic	0.41356	0.000199	-1.0148	0.26862	0.528	-0.011249	0.017818
rs1422029	5:168730709_C/G_Intergenic	0.23874	0.000199	1.1471	0.30365	0.338	0.019758	0.020638
rs6771453	3:103068408_T/C_Intergenic	0.013909	0.000199	-4.6445	1.2295	0.526	-0.060055	0.094745
rs6701681	1:197135792_G/A_Intron:ZBTB41	0.085393	0.000199	-1.6481	0.43632	2.05e-76	0.56416	0.031192
rs10732295	1:197136645_T/C_Intron:ZBTB41	0.085393	0.000199	-1.6481	0.43632	5.12e-76	0.56306	0.03121
rs10732296	1:197137151_A/G_Intron:ZBTB41	0.085395	0.000199	-1.6481	0.43633	2.05e-76	0.56415	0.031191
rs4342879	1:197131655_T/C_Intron:ZBTB41	0.085397	0.000199	-1.6481	0.43633	5.05e-76	0.5641	0.031268
rs4350226	1:197132378_G/A_Intron:ZBTB41	0.085389	0.000199	-1.6481	0.43632	1.19e-75	0.56457	0.031374
rs5779859	1:197120018_TA/T_Intergenic	0.085401	0.000199	-1.648	0.43633	1.87e-76	0.56669	0.031324
rs79354744	11:20890476_G/A_Intron:NELL1	0.018323	0.000199	3.8712	1.025	0.31	-0.060323	0.059491
rs117258099	17:14757777_T/G_Intron:AC005863.2	0.011008	0.000199	-4.7841	1.2668	0.443	-0.063575	0.082969
rs148297459	12:71687011_A/G_Intron:TSPAN8	0.016438	0.000199	-6.0686	1.6069	0.941	0.0092874	0.12599
rs73183767	3:120548268_C/T_Intergenic	0.019478	0.0002	-4.041	1.07	0.728	-0.029507	0.084859
1:197130741:T_TGA	1:197130741_T/TGAAG_Insertion:ZBTB41	0.085427	0.0002	-1.6477	0.43633	1.24e-75	0.56583	0.031451
rs112404757	1:197130742_G/GAAGT_Insertion:ZBTB41	0.085427	0.0002	-1.6477	0.43633	1.25e-75	0.5658	0.03145
rs7554802	1:197148599_T/C_Intron:ZBTB41	0.085377	0.0002	-1.6474	0.4363	2.03e-76	0.56476	0.031225
rs201456872	4:144795186_CA/C_Deletion:GYPE	0.20219	0.0002	1.6069	0.42558	0.0788	0.045243	0.025739
rs11753995	6:160575366_G/A_Intron:SLC22A1	0.17196	0.0002	-1.227	0.32496	0.276	-0.024563	0.022568
rs7554995	1:197148761_T/C_Intron:ZBTB41	0.085379	0.0002	-1.6474	0.43631	6.73e-75	0.56255	0.031422
rs7554890	1:197148618_T/G_Intron:ZBTB41	0.085379	0.0002	-1.6474	0.4363	1.79e-76	0.5648	0.031215
rs73183771	3:120549514_A/C_Intergenic	0.01948	0.0002	-4.04	1.07	0.728	-0.029527	0.084851
rs34036615	4:144709810_A/C_Intron:RP13-578N3.3	0.31082	0.0002	1.1035	0.29228	0.031	0.038926	0.018051
rs7686678	4:144709814_C/T_Intron:RP13-578N3.3	0.31082	0.0002	1.1035	0.29228	0.031	0.038925	0.018051
rs7664055	4:144709808_A/G_Intron:RP13-578N3.3	0.31082	0.0002	1.1034	0.29228	0.031	0.038925	0.018051
rs75212558	3:194832679_A/G_Intron:XXYLT1	0.026837	0.000201	-2.853	0.75574	0.475	-0.03418	0.047821
rs73390748	9:2777337_C/T_Intergenic	0.13573	0.000201	-1.5461	0.40955	0.228	0.031804	0.0264
rs72771466	2:23511424_C/T_Intergenic	0.031712	0.000201	4.1392	1.0965	0.992	0.000578	0.054718
rs59861862	1:15129859_G/A_Intron:KAZN	0.013296	0.000201	-7.4185	1.9654	0.0725	-0.18047	0.10083
rs1712555	3:106679318_A/G_Intron:RP11-280F2.2	0.16326	0.000201	1.2905	0.3419	0.292	-0.021914	0.020811
rs55918648	2:100742002_C/A_Intron:AFF3	0.032046	0.000201	-2.8854	0.76449	0.216	0.093201	0.075295
rs11657422	17:74356767_T/C_Intergenic	0.074847	0.000201	-2.0062	0.53159	0.713	0.012078	0.032804
rs7513826	1:197150638_A/G_Intron:ZBTB41	0.085417	0.000202	-1.6466	0.43634	7.66e-75	0.56262	0.031438
rs12099764	12:119521863_G/A_Intron:RP11-364C11.2|SRRM4	0.25739	0.000202	-1.1149	0.29547	0.995	-0.000115	0.020005
rs55919128	3:113869646_C/T_Intron:DRD3	0.019601	0.000202	-3.9443	1.0454	0.779	-0.022686	0.080865
rs1415217	1:197151246_C/T_Intron:ZBTB41	0.085454	0.000202	-1.6464	0.43637	3.3e-76	0.56453	0.031256
rs1800470	19:41858921_G/A_Nonsynonymous:TGFB1	0.39081	0.000202	0.99523	0.26379	0.151	-0.024277	0.016898
rs73161549	7:153348412_A/G_Intergenic	0.22212	0.000202	1.2015	0.31849	0.206	0.027522	0.021744
rs751346	5:168710367_T/C_Intron:SLIT3	0.2622	0.000203	1.0705	0.28378	0.68	0.0079528	0.019257
rs116906789	7:4406773_A/G_Intergenic	0.031649	0.000203	-3.191	0.84595	0.811	0.016284	0.068183
rs60758986	10:18780013_T/C_Intron:CACNB2	0.28586	0.000203	1.1774	0.31213	0.794	-0.0052909	0.02029
rs12158263	22:47242048_G/C_Intron:TBC1D22A	0.28387	0.000203	1.0579	0.28046	0.677	-0.0078222	0.018804
rs200194246	5:125621855_C/CA_Intergenic	0.014224	0.000203	6.2316	1.6522	0.286	0.13556	0.12716
rs11405849	7:148601526_A/AT_Intergenic	0.46949	0.000203	-0.97487	0.25847	0.15	-0.025016	0.017402
rs2146864	9:15237604_C/A_Intron:TTC39B	0.15137	0.000203	1.3376	0.35465	0.818	-0.0047802	0.020737
rs199825362	7:86554070_TTG/T_Deletion:KIAA1324L	0.091752	0.000203	-1.663	0.44094	0.353	-0.027422	0.029553
rs73161548	7:153348411_G/T_Intergenic	0.22216	0.000203	1.2012	0.31851	0.205	0.027534	0.021744
rs77297193	8:127740617_G/T_Intergenic	0.18039	0.000204	-1.2359	0.32772	0.771	0.0060367	0.020716
rs973011	10:110068029_G/C_Intergenic	0.30773	0.000204	-1.0315	0.27354	0.336	0.017106	0.017799
rs12656569	5:168738591_A/C_Intergenic	0.2366	0.000204	1.1647	0.30887	0.284	0.022503	0.020992
rs141022541	1:197130577_T/TTTGTTAAATATTA_Insertion:ZBTB41	0.086323	0.000204	-1.643	0.43571	3.33e-77	0.56984	0.03135
rs200616875	7:153348408_C/CT_Intergenic	0.22218	0.000204	1.201	0.31852	0.205	0.027545	0.021744
rs6007973	22:47242653_C/G_Intron:TBC1D22A	0.28379	0.000204	1.0582	0.28066	0.674	-0.0079268	0.018817
rs7520503	1:197152989_A/G_Intron:ZBTB41	0.085508	0.000205	-1.6452	0.43641	2.86e-76	0.565	0.031268
rs16835127	1:161955758_T/C_Intron:OLFML2B	0.043635	0.000205	3.7941	1.0065	0.118	-0.11151	0.071352
rs7523013	1:197153188_A/G_Intron:ZBTB41	0.085496	0.000205	-1.645	0.4364	3.77e-75	0.56421	0.031461
rs6030225	20:41057271_G/C_Intron:PTPRT	0.46575	0.000205	-0.99514	0.26403	0.58	-0.0090679	0.016402
rs77687857	15:80847936_T/C_Exon:RP11-379K22.2	0.024357	0.000205	-4.3016	1.1413	0.705	-0.033388	0.088141
rs67221926	13:72444352_AC/A_Intergenic	0.080675	0.000205	2.0873	0.5538	0.195	-0.045013	0.034738
rs1559075	5:168710021_C/G_Intron:SLIT3	0.26228	0.000205	1.07	0.28391	0.692	0.0076366	0.019278
rs136654	22:47239211_A/G_Intron:TBC1D22A	0.28197	0.000206	-1.1298	0.29982	0.521	0.012455	0.019397
rs115959938	4:59228941_T/C_Intergenic	0.017603	0.000206	4.407	1.1695	0.271	-0.1162	0.10572
rs5755236	22:20841841_C/A_Intron:KLHL22	0.068988	0.000206	2.0433	0.54228	0.933	0.0029144	0.034808
rs4884967	13:72444461_A/G_Intergenic	0.078198	0.000206	2.1044	0.55857	0.15	-0.050611	0.03515
rs2131257	12:130021180_A/G_Intron:TMEM132D	0.45864	0.000207	0.94555	0.25098	0.427	-0.013201	0.016627
rs201247753	9:27947773_GAGA/G_Intergenic	0.015046	0.000207	-7.2316	1.9198	0.546	-0.063076	0.10453
rs4073829	16:81970188_C/G_Intron:PLCG2	0.3459	0.000207	-1.2904	0.34257	0.913	0.0023656	0.021747
rs4884968	13:72444592_G/A_Intergenic	0.080127	0.000207	2.0801	0.55226	0.146	-0.050524	0.034715
rs1556763	1:197152149_A/C_Intron:ZBTB41	0.085177	0.000207	-1.6488	0.43776	3.16e-76	0.56772	0.03143
rs9983100	21:40808508_C/T_Intron:LCA5L	0.43829	0.000208	-0.95622	0.25391	0.283	-0.017683	0.016488
rs73105551	4:13249277_T/C_Intergenic	0.080948	0.000208	-1.9491	0.51759	0.299	0.032286	0.0311
rs73232569	3:113850332_A/G_Intron:DRD3	0.024069	0.000208	-3.4345	0.91208	0.819	-0.01604	0.07015
rs28491685	22:38803943_G/A_Intergenic	0.019022	0.000208	4.2924	1.1399	0.959	-0.003884	0.076377
rs7821061	8:89819763_C/T_Intergenic	0.051627	0.000208	2.5356	0.67342	0.606	-0.01843	0.035758
rs17114677	5:152885733_G/C_Intron:GRIA1	0.032482	0.000208	2.8592	0.75936	0.542	0.029589	0.048579
rs28606602	15:76170209_A/G_Intron:UBE2Q2	0.02024	0.000208	-4.0634	1.0792	0.369	0.055621	0.061932
rs458022	1:196720826_C/A_Intergenic	0.1543	0.000208	-1.3915	0.36957	0.0223	-0.054395	0.023816
rs466540	1:196720840_G/A_Intergenic	0.1543	0.000208	-1.3915	0.36958	0.0223	-0.054392	0.023816
rs67932360	1:71420526_T/TA_Insertion:PTGER3	0.37175	0.000209	-0.99583	0.26451	0.269	0.018787	0.017012
rs28437964	4:13251480_T/A_Intergenic	0.081208	0.000209	-1.949	0.51769	0.3	0.032266	0.031144
rs10061289	5:168718340_G/C_Intron:SLIT3	0.26503	0.000209	1.0723	0.28485	0.687	0.0077841	0.019343
rs1984406	22:47249551_G/A_Intron:TBC1D22A	0.26738	0.000209	1.1295	0.30004	0.602	-0.010762	0.020619
rs11088567	21:17508670_C/G_Intron:LINC00478	0.34922	0.000209	-1.0395	0.27615	0.266	-0.02024	0.018192
rs11185509	3:195815258_T/C_Intergenic	0.025395	0.000209	3.2808	0.87158	0.976	-0.0020943	0.070161
rs80232125	1:55185116_A/G_Intron:HEATR8|TTC4	0.043736	0.000209	2.4132	0.64112	0.204	0.051694	0.040738
rs35760981	11:121278689_T/G_Intergenic	0.097994	0.000209	1.729	0.45937	0.81	0.0070755	0.029455
rs141913005	5:93748400_G/C_Intron:KIAA0825	0.027978	0.000209	-3.2424	0.8615	0.702	-0.024716	0.064583
rs1088936	7:45340123_A/G_Intergenic	0.49078	0.00021	0.86722	0.23043	0.0884	-0.028085	0.016484
rs116927363	14:67625129_T/G_Intron:GPHN	0.053274	0.00021	-2.4202	0.64306	0.342	0.040453	0.04253
rs138783484	11:103538571_A/C_Intergenic	0.13697	0.00021	1.3437	0.35704	0.948	-0.0017547	0.026947
rs2172324	12:130020993_G/T_Intron:TMEM132D	0.45859	0.00021	0.94435	0.25095	0.445	-0.012692	0.016607
rs11920794	3:147274532_T/G_Intergenic	0.42993	0.00021	1.0143	0.26956	0.444	0.012814	0.016725
rs4939941	18:47639553_G/A_Intron:MYO5B	0.029952	0.000211	-3.4165	0.90814	0.953	0.0036452	0.062436
rs1073525	10:46024620_G/A_Intron:MARCH8	0.41865	0.000211	-0.93051	0.24734	0.719	-0.0059318	0.016485
rs117250237	9:83018834_G/A_Intergenic	0.010817	0.000211	-4.7323	1.258	0.731	0.020994	0.061205
rs1917467	11:103533493_G/A_Intergenic	0.13719	0.000211	1.3438	0.35723	0.95	-0.0016865	0.02696
rs138750728	12:130023175_TAATAA/T_Deletion:TMEM132D	0.30974	0.00021109	-1.0067	0.26763	0.49	0.012732	0.018429
rs6008990	22:47245836_G/A_Intron:TBC1D22A	0.28338	0.000211	1.0588	0.28149	0.656	-0.0083943	0.018875
rs72980745	11:103532241_T/C_Intergenic	0.13724	0.000211	1.3438	0.35727	0.951	-0.0016696	0.02696
rs79287964	1:158188798_T/G_Intergenic	0.10041	0.000211	-1.5439	0.41048	0.642	-0.013977	0.030032
rs12576674	11:103531715_T/C_Intergenic	0.13726	0.000211	1.3438	0.35727	0.951	-0.0016685	0.02696
rs79014528	9:81598703_T/C_Intergenic	0.016784	0.000211	-6.0525	1.6092	0.818	-0.022956	0.10009
rs3817363	2:238449023_T/C_Synonymous:MLPH	0.083022	0.000212	-1.7488	0.46498	0.239	0.034536	0.029318
rs76278738	22:20861506_A/G_Intergenic	0.047583	0.000212	2.5504	0.67812	0.874	-0.0072219	0.045656
rs10588998	12:108562310_CACTT/C_Deletion:WSCD2	0.28081	0.000212	1.0642	0.28296	0.0178	0.044846	0.018924
rs117990848	9:83018386_T/C_Intergenic	0.010802	0.000212	-4.7346	1.259	0.735	0.020744	0.061214
rs6437713	3:106677527_A/G_Intron:RP11-280F2.2	0.16182	0.000212	1.2874	0.34232	0.297	-0.02179	0.020898
rs1970990	22:20839912_T/C_Intron:KLHL22	0.068123	0.000212	2.0356	0.54134	0.909	0.0039768	0.034773
rs72980718	11:103529877_C/G_Intergenic	0.13739	0.000212	1.3437	0.35734	0.952	-0.0016374	0.026953
rs4637313	3:106676269_T/G_Intron:RP11-280F2.2	0.16184	0.000212	1.2869	0.34225	0.303	-0.02151	0.0209
rs199504063	5:106344672_TTTTC/T_Intergenic	0.024399	0.000212	-3.5775	0.95148	0.363	0.062817	0.069033
rs34875023	19:35309322_C/T_Intron:CTC-523E23.4	0.33124	0.000212	-1.1349	0.30184	0.164	0.028195	0.020237
rs6555854	5:168712514_A/G_Intron:SLIT3	0.26258	0.000213	1.0673	0.28388	0.668	0.0082781	0.019282
rs888777	5:168712456_A/G_Intron:SLIT3	0.26257	0.000213	1.0673	0.28388	0.667	0.0082866	0.019282
rs7801050	7:86634828_G/A_Intron:KIAA1324L	0.051421	0.000213	-2.2164	0.58953	0.962	-0.0018086	0.038225
rs10866633	5:168712745_A/G_Intron:SLIT3	0.2626	0.000213	1.0672	0.28388	0.668	0.0082734	0.019283
rs6428390	1:197159112_C/G_Intron:ZBTB41	0.085708	0.000213	-1.641	0.43652	2.17e-75	0.56357	0.03137
rs882442	22:47248388_A/G_Intron:TBC1D22A	0.28407	0.000213	1.0626	0.28265	0.637	-0.008938	0.018951
rs11236898	11:70463510_G/A_Intron:SHANK2	0.12703	0.000213	1.4824	0.39435	0.105	0.035323	0.021815
rs78814121	5:43237656_C/T_Intron:AC114947.1	0.029829	0.000214	3.4691	0.92299	0.346	-0.070597	0.074944
rs1867309	18:48265306_A/C_Intergenic	0.10709	0.000214	1.8032	0.47977	0.325	-0.033503	0.034041
rs139183478	7:86554071_TG/T_Deletion:KIAA1324L	0.09194	0.000214	-1.656	0.44065	0.353	-0.027388	0.029502
rs142827317	1:8410274_G/C_Intergenic	0.013308	0.000214	-4.2777	1.1383	0.637	-0.031102	0.065961
rs597678	1:71424551_G/A_Intron:PTGER3	0.37211	0.000214	-0.99428	0.26459	0.27	0.018771	0.017011
rs112285178	2:212295468_GTA/G_Deletion:ERBB4	0.25531	0.000214	1.0597	0.28202	0.576	-0.010223	0.018296
rs10801594	1:197160308_G/C_Intron:ZBTB41	0.085746	0.000214	-1.6404	0.43655	9.06e-76	0.56463	0.03135
rs7032687	9:80757982_A/G_Intergenic	0.25482	0.000214	-1.0909	0.29032	0.882	0.0028024	0.018853
rs28579689	15:76227851_A/C_Intergenic	0.021159	0.000214	-4.0109	1.0674	0.357	0.055915	0.060737
rs10945320	6:169301357_T/C_Intergenic	0.28598	0.000214	-1.0786	0.28704	0.00545	-0.050729	0.01826
rs3818437	13:72446686_A/G_Intergenic	0.010097	0.000214	9.4557	2.5165	0.247	-0.13697	0.11837
rs149592854	1:26723276_G/A_Intergenic	0.063696	0.000214	1.9769	0.52613	0.302	0.036827	0.035672
rs144539054	5:115910534_C/G_Utr5:SEMA6A	0.020286	0.000215	-5.3279	1.4181	0.78	0.023648	0.084843
rs75003519	1:8337587_C/T_Intergenic	0.052042	0.000215	-3.3134	0.88207	0.274	-0.059152	0.054084
rs115581542	2:100717725_T/A_Intron:AFF3	0.22737	0.000215	-1.0991	0.2926	0.479	0.015414	0.021764
rs35574907	5:152883999_A/C_Intron:GRIA1	0.033415	0.000216	2.8358	0.75501	0.484	0.033888	0.04841
rs79161904	1:158188248_A/G_Intergenic	0.10099	0.000216	-1.5421	0.41058	0.567	-0.017125	0.029954
rs75913651	4:104982431_T/G_Intergenic	0.021187	0.000216	-3.7083	0.98736	0.119	0.10461	0.067171
rs2084686	2:2675195_A/G_Intergenic	0.27824	0.000216	-1.1515	0.30659	0.497	-0.013663	0.020137
rs2084687	2:2675185_G/A_Intergenic	0.27824	0.000216	-1.1518	0.30668	0.497	-0.013667	0.020142
rs11060690	12:130567383_T/C_Intergenic	0.080296	0.000216	-1.754	0.46706	0.757	-0.010159	0.032772
rs2171491	7:135815329_G/A_Intron:AC009784.3	0.15953	0.00021622	-1.4016	0.37323	0.672	0.010768	0.025465
rs143500578	2:231437830_C/T_Intron:AC010149.4	0.015038	0.000216	4.0248	1.0718	0.897	0.010024	0.077757
rs11060689	12:130567343_T/G_Intergenic	0.080234	0.000217	-1.7549	0.46737	0.788	-0.0088237	0.032888
rs112898153	6:169289638_G/A_Intergenic	0.038446	0.000217	-2.6639	0.70951	0.331	-0.037293	0.038362
rs7701941	5:134789579_G/C_Intron:CTB-138E5.1	0.015536	0.000217	3.8737	1.0318	0.539	-0.038616	0.062849
rs11149568	16:83470475_C/T_Intron:CDH13	0.39539	0.000217	-1.0087	0.26867	0.376	0.015546	0.017559
rs80149531	6:169288276_G/A_Intergenic	0.038482	0.000217	-2.666	0.7101	0.333	-0.037157	0.038402
rs4994219	6:169016165_C/G_Intron:SMOC2	0.19785	0.000217	1.2857	0.34246	0.523	-0.014328	0.022453
rs7847568	9:7786145_T/C_Intergenic	0.065375	0.000217	3.2415	0.86344	0.634	0.027144	0.057066
rs6467735	7:137786315_T/C_Intron:AKR1D1	0.11657	0.000217	-1.6434	0.43774	0.718	0.0096031	0.026634
rs654202	9:15232650_G/A_Intron:TTC39B	0.15118	0.000217	1.3465	0.35867	0.744	-0.006791	0.02082
rs11134568	5:168707562_T/C_Intron:SLIT3	0.20991	0.000217	1.1841	0.31542	0.654	0.0097081	0.021696
rs149361804	1:26744994_G/A_Intron:LIN28A	0.06724	0.000217	1.9836	0.52841	0.399	0.030329	0.035983
rs501981	11:131809462_G/A_Intron:NTM	0.23373	0.000217	1.168	0.31115	0.439	-0.0152	0.019657
rs201994601	5:150229161_T/TTCTC_Intergenic	0.10461	0.000217	1.5704	0.41837	0.654	-0.011117	0.024793
rs3791704	2:212284621_A/G_Intron:ERBB4	0.2877	0.000218	1.0196	0.27165	0.734	-0.006007	0.017667
rs6794995	3:113908609_G/A_Intron:DRD3	0.01921	0.000218	-3.9784	1.06	0.802	-0.020431	0.081541
rs4964233	12:108568022_A/G_Intron:WSCD2	0.27962	0.000219	1.0554	0.28127	0.0115	0.047696	0.018878
rs12492139	3:106673194_T/C_Intron:RP11-280F2.2	0.16175	0.000219	-1.2826	0.34185	0.31	0.021248	0.020933
rs728727	1:228643447_C/T_Intergenic	0.41632	0.000219	1.0588	0.28219	0.778	0.0047698	0.016909
rs10773681	12:130022526_G/T_Intron:TMEM132D	0.30959	0.000219	-1.0038	0.26754	0.523	0.011765	0.018411
rs688618	1:71429741_C/T_Intron:PTGER3	0.37276	0.000219	-0.99233	0.2645	0.267	0.01888	0.017016
rs72953880	2:220750459_T/A_Intergenic	0.076363	0.000219	-1.7644	0.47031	0.292	0.033543	0.031848
rs79195460	1:26717588_C/T_Intergenic	0.060145	0.000219	2.0978	0.55917	0.336	0.037439	0.038895
rs74061154	1:26729692_T/C_Intergenic	0.06594	0.000219	1.9737	0.5261	0.261	0.039858	0.035466
rs13385826	2:212295478_A/G_Intron:ERBB4	0.2561	0.000219	1.0549	0.2812	0.568	-0.010431	0.018257
rs114991878	2:352217_T/A_Intergenic	0.026548	0.000219	-4.4578	1.1883	0.789	-0.025978	0.097327
rs58819760	1:26744355_G/A_Intron:LIN28A	0.067381	0.00022	1.978	0.52732	0.31	0.036214	0.035686
rs7199499	16:83428094_T/C_Intron:CDH13|RP11-543N12.1	0.29477	0.00022	1.0828	0.28866	0.912	-0.0021351	0.019373
rs2079317	7:45313950_A/T_Intergenic	0.4908	0.00022	0.86364	0.23024	0.0864	-0.028308	0.016512
rs4242183	5:168700921_T/G_Intron:SLIT3	0.2587	0.00022	1.0903	0.29066	0.6	0.010511	0.020048
rs72978795	11:103522818_A/G_Intergenic	0.13793	0.00022	1.3403	0.35736	0.97	0.0010031	0.027046
rs1710625	2:161785206_C/T_Intergenic	0.10474	0.00022	1.685	0.4493	0.246	0.033794	0.029146
rs13315637	3:106671096_G/T_Intron:RP11-280F2.2	0.16182	0.00022	-1.2812	0.34165	0.315	0.021052	0.02094
rs117495098	7:105703097_T/G_Intergenic	0.016833	0.000221	-5.1506	1.3735	0.387	0.08244	0.0953
rs11060426	12:130032112_C/T_Intron:TMEM132D	0.46391	0.000221	0.95802	0.2555	0.29	-0.018028	0.017037
rs35021092	11:103677439_T/TC_Insertion:RP11-563P16.1	0.25889	0.000222	-1.0801	0.28812	0.206	-0.024501	0.019377
rs4552798	7:1928001_C/T_Intron:MAD1L1	0.43337	0.000222	-0.96269	0.25681	0.464	0.012037	0.016431
rs4915378	1:197161212_T/G_Intron:ZBTB41	0.085891	0.000222	-1.6365	0.43657	6.85e-75	0.56279	0.031431
rs28702000	7:45325012_T/G_Intergenic	0.49012	0.000222	0.86148	0.22982	0.0932	-0.027559	0.016417
rs799707	7:45334883_G/A_Intergenic	0.49008	0.000222	0.86136	0.2298	0.0908	-0.027752	0.016412
rs233167	3:21544691_C/A_Intron:ZNF385D	0.21373	0.000222	-1.1591	0.30924	0.776	0.0054184	0.019051
rs4915379	1:197161428_T/C_Intron:ZBTB41	0.085881	0.000222	-1.6362	0.43655	1.69e-74	0.56304	0.031531
rs112203289	12:130021653_C/T_Intron:TMEM132D	0.30952	0.000222	-1.0026	0.2675	0.539	0.011298	0.018395
rs10847899	12:130022144_A/G_Intron:TMEM132D	0.30952	0.000222	-1.0026	0.2675	0.546	0.011106	0.018393
rs2464418	8:89850014_A/C_Intergenic	0.053885	0.000223	2.6575	0.70916	0.52	-0.02443	0.037943
rs13273134	8:30533677_G/A_Intergenic	0.23778	0.000223	1.1815	0.3153	0.197	-0.028282	0.021913
rs115622191	7:41180954_A/T_Intergenic	0.012942	0.000223	-4.644	1.2393	0.526	-0.049869	0.078698
rs1375543	3:165776296_T/C_Intergenic	0.28078	0.000223	1.106	0.29519	0.332	-0.017846	0.0184
[truncated: 8,002 more rows]

## Sheet: top10000_GWAS_FHL1_CAMB
rs-number	Marker_ID (Chromosome:BasePair_OtherAllele_EffectAllele)	MAF	P-value	Beta	SE	IAMDGC P-value	IAMDGC Beta	IAMDGC SE
rs200404865	13:39371590_A/AT_Insertion:FREM2	0.32344	9.614e-07	0.21698	0.043166	0.692	0.012243	0.030915
rs9511923	13:26351862_A/G_Intron:ATP8A2	0.059325	1.0684e-06	0.40319	0.080569	0.631	-0.02734	0.056939
rs9511930	13:26392813_A/G_Intron:ATP8A2	0.05849	2.0236e-06	0.39404	0.080957	0.629	-0.027466	0.056856
rs1322634	6:125403394_T/C_Intron:RNF217	0.46256	2.5968e-06	0.11703	0.024315	0.455	-0.012267	0.016434
rs564516	6:125402878_C/T_Intron:RNF217	0.46259	3.3828e-06	0.11639	0.024478	0.477	-0.011728	0.016492
rs199501612	2:229911069_T/TGTGA_Insertion:PID1	0.03696	3.385e-06	-0.4072	0.08564	0.657	-0.028819	0.064993
rs492800	6:125402711_C/T_Intron:RNF217	0.46251	3.4312e-06	0.11638	0.024491	0.483	-0.011564	0.016499
rs73051598	7:12043341_C/T_Intergenic	0.013073	4.2334e-06	0.59352	0.12614	0.924	-0.0066166	0.069109
rs2241445	7:6370077_C/T_Nonsynonymous:FAM220A	0.050911	4.7516e-06	-0.32629	0.069728	0.984	0.00099465	0.050208
rs59014097	6:158427932_TA/T_Deletion:SYNJ2	0.055149	5.1244e-06	-0.28446	0.061009	0.395	0.040347	0.04744
rs61820755	1:196441927_T/C_Intron:KCNT2	0.079429	5.341e-06	0.21558	0.046329	0.497	-0.019112	0.028133
rs78606172	20:62087676_G/A_Intron:KCNQ2	0.01025	6.4744e-06	0.84448	0.18318	0.21	0.13711	0.10953
rs57287700	4:189253124_A/G_Intergenic	0.34649	6.721e-06	0.11869	0.025793	0.914	-0.0019791	0.018285
rs201689919	19:51351235_C/CTTT_Intergenic	0.33526	6.9293e-06	0.14638	0.03186	0.777	0.0059269	0.020972
rs113923880	1:20864746_A/G_Intergenic	0.087639	7.7016e-06	-0.22515	0.049261	0.509	-0.023815	0.036115
rs112214119	1:20864743_A/G_Intergenic	0.087633	7.7317e-06	-0.22511	0.049261	0.51	-0.023811	0.036114
rs2502602	6:158468964_G/C_Intron:SYNJ2	0.04075	8.2603e-06	-0.28811	0.063255	0.998	-0.00011137	0.049232
rs34116118	4:189230971_T/G_Intergenic	0.28776	8.2641e-06	0.1222	0.02683	0.385	-0.015805	0.018211
rs34097692	4:189230197_G/T_Intergenic	0.28768	8.2805e-06	0.12215	0.026822	0.385	-0.015824	0.018207
rs62351248	4:189233764_A/G_Intergenic	0.28806	8.3021e-06	0.12259	0.026921	0.385	-0.015864	0.018268
rs34406001	4:189232188_A/T_Intergenic	0.28795	8.3452e-06	0.12235	0.026876	0.385	-0.015826	0.018237
rs34166111	4:189232591_T/C_Intergenic	0.28803	8.3792e-06	0.12238	0.026888	0.386	-0.015827	0.018246
rs61748682	6:158487570_C/T_Synonymous:SYNJ2	0.02503	8.4577e-06	0.36945	0.081209	0.549	0.037324	0.062298
rs112709199	2:186477178_G/A_Intergenic	0.01329	8.9002e-06	-0.51947	0.11448	0.569	-0.047035	0.082583
rs6945134	7:28039916_A/G_Intron:JAZF1	0.15708	8.9131e-06	-0.21147	0.046606	0.456	0.024385	0.032706
rs34099026	4:189231336_T/G_Intergenic	0.28457	9.52e-06	0.12185	0.026945	0.369	-0.016391	0.018257
rs72711418	4:189238036_G/A_Intergenic	0.28582	9.5351e-06	0.12247	0.027085	0.375	-0.016294	0.018384
rs146862558	1:196683831_A/G_Intron:CFH	0.36564	9.5425e-06	-0.11545	0.025533	0	-0.96434	0.021289
rs55859432	4:189237259_T/C_Intergenic	0.28586	9.6313e-06	0.12231	0.027063	0.376	-0.016252	0.018369
rs55848862	4:189236672_G/A_Intergenic	0.28589	9.8291e-06	0.12206	0.027034	0.377	-0.016214	0.018349
rs62351250	4:189236376_A/G_Intergenic	0.28576	9.983e-06	0.12197	0.027037	0.38	-0.016105	0.018347
rs4507441	4:189235014_G/A_Intergenic	0.28335	1.0002e-05	0.12255	0.027168	0.362	-0.016863	0.018489
rs4615246	4:189235068_C/T_Intergenic	0.28344	1.0003e-05	0.12258	0.027173	0.362	-0.016843	0.018493
rs6923427	6:158418059_A/G_Intron:SYNJ2	0.19883	1.0085e-05	-0.14951	0.033159	0.311	0.023594	0.023301
rs11735385	4:189235532_T/C_Intergenic	0.286	1.0237e-05	0.12158	0.026984	0.378	-0.016147	0.01831
rs6072251	20:34994192_C/T_Intron:DLGAP4	0.40652	1.0305e-05	0.10908	0.024218	0.976	-0.00049566	0.016772
rs4413476	4:189228955_C/T_Intergenic	0.28787	1.0489e-05	0.12092	0.026872	0.358	-0.016788	0.018249
rs11724270	4:189230337_C/T_Intergenic	0.28571	1.0668e-05	0.12044	0.026788	0.384	-0.015809	0.018178
rs13120347	4:189230419_G/A_Intergenic	0.28573	1.0676e-05	0.12044	0.026789	0.384	-0.015811	0.018179
rs34198177	4:189233187_TC/T_Intergenic	0.28619	1.0911e-05	0.12068	0.026872	0.38	-0.015995	0.018231
rs72742132	1:193448357_T/G_Intergenic	0.015224	1.0919e-05	-0.88854	0.19786	0.727	0.040119	0.11481
rs6067465	20:34961245_A/C_Intron:DLGAP4	0.42128	1.1045e-05	0.11327	0.025239	0.987	-0.00027919	0.017506
rs34424591	4:189229652_A/G_Intergenic	0.28752	1.1136e-05	0.12061	0.026885	0.368	-0.016414	0.018226
rs35428537	4:189229495_G/A_Intergenic	0.28751	1.1155e-05	0.12061	0.026887	0.367	-0.016428	0.018228
rs35987052	8:116558800_T/TA_Insertion:TRPS1	0.056806	1.1237e-05	-0.41937	0.093523	0.0567	0.10411	0.054703
rs143819733	6:158480565_A/G_Intron:SYNJ2	0.022647	1.1497e-05	0.38331	0.085582	0.726	0.022552	0.064357
rs35457692	3:139249014_C/CCA_Insertion:RBP1	0.14963	1.194e-05	0.14937	0.033416	0.0497	-0.0441	0.022481
rs186580446	2:161447209_C/T_Intergenic	0.082357	1.2447e-05	0.24901	0.055825	0.553	0.021851	0.036795
rs5771048	22:50917465_C/T_Intergenic	0.059687	1.2718e-05	0.24866	0.05581	0.497	0.02573	0.037889
rs5771047	22:50913610_G/A_Intergenic	0.059141	1.2748e-05	0.24581	0.055178	0.472	0.026856	0.037362
rs76225192	22:50913654_C/A_Intergenic	0.059157	1.2772e-05	0.24591	0.055205	0.473	0.026838	0.03738
rs72771698	10:9548288_T/A_Intergenic	0.024498	1.3118e-05	0.41307	0.092861	0.82	-0.015342	0.067565
rs6072022	20:34987833_C/T_Intron:DLGAP4	0.40609	1.3195e-05	0.10794	0.024273	0.964	0.00076023	0.016806
rs118149306	13:26400584_C/T_Intron:ATP8A2	0.061595	1.3207e-05	0.3457	0.077742	0.609	-0.028201	0.055093
rs132247	22:49109376_C/T_Intron:FAM19A5	0.48292	1.3453e-05	0.11003	0.024767	0.779	0.0046933	0.016729
rs183007956	5:52576661_A/G_Intergenic	0.068272	1.3491e-05	-0.22386	0.050399	0.377	-0.028615	0.032393
rs201786554	5:128307277_C/CT_Insertion:SLC27A6	0.049113	1.3547e-05	-0.29485	0.066396	0.176	-0.058941	0.043541
rs33410	5:150072693_A/G_Intron:RBM22	0.34487	1.3969e-05	0.13778	0.031075	0.181	0.028653	0.021417
rs117104893	16:82860208_T/A_Exon:RP11-22H5.2	0.017974	1.4027e-05	-0.48223	0.10879	0.573	-0.047357	0.08413
rs38059	5:52557594_G/T_Intergenic	0.072813	1.4058e-05	-0.21577	0.048684	0.376	-0.027866	0.031462
rs117960483	9:103118086_A/C_Intergenic	0.03577	1.4129e-05	-0.3249	0.073324	0.431	0.038273	0.048611
rs117073451	14:102642953_T/G_Intron:WDR20	0.012933	1.4247e-05	0.67517	0.15244	0.851	0.019608	0.10418
rs118041099	6:158428090_C/G_Intron:SYNJ2	0.024742	1.4445e-05	0.38854	0.087789	0.733	0.023166	0.067969
rs140405525	14:102665140_T/G_Intron:WDR20	0.013327	1.4623e-05	0.66585	0.15054	0.854	0.01889	0.10296
rs148595161	6:110906310_G/A_Intergenic	0.022137	1.4643e-05	-0.52182	0.11799	0.771	0.023842	0.082125
rs9507598	13:26468053_A/G_Intron:ATP8A2	0.05581	1.494e-05	0.37524	0.084935	0.617	-0.029242	0.058546
rs9507599	13:26468055_A/G_Intron:ATP8A2	0.055806	1.4976e-05	0.37527	0.084951	0.617	-0.029263	0.058553
rs2779548	9:101243852_T/C_Intron:GABBR2	0.48657	1.5461e-05	-0.10459	0.023717	0.248	-0.020184	0.017461
rs56330236	2:177086631_C/G_Intergenic	0.045696	1.5554e-05	-0.31942	0.072454	0.859	0.0082775	0.046719
rs191673414	6:168634744_G/T_Intron:RP11-503C24.3	0.042125	1.5621e-05	-0.39047	0.088591	0.684	-0.025307	0.062198
rs139814592	14:102811893_C/A_Intergenic	0.013403	1.5988e-05	0.64949	0.14754	0.767	0.029655	0.099946
rs38057	5:52559840_G/T_Intergenic	0.07245	1.6161e-05	-0.21462	0.048781	0.382	-0.027435	0.031424
rs72422746	4:189201503_CTGATCTT/C_Intergenic	0.19843	1.6297e-05	0.13488	0.030671	0.149	-0.030608	0.021217
rs5771037	22:50901009_C/T_Synonymous:SBF1	0.059524	1.6474e-05	0.23084	0.052521	0.354	0.032946	0.035525
rs35689030	9:2265790_A/AT_Intergenic	0.17625	1.6746e-05	-0.1502	0.034205	0.342	-0.023271	0.024479
rs2236030	22:50899310_G/A_Intron:SBF1	0.059512	1.6821e-05	0.22966	0.052311	0.347	0.033237	0.035371
rs153128	5:52563310_G/A_Intergenic	0.071972	1.6849e-05	-0.21436	0.048831	0.381	-0.027522	0.031434
rs4073817	20:34984943_G/C_Intron:DLGAP4	0.40851	1.6882e-05	0.10632	0.024221	0.939	0.0012957	0.0168
rs62262777	3:97209538_A/C_Intron:EPHA6	0.077506	1.6888e-05	-0.25775	0.058723	0.662	0.019033	0.04355
rs142470052	14:102780829_C/T_Intergenic	0.013153	1.7046e-05	0.65175	0.14856	0.795	0.026184	0.10073
rs5770841	22:50910970_G/A_Intron:SBF1	0.059946	1.7144e-05	0.23689	0.054013	0.425	0.029202	0.036586
rs74442783	19:51344094_A/G_Intergenic	0.089492	1.7223e-05	0.1995	0.045498	0.826	0.0080423	0.036611
rs76380451	2:137496437_C/T_Intergenic	0.029774	1.7738e-05	0.31114	0.071071	0.794	-0.012919	0.049496
rs62159515	2:137502299_G/A_Intergenic	0.029796	1.7781e-05	0.31111	0.071075	0.799	-0.01261	0.049564
rs62159514	2:137495884_C/T_Intergenic	0.029764	1.7791e-05	0.31108	0.071071	0.793	-0.012952	0.04948
rs71614084	5:14340523_A/T_Intron:TRIO	0.20712	1.781e-05	-0.13682	0.031259	0.754	-0.0066611	0.021301
rs62159509	2:137488606_C/T_Intergenic	0.029764	1.7814e-05	0.31093	0.071042	0.771	-0.014358	0.049407
rs62163665	2:137436440_T/G_Intergenic	0.029758	1.7821e-05	0.31097	0.071051	0.698	-0.019178	0.049521
rs62159505	2:137481104_T/C_Intergenic	0.029758	1.7821e-05	0.31097	0.071051	0.635	-0.02354	0.049648
rs115424081	2:137481720_G/A_Intergenic	0.029758	1.7821e-05	0.31097	0.071051	0.636	-0.023489	0.04965
rs766565	2:137478116_T/C_Intergenic	0.029762	1.7826e-05	0.31092	0.071042	0.717	-0.017921	0.049468
rs62159481	2:137456966_T/C_Intergenic	0.029764	1.7845e-05	0.31093	0.071047	0.74	-0.016421	0.049498
rs62159483	2:137460977_G/T_Intergenic	0.029764	1.7845e-05	0.31091	0.071042	0.72	-0.017765	0.049511
rs62159485	2:137464884_G/A_Intergenic	0.029764	1.7845e-05	0.31091	0.071042	0.732	-0.016949	0.049493
rs186242751	2:137468456_A/G_Intergenic	0.029764	1.7845e-05	0.31091	0.071042	0.727	-0.017257	0.049488
rs62159479	2:137452076_G/A_Intergenic	0.029766	1.7865e-05	0.31091	0.071048	0.746	-0.016005	0.049498
rs607480	5:52579211_G/T_Intergenic	0.070214	1.8177e-05	-0.21715	0.049668	0.333	-0.03101	0.032025
rs1225741	6:10952243_G/A_Intron:SYCP2L	0.44495	1.8253e-05	0.10932	0.02501	0.89	-0.0022803	0.016481
rs13129087	4:189196141_C/T_Intergenic	0.19225	1.8307e-05	0.13586	0.031086	0.0769	-0.037413	0.021161
rs420035	5:52571673_T/C_Intergenic	0.071038	1.8555e-05	-0.21387	0.048972	0.39	-0.027111	0.031552
rs12485273	3:139253871_A/G_Intron:RBP1	0.14475	1.8564e-05	0.14779	0.033841	0.0314	-0.049875	0.023188
rs2876213	6:10951712_G/A_Intron:SYCP2L	0.44429	1.8845e-05	0.10924	0.025035	0.897	-0.0021332	0.016522
rs58335489	22:50898026_G/A_Synonymous:SBF1	0.070079	1.8975e-05	0.21594	0.049505	0.472	0.024812	0.034531
rs77003593	22:50889953_G/C_Intron:SBF1	0.059825	1.9665e-05	0.23035	0.052912	0.364	0.032382	0.035668
rs9519144	13:104370781_C/T_Intergenic	0.12867	2.0184e-05	0.21813	0.050175	0.792	-0.0096945	0.036706
rs77047554	19:51340722_G/A_Intergenic	0.090958	2.0305e-05	0.20722	0.04768	0.789	0.010085	0.037761
rs1857523	10:8332089_G/A_Intergenic	0.32356	2.0581e-05	0.11106	0.025573	0.367	0.016281	0.018067
rs1007323	6:10953244_T/G_Intron:SYCP2L	0.44414	2.0583e-05	0.10866	0.025022	0.863	-0.0028456	0.016505
rs10795616	10:8332459_G/A_Intergenic	0.32351	2.0788e-05	0.11102	0.025578	0.369	0.016248	0.018072
rs251523	5:52583384_A/G_Intergenic	0.071085	2.0938e-05	-0.21356	0.049221	0.346	-0.029734	0.031586
rs73048483	19:51340543_G/A_Intergenic	0.09076	2.1037e-05	0.20718	0.047765	0.815	0.0088742	0.037938
rs60661187	4:189253258_G/A_Intergenic	0.37852	2.1083e-05	0.11098	0.025589	0.7	0.0068322	0.017707
rs59754648	4:189253066_A/G_Intergenic	0.37849	2.1268e-05	0.11087	0.025576	0.7	0.006826	0.017698
rs59162965	4:189253032_T/C_Intergenic	0.37849	2.1304e-05	0.11085	0.025575	0.7	0.0068232	0.017696
rs251526	5:52586585_A/G_Intergenic	0.071022	2.1366e-05	-0.21374	0.049317	0.339	-0.030258	0.03163
rs58042109	4:189253026_T/C_Intergenic	0.37848	2.1373e-05	0.11082	0.02557	0.699	0.006833	0.017694
rs6602294	10:8324268_T/G_Intergenic	0.3254	2.1521e-05	0.11038	0.025479	0.418	0.014515	0.017913
rs6602295	10:8324314_T/C_Intergenic	0.32538	2.1599e-05	0.11037	0.025482	0.406	0.014877	0.017915
rs13115076	4:189194478_C/T_Intergenic	0.19028	2.1805e-05	0.13561	0.031325	0.0549	-0.040905	0.021317
rs4749730	10:8335335_C/T_Intergenic	0.32363	2.2244e-05	0.11086	0.025636	0.381	0.015883	0.018119
rs10159927	10:8334463_G/A_Intergenic	0.32206	2.2298e-05	0.11088	0.025645	0.351	0.016929	0.018158
rs11306552	7:155378917_GC/G_Intergenic	0.33227	2.2699e-05	-0.15375	0.035594	0.645	-0.011746	0.025524
rs190355089	X:34046897_G/A_Intergenic	0.027103	2.2856e-05	0.42956	0.099483	0.574	-0.052326	0.093246
rs72626817	X:33974933_A/G_Intergenic	0.026613	2.3294e-05	0.43513	0.10088	0.744	-0.031262	0.095694
rs12148814	15:26187113_T/A_Intron:RP11-1084I9.1	0.22838	2.3431e-05	0.19391	0.044969	0.624	-0.01436	0.02929
rs7895078	10:8335948_T/C_Intergenic	0.32187	2.3703e-05	0.11058	0.025662	0.352	0.016916	0.018171
rs75448966	9:2786989_C/T_Intergenic	0.056748	2.3738e-05	0.32241	0.074825	0.658	0.025157	0.056896
rs7910216	10:8336134_C/T_Intergenic	0.32184	2.3897e-05	0.11054	0.025664	0.352	0.016919	0.018173
rs141126574	4:3217773_C/A_Intron:HTT	0.021601	2.3951e-05	0.39802	0.092417	0.124	-0.14084	0.091788
rs62355194	5:29230437_C/T_Intergenic	0.10164	2.4037e-05	0.18319	0.042543	0.548	0.017313	0.028815
rs6459791	7:155373087_T/C_Intergenic	0.28167	2.4561e-05	-0.11418	0.026549	0.732	-0.0064047	0.018718
rs1767759	6:10947061_A/T_Intron:SYCP2L	0.4436	2.462e-05	0.10778	0.025063	0.908	-0.0019237	0.016586
rs114215538	3:189045798_C/T_Intergenic	0.015169	2.4629e-05	0.81257	0.18897	0.292	-0.11315	0.10751
rs118149974	9:2765163_G/C_Intergenic	0.055181	2.4651e-05	0.32372	0.075286	0.486	0.040223	0.057726
rs7783997	7:155371771_T/C_Intergenic	0.2822	2.5033e-05	-0.11473	0.026704	0.737	-0.006317	0.018822
rs1225744	6:10954540_C/T_Intron:SYCP2L	0.4456	2.5141e-05	0.10686	0.024878	0.941	-0.0012177	0.016537
rs2898393	8:14461831_T/G_Intron:SGCZ	0.14505	2.5156e-05	0.14132	0.032902	0.54	-0.014528	0.023709
rs10015256	4:189253180_A/G_Intergenic	0.40448	2.5745e-05	0.11018	0.025685	0.88	0.0026529	0.017589
rs130214	22:49129553_G/T_Intron:FAM19A5	0.36077	2.584e-05	0.11131	0.025955	0.95	0.0011388	0.018078
rs35358031	7:155371928_T/TCCAA_Intergenic	0.28579	2.5898e-05	-0.11532	0.026893	0.76	-0.0057844	0.018945
rs5771041	22:50902751_C/T_Normal	0.062304	2.6374e-05	0.22407	0.052307	0.311	0.035574	0.035122
rs6459792	7:155373887_C/T_Intergenic	0.28277	2.6577e-05	-0.11334	0.02647	0.739	-0.0062166	0.01865
rs6127994	20:34968015_C/T_Intron:DLGAP4	0.39993	2.6604e-05	0.10713	0.02502	0.973	-0.00057617	0.017126
rs10795609	10:8321660_T/C_Intergenic	0.32211	2.6724e-05	0.11224	0.026221	0.406	0.015162	0.018253
rs116906662	6:132287526_C/T_Intron:RP11-69I8.3	0.074119	2.6839e-05	0.2117	0.049468	0.822	-0.0075533	0.033619
rs876278	22:50923042_C/G_Utr3:ADM2	0.079333	2.6898e-05	0.22259	0.052018	0.37	0.034521	0.038472
rs4453743	20:34980465_G/A_Intron:DLGAP4	0.39832	2.6906e-05	0.10701	0.025009	0.927	-0.0015541	0.017009
rs2113583	7:155374152_A/G_Intergenic	0.27985	2.7161e-05	-0.11115	0.025989	0.745	-0.0059424	0.018306
rs6965381	7:155372753_T/C_Intergenic	0.28206	2.7745e-05	-0.11368	0.026613	0.731	-0.0064482	0.018746
rs188485810	5:29235814_T/C_Intergenic	0.17713	2.7855e-05	0.14208	0.033268	0.664	0.0095479	0.021995
rs144619209	5:78006374_G/A_Intergenic	0.048726	2.8082e-05	0.4008	0.093891	0.821	-0.015163	0.067123
rs117115124	19:56030803_G/A_Intergenic	0.018163	2.8328e-05	0.55287	0.12958	0.351	0.091397	0.098095
rs11981614	7:155372376_T/C_Intergenic	0.28011	2.8368e-05	-0.11407	0.026738	0.66	-0.0083358	0.018921
rs143602225	X:33925841_A/C_Intron:RP11-305F18.1	0.027921	2.8529e-05	0.42907	0.1006	0.591	-0.05106	0.095053
rs6876823	5:128229444_T/C_Intergenic	0.046589	2.8914e-05	-0.25322	0.059416	0.466	-0.03	0.041198
rs56107686	3:189510063_C/T_Intron:TP63	0.056857	2.9598e-05	-0.30339	0.071282	0.532	0.028947	0.046367
rs35711205	19:51341006_G/C_Intergenic	0.21255	2.9642e-05	0.13927	0.032725	0.495	0.01594	0.023336
rs10484037	14:93305234_C/T_Intron:GOLGA5	0.088008	3.0334e-05	-0.22236	0.052318	0.554	0.021778	0.036802
rs34268961	7:152423456_C/T_Intergenic	0.35323	3.0996e-05	0.12327	0.029039	0.57	0.011525	0.020276
rs17616276	5:128206444_C/T_Intergenic	0.046823	3.1023e-05	-0.25054	0.059022	0.487	-0.028301	0.040747
rs6958782	7:155376202_G/A_Intergenic	0.28167	3.1517e-05	-0.11121	0.026223	0.719	-0.0066561	0.018485
rs4268984	20:34976178_A/G_Intron:DLGAP4	0.41342	3.153e-05	0.10366	0.024443	0.932	0.0014292	0.016791
rs150352730	3:189060241_A/G_Intergenic	0.017268	3.1614e-05	0.75839	0.17885	0.175	-0.12569	0.092781
rs77573405	17:48566895_T/C_Intergenic	0.0962	3.1714e-05	-0.17832	0.042063	0.123	-0.050802	0.032952
rs5972992	X:33877783_C/T_Intron:RP11-305F18.1	0.027714	3.2121e-05	0.43021	0.10155	0.555	-0.05747	0.097413
rs151235341	X:33793453_C/T_Intron:RP11-305F18.1	0.027542	3.2375e-05	0.44277	0.10456	0.558	-0.060304	0.10305
rs13102073	4:189210226_A/G_Intergenic	0.19109	3.2405e-05	0.13084	0.030899	0.219	-0.026364	0.021438
rs13108233	4:189210621_A/G_Intergenic	0.19111	3.2583e-05	0.13073	0.030884	0.22	-0.026303	0.021431
rs6963588	7:155376856_G/A_Intergenic	0.31257	3.3275e-05	-0.11484	0.027163	0.696	-0.0075139	0.019252
rs145594958	1:21820326_C/T_Intergenic	0.034117	3.3326e-05	0.30683	0.07258	0.276	0.050408	0.046248
rs34950985	7:155367611_C/T_Intergenic	0.4968	3.4273e-05	-0.14965	0.035455	0.282	-0.026826	0.024926
rs10949648	7:155368033_G/T_Intergenic	0.49681	3.4289e-05	-0.14959	0.035442	0.282	-0.026813	0.024919
rs6459793	7:155374685_T/C_Intergenic	0.29284	3.4409e-05	-0.1112	0.026352	0.569	-0.010561	0.018564
rs7161338	14:62946964_G/C_Intergenic	0.19035	3.4724e-05	0.13049	0.03094	0.156	0.029946	0.021102
rs7679481	4:189252372_A/C_Intergenic	0.38759	3.5316e-05	0.10833	0.025709	0.803	0.0043857	0.017598
rs10949647	7:155367842_A/G_Intergenic	0.49749	3.5511e-05	-0.14922	0.035426	0.285	-0.026645	0.024914
rs55848944	19:51352677_G/A_Intergenic	0.1064	3.5552e-05	0.17554	0.041676	0.746	0.010132	0.031326
rs62457264	7:56108260_G/A_Intron:PSPH	0.019577	3.5623e-05	0.45468	0.10796	0.65	0.036443	0.080427
rs1882494	12:104879777_T/G_Intron:CHST11	0.33091	3.5919e-05	0.11319	0.026891	0.85	-0.0033688	0.01781
rs7681850	4:189217179_G/A_Intergenic	0.19465	3.5927e-05	0.12739	0.030265	0.239	-0.024772	0.02106
rs59632603	12:104889991_T/G_Intron:CHST11	0.37847	3.594e-05	0.10376	0.02465	0.451	0.013143	0.017429
rs148221915	3:103652564_A/G_Intergenic	0.027835	3.6233e-05	0.31253	0.074283	0.603	0.019825	0.038147
rs80022684	3:103635353_T/A_Intergenic	0.027881	3.6295e-05	0.31365	0.074557	0.561	0.022321	0.038411
rs74508702	4:3016116_C/T_Intron:GRK4	0.030978	3.6436e-05	0.34662	0.082411	0.0414	-0.14582	0.071639
rs430271	3:191186292_C/T_Intergenic	0.094583	3.6483e-05	0.16889	0.040159	0.525	0.019005	0.029875
rs58417197	3:103639833_C/T_Intergenic	0.027827	3.6566e-05	0.31318	0.074477	0.57	0.021761	0.038328
rs33980637	19:15222492_G/A_Synonymous:SYDE1	0.054492	3.6576e-05	-0.3204	0.076194	0.255	0.063702	0.055995
rs6974671	7:155376795_C/G_Intergenic	0.31539	3.6608e-05	-0.11461	0.027257	0.695	-0.0075787	0.019313
rs4142392	13:108621517_C/T_Intergenic	0.029762	3.664e-05	0.30127	0.071651	0.865	-0.0075766	0.044477
rs4142391	13:108621286_A/G_Intergenic	0.029764	3.6647e-05	0.30126	0.071651	0.865	-0.0075767	0.044482
rs57581253	3:103640001_A/C_Intergenic	0.027827	3.6694e-05	0.31313	0.074479	0.553	0.022725	0.03828
rs117101704	13:108621776_T/C_Intergenic	0.029744	3.6696e-05	0.30153	0.071719	0.944	-0.0031837	0.045527
rs72969819	3:103637986_T/C_Intergenic	0.027831	3.6706e-05	0.31333	0.074529	0.544	0.023448	0.038601
rs4142390	13:108621240_G/A_Intergenic	0.029766	3.6719e-05	0.30123	0.071652	0.865	-0.0075781	0.044483
rs16971656	13:108621760_C/T_Intergenic	0.029768	3.6775e-05	0.30121	0.071654	0.864	-0.0075919	0.04448
rs16971643	13:108620614_G/A_Intergenic	0.029768	3.6778e-05	0.30121	0.071653	0.865	-0.0075426	0.044492
rs73601002	13:108620777_T/A_Intergenic	0.029768	3.6778e-05	0.30121	0.071653	0.865	-0.0075429	0.044491
rs4142389	13:108621208_G/T_Intergenic	0.029768	3.6778e-05	0.30121	0.071653	0.865	-0.0075737	0.044484
rs16971640	13:108620545_A/G_Intergenic	0.02977	3.6785e-05	0.30121	0.071653	0.865	-0.0075492	0.044495
rs73602920	13:108621771_C/T_Intergenic	0.02977	3.68e-05	0.30125	0.071664	0.864	-0.0075964	0.044483
rs7814372	8:14508244_G/A_Intron:SGCZ	0.13096	3.6826e-05	0.15175	0.036102	0.276	-0.027238	0.025027
rs7764110	6:105996857_C/G_Intergenic	0.036226	3.683e-05	-0.33035	0.078592	0.435	0.042528	0.054456
rs149587297	13:108623296_AGAAG/A_Intergenic	0.029968	3.6849e-05	0.30163	0.071762	0.879	-0.0067904	0.044555
rs3766405	1:196695161_C/T_Intron:CFH	0.42262	3.685e-05	-0.10008	0.023811	0	-0.96178	0.01917
rs1410996	1:196696933_G/A_Intron:CFH	0.42262	3.685e-05	-0.10008	0.023811	0	-0.96177	0.019171
rs10801558	1:196699044_T/G_Intron:CFH	0.42262	3.685e-05	-0.10008	0.023811	0	-0.96165	0.01917
rs7514261	1:196700914_G/A_Intron:CFH	0.42262	3.685e-05	-0.10008	0.023811	0	-0.96158	0.019174
rs7540032	1:196701284_C/T_Intron:CFH	0.42262	3.685e-05	-0.10008	0.023811	0	-0.96158	0.019174
rs10922108	1:196701473_A/T_Intron:CFH	0.42262	3.685e-05	-0.10008	0.023811	0	-0.96157	0.01917
rs1329428	1:196702810_C/T_Intron:CFH	0.42262	3.685e-05	-0.10008	0.023811	0	-0.96146	0.019174
rs10922105	1:196690250_A/C_Intron:CFH	0.42262	3.6854e-05	-0.10008	0.023811	0	-0.9614	0.019178
rs10922106	1:196691464_A/G_Intron:CFH	0.42262	3.6856e-05	-0.10008	0.023811	0	-0.96102	0.019175
rs73600997	13:108620412_G/A_Intergenic	0.029772	3.6858e-05	0.30118	0.071654	0.865	-0.007541	0.044498
rs10465586	1:196687329_A/T_Intron:CFH	0.42263	3.6873e-05	-0.10008	0.02381	0	-0.96124	0.019173
rs10922104	1:196687730_A/G_Intron:CFH	0.42263	3.6873e-05	-0.10008	0.02381	0	-0.96125	0.019174
rs3753395	1:196686652_A/T_Intron:CFH	0.42264	3.6875e-05	-0.10008	0.02381	0	-0.96129	0.019169
rs112384167	3:103641588_C/T_Intergenic	0.027786	3.6916e-05	0.31299	0.074471	0.55	0.02302	0.03854
rs73602925	13:108621996_G/T_Intergenic	0.02979	3.7023e-05	0.30125	0.071689	0.864	-0.0076441	0.044496
rs10801559	1:196704204_G/A_Intron:CFH	0.42232	3.7227e-05	-0.10004	0.023814	0	-0.96549	0.019208
rs72969836	3:103647460_C/A_Intergenic	0.027732	3.7253e-05	0.31216	0.074313	0.59	0.020551	0.038151
rs72969837	3:103647574_A/G_Intergenic	0.027742	3.7271e-05	0.31213	0.074309	0.572	0.021557	0.038109
rs141148081	3:103650189_G/A_Intergenic	0.027722	3.7332e-05	0.31198	0.074278	0.592	0.02042	0.03811
rs1921340	3:103656199_T/C_Intergenic	0.027712	3.7409e-05	0.31196	0.074284	0.583	0.020885	0.038059
rs58947214	3:103653897_G/A_Intergenic	0.027716	3.7439e-05	0.31192	0.074279	0.59	0.020559	0.03813
rs1329427	1:196704559_C/T_Intron:CFH	0.42218	3.7454e-05	-0.1	0.023815	0	-0.96732	0.019222
rs35700856	13:108622746_A/G_Intergenic	0.029817	3.7462e-05	0.30114	0.071712	0.869	-0.0073284	0.044503
rs7617988	3:103655069_A/C_Intergenic	0.027714	3.7468e-05	0.31191	0.074279	0.586	0.020741	0.038108
rs10922109	1:196704632_C/A_Intron:CFH	0.42215	3.75e-05	-0.099996	0.023814	0	-0.96774	0.019221
rs16849457	3:103641882_C/T_Intergenic	0.027984	3.7552e-05	0.31259	0.07445	0.556	0.022522	0.038274
rs16849459	3:103642313_G/A_Intergenic	0.027982	3.7611e-05	0.31251	0.074439	0.555	0.022562	0.038193
rs141291431	3:103656402_CT/C_Intergenic	0.0277	3.7677e-05	0.31197	0.074316	0.561	0.022305	0.038385
rs149859728	3:103652285_G/A_Intergenic	0.027671	3.7694e-05	0.31232	0.074401	0.647	0.017816	0.038903
rs3805034	3:4880266_A/C_Intron:AC018816.3|ITPR1	0.07681	3.7716e-05	0.20282	0.048319	0.644	0.014829	0.032071
rs200112006	13:108623294_AAAG/A_Intergenic	0.029837	3.773e-05	0.30114	0.071742	0.869	-0.0073163	0.044543
rs73602929	13:108623798_C/T_Intergenic	0.029815	3.7907e-05	0.30148	0.071842	0.985	0.00083056	0.04553
rs199653165	3:103663490_CTT/C_Intergenic	0.02803	3.7948e-05	0.31278	0.074541	0.586	0.020824	0.038248
rs2141745	3:103665985_A/T_Intergenic	0.028119	3.8001e-05	0.31299	0.074596	0.588	0.020728	0.038296
rs112686507	17:48518673_A/G_Intron:ACSF2	0.092956	3.8037e-05	-0.17804	0.042437	0.106	-0.05386	0.033355
rs62354026	4:189251691_T/C_Intergenic	0.38507	3.8046e-05	0.10744	0.025609	0.834	0.0036736	0.01754
rs2078225	1:210835423_T/C_Intron:HHAT	0.32666	3.8121e-05	-0.11011	0.026247	0.951	0.0011054	0.018149
rs74176114	19:51351236_C/T_Intergenic	0.48952	3.8399e-05	0.10932	0.026071	0.835	0.0035976	0.017252
rs62159513	2:137492683_C/T_Intergenic	0.027859	3.9073e-05	0.30919	0.07381	0.785	-0.014114	0.051792
rs7784024	7:155369783_G/T_Intergenic	0.49137	3.909e-05	-0.14915	0.035606	0.224	-0.03048	0.025062
rs16971659	13:108624824_C/T_Intergenic	0.029962	3.9101e-05	0.30105	0.071869	0.859	-0.0078969	0.044588
rs16952218	13:108624873_G/C_Intergenic	0.029966	3.9155e-05	0.30105	0.071875	0.859	-0.0078998	0.044591
rs6688272	1:196684392_G/T_Intron:CFH	0.42375	3.9369e-05	-0.09954	0.023773	0	-0.96108	0.01917
rs16952223	13:108625303_C/T_Intergenic	0.029992	3.9482e-05	0.30099	0.071895	0.859	-0.0079228	0.044601
rs6912067	6:125393206_A/G_Intron:RNF217	0.49622	3.9591e-05	0.10308	0.024625	0.674	-0.0069585	0.016541
rs62094505	18:73700464_C/T_Intergenic	0.022181	3.9597e-05	0.35618	0.085093	0.894	-0.0072004	0.054162
rs16971665	13:108625690_T/C_Intergenic	0.030014	3.976e-05	0.30095	0.071915	0.859	-0.007946	0.044614
rs6911561	6:125392956_A/G_Intron:RNF217	0.49607	3.9775e-05	0.10303	0.024622	0.632	-0.0079286	0.016543
rs6677089	1:196684313_A/C_Intron:CFH	0.42392	3.9924e-05	-0.099415	0.023762	0	-0.96134	0.019168
rs28475699	14:62924881_C/G_Intergenic	0.18968	4.0136e-05	0.13164	0.031475	0.12	0.033288	0.021417
rs117333093	13:108628482_G/A_Intergenic	0.029944	4.0152e-05	0.3017	0.072135	0.947	-0.0030292	0.045761
rs16971673	13:108625995_G/A_Intergenic	0.030054	4.0417e-05	0.30084	0.071958	0.857	-0.0080304	0.044636
rs112097371	17:48526670_G/A_Intron:ACSF2	0.092363	4.0417e-05	-0.17793	0.042559	0.0705	-0.060529	0.033497
rs62094507	18:73708451_T/C_Intergenic	0.022236	4.0629e-05	0.35674	0.085355	0.905	-0.006474	0.054143
rs76921509	13:108629068_G/A_Intergenic	0.029958	4.0643e-05	0.30168	0.072182	0.947	-0.0030606	0.04578
rs12879615	14:93279615_G/A_Intron:GOLGA5	0.089714	4.0674e-05	-0.21558	0.051583	0.578	0.02019	0.03632
rs191057406	7:108408356_T/A_Intergenic	0.038508	4.0743e-05	-0.36897	0.088295	0.481	-0.051242	0.072722
rs182720608	7:108408358_C/T_Intergenic	0.038506	4.0772e-05	-0.36896	0.088297	0.481	-0.051157	0.072723
rs1746764	6:10948866_G/A_Intron:SYCP2L	0.43484	4.1102e-05	0.10564	0.025292	0.969	-0.0006614	0.016762
rs911966	6:125392093_G/T_Intron:RNF217	0.49597	4.1116e-05	0.10289	0.024634	0.666	-0.0071369	0.01655
rs16971680	13:108626931_G/A_Intergenic	0.030127	4.115e-05	0.30082	0.072029	0.856	-0.0081161	0.044671
rs55930901	4:189251424_T/C_Intergenic	0.38216	4.1223e-05	0.10723	0.025679	0.742	0.0058052	0.017643
rs9388404	6:125395146_T/C_Intron:RNF217	0.49602	4.1334e-05	0.10273	0.024605	0.733	-0.0056377	0.016509
rs35541911	4:189249971_T/C_Intergenic	0.38166	4.1369e-05	0.10636	0.025474	0.769	0.0051439	0.017498
rs34069591	4:189249998_T/C_Intergenic	0.38169	4.1395e-05	0.10638	0.02548	0.769	0.0051366	0.017503
rs11185343	1:104490344_C/T_Intergenic	0.33661	4.1626e-05	-0.10553	0.025285	0.211	-0.021768	0.017416
rs61996974	14:62925880_C/A_Intergenic	0.18926	4.1745e-05	0.13143	0.031496	0.128	0.032496	0.021378
rs59862866	13:108627695_C/A_Intergenic	0.030177	4.1775e-05	0.30078	0.072082	0.855	-0.0081856	0.044697
rs144464734	1:153672363_C/T_Intergenic	0.017454	4.1806e-05	-0.54751	0.13122	0.368	0.094659	0.10514
rs13143669	4:189220903_G/T_Intergenic	0.20423	4.1885e-05	0.12305	0.029494	0.226	-0.024803	0.020507
rs35440152	7:15796423_C/CT_Intergenic	0.049532	4.2003e-05	0.25303	0.060659	0.761	0.011749	0.038615
rs57305412	13:108627929_G/C_Intergenic	0.030194	4.2034e-05	0.30072	0.072094	0.854	-0.0082274	0.044703
rs75260736	13:108628187_C/A_Intergenic	0.030202	4.2122e-05	0.30069	0.072096	0.854	-0.0082446	0.044705
rs520297	6:125395194_G/C_Intron:RNF217	0.49548	4.2122e-05	0.10271	0.024626	0.748	-0.0053102	0.016526
rs76734371	13:108628194_C/T_Intergenic	0.030208	4.2182e-05	0.30069	0.072101	0.853	-0.0082827	0.044708
rs520292	6:125395190_A/T_Intron:RNF217	0.49546	4.2189e-05	0.1027	0.024627	0.747	-0.0053213	0.016527
rs990788	6:125390693_G/A_Intron:RNF217	0.49574	4.2343e-05	0.10278	0.02465	0.641	-0.0077204	0.016575
rs75180538	2:137414931_A/G_Intergenic	0.028256	4.235e-05	0.31137	0.07468	0.622	-0.024738	0.050266
rs10492670	13:108628716_G/T_Intergenic	0.03022	4.2408e-05	0.30072	0.072133	0.854	-0.00823	0.044721
rs11995562	8:1427444_G/A_Intergenic	0.38452	4.2449e-05	-0.11394	0.027333	0.215	0.021343	0.017223
rs10737680	1:196679455_A/C_Intron:CFH	0.4246	4.267e-05	-0.098799	0.023707	0	-0.96145	0.01917
rs7535263	1:196682346_G/A_Intron:CFH	0.4246	4.267e-05	-0.098799	0.023707	0	-0.96137	0.019167
rs2274700	1:196682947_G/A_Synonymous:CFH	0.4246	4.267e-05	-0.098799	0.023707	0	-0.96127	0.01917
rs55664949	4:189251223_G/A_Intergenic	0.38455	4.2793e-05	0.10644	0.025546	0.802	0.0043738	0.017481
rs1225753	6:10956689_G/A_Intron:SYCP2L	0.44739	4.2827e-05	0.10224	0.024537	0.84	-0.0033341	0.016514
rs9398773	6:125394822_A/C_Intron:RNF217	0.49757	4.3043e-05	0.10288	0.024699	0.645	-0.0076122	0.016522
rs72969888	3:103677222_A/C_Intergenic	0.029159	4.3191e-05	0.31513	0.07567	0.606	0.020336	0.03938
rs75608804	2:137409550_C/G_Intergenic	0.028175	4.32e-05	0.31185	0.074882	0.579	-0.028427	0.051235
rs16849474	3:103675384_G/A_Intergenic	0.028907	4.3204e-05	0.31484	0.0756	0.577	0.02205	0.039502
rs117726503	6:32743488_G/A_Intergenic	0.31236	4.324e-05	-0.11446	0.027487	0.891	0.002454	0.017987
rs147746206	3:103651106_G/T_Intergenic	0.027359	4.3431e-05	0.31308	0.075201	0.537	0.024133	0.039102
rs8011049	14:62941692_T/G_Intergenic	0.18924	4.3898e-05	0.12879	0.030956	0.168	0.029087	0.021099
rs38049	5:52595058_C/T_Intergenic	0.068784	4.39e-05	-0.20943	0.050336	0.312	-0.032534	0.032166
rs40229	5:52595653_A/G_Intergenic	0.068778	4.4059e-05	-0.20942	0.050345	0.311	-0.032593	0.032169
rs75878392	5:29232570_A/C_Intergenic	0.072339	4.4159e-05	0.19672	0.047298	0.279	0.034117	0.03149
rs116978069	6:132350272_G/A_Intron:RP11-69I8.3	0.075738	4.4259e-05	0.20253	0.048701	0.551	-0.019431	0.03262
rs202222411	9:126735163_T/TGC_Intergenic	0.11297	4.4288e-05	0.16383	0.039396	0.854	0.0046847	0.025453
rs62355192	5:29221523_A/G_Intergenic	0.072234	4.4383e-05	0.19635	0.047224	0.226	0.038635	0.031922
rs495548	6:125394774_C/T_Intron:RNF217	0.49706	4.4503e-05	0.1028	0.024727	0.699	-0.0063928	0.016541
rs650312	2:137189536_T/G_Intergenic	0.065468	4.4512e-05	0.24073	0.057906	0.6	-0.018397	0.035084
rs7815663	8:14508404_C/A_Intron:SGCZ	0.13133	4.4621e-05	0.15025	0.036148	0.266	-0.027856	0.025033
rs72969897	3:103679119_C/T_Intergenic	0.029254	4.4648e-05	0.315	0.075785	0.611	0.020125	0.039572
rs138648105	8:35367176_C/G_Intron:UNC5D	0.013978	4.5071e-05	0.62398	0.15021	0.227	-0.16599	0.13781
rs116848074	8:35331714_T/C_Intron:UNC5D	0.014129	4.5077e-05	0.62717	0.15098	0.2	-0.17509	0.1371
rs10147965	14:91663601_G/A_Intron:C14orf159	0.10047	4.5323e-05	0.18498	0.044542	0.91	-0.0031766	0.028017
rs56189943	7:155366690_T/C_Intergenic	0.30686	4.5356e-05	-0.11746	0.028286	0.699	-0.007728	0.02
rs113492700	17:48546952_G/A_Intron:ACSF2	0.09244	4.538e-05	-0.17624	0.042443	0.0658	-0.061641	0.033534
rs34745897	4:189212462_C/CT_Intergenic	0.20409	4.5578e-05	0.1281	0.030858	0.247	-0.02485	0.021456
rs1428013	5:5163011_T/C_Intron:ADAMTS16|CTD-2297D10.1	0.34386	4.5662e-05	-0.11289	0.027196	0.232	0.021218	0.01776
rs1886441	13:44980528_T/C_Intergenic	0.49006	4.6047e-05	0.099494	0.023981	0.649	0.0074509	0.016396
rs115239632	1:21826530_C/T_Intergenic	0.032925	4.6291e-05	0.30279	0.073004	0.174	0.063131	0.046476
rs7318090	13:44981811_G/A_Intergenic	0.49014	4.6344e-05	0.09949	0.023989	0.648	0.0074988	0.016425
rs35904193	4:189250461_T/C_Intergenic	0.38424	4.6512e-05	0.10535	0.025408	0.799	0.0044238	0.017387
rs34886016	4:189250317_T/C_Intergenic	0.38416	4.6574e-05	0.1053	0.025396	0.799	0.0044246	0.017378
rs1886663	13:44980311_A/T_Intergenic	0.49019	4.6622e-05	0.099488	0.023997	0.661	0.0071979	0.016421
rs114837987	1:21827207_C/G_Intergenic	0.032913	4.6734e-05	0.30196	0.072845	0.167	0.064162	0.046428
rs1886664	13:44980228_T/A_Intergenic	0.49021	4.6885e-05	0.099494	0.024006	0.658	0.0072606	0.016427
rs252039	5:52605299_G/T_Intergenic	0.06874	4.6954e-05	-0.20935	0.050518	0.3	-0.033348	0.032201
rs147750540	1:21836543_G/A_Intron:ALPL	0.032889	4.7331e-05	0.30035	0.07251	0.158	0.065378	0.046301
rs201097438	1:21834411_CATAA/C_Intergenic	0.032889	4.7366e-05	0.30049	0.072548	0.159	0.065242	0.046314
rs11751039	6:125388200_G/C_Intron:RNF217	0.49496	4.7403e-05	0.10207	0.024645	0.605	-0.0085763	0.016566
rs252037	5:52605808_G/T_Intergenic	0.068649	4.7437e-05	-0.20927	0.050529	0.293	-0.033854	0.032216
rs11735074	4:189249718_C/T_Intergenic	0.38418	4.7479e-05	0.10504	0.025363	0.805	0.0042898	0.017355
rs252036	5:52606333_A/T_Intergenic	0.068649	4.7576e-05	-0.20926	0.050535	0.292	-0.033907	0.032217
rs147414221	19:56061281_G/T_Intergenic	0.019083	4.7712e-05	0.53048	0.12813	0.331	0.10645	0.1096
rs139643565	19:56061349_G/T_Intergenic	0.019079	4.774e-05	0.53074	0.1282	0.331	0.10651	0.10964
rs138510988	8:34466100_C/T_Intergenic	0.013262	4.7747e-05	0.47375	0.11443	0.746	0.024851	0.076855
rs35878634	6:125388147_A/G_Intron:RNF217	0.49465	4.7902e-05	0.10208	0.024663	0.606	-0.0085472	0.016576
rs4073786	20:34964301_G/T_Intron:DLGAP4	0.38014	4.7986e-05	0.10625	0.025673	0.932	0.0015232	0.017847
rs6899080	5:5156655_T/C_Intron:ADAMTS16|CTD-2297D10.1	0.34351	4.7995e-05	-0.11287	0.027273	0.236	0.021063	0.017793
rs1867747	2:137411209_G/C_Intergenic	0.028373	4.8101e-05	0.30968	0.074834	0.615	-0.0253	0.050319
rs1867746	2:137411077_A/G_Intergenic	0.028379	4.8399e-05	0.3096	0.074844	0.614	-0.025357	0.050322
rs76870025	1:21845594_C/T_Intron:ALPL	0.03298	4.8555e-05	0.30801	0.074473	0.133	0.07173	0.047779
rs62400606	5:128477500_C/T_Intergenic	0.015131	4.8864e-05	-0.477	0.11538	0.506	-0.044483	0.06694
rs34690216	4:189249117_A/C_Intergenic	0.38481	4.8984e-05	0.1045	0.025279	0.811	0.0041291	0.017302
rs62094536	18:73742700_G/A_Intergenic	0.01849	4.8989e-05	0.44171	0.10686	0.9	0.0075832	0.060138
rs34673818	7:155367229_CCAAA/C_Intergenic	0.49457	4.9015e-05	-0.14794	0.03579	0.234	-0.029949	0.025155
rs113039939	18:73711781_T/C_Intergenic	0.022433	4.9057e-05	0.35575	0.086069	0.942	-0.003971	0.054341
rs72979403	3:103702069_C/A_Intergenic	0.020427	4.9113e-05	0.38299	0.092664	0.796	0.013648	0.052879
rs8067436	17:49846713_C/G_Intron:CA10	0.33876	4.9159e-05	-0.10638	0.025739	0.485	0.012265	0.017557
rs11735401	4:189220431_G/A_Intergenic	0.20196	4.917e-05	0.1215	0.029399	0.241	-0.024038	0.020497
rs17100019	14:62953903_A/G_Intergenic	0.18994	4.9226e-05	0.13019	0.031505	0.171	0.029288	0.021376
rs17100008	14:62952842_C/T_Intergenic	0.19052	4.9332e-05	0.12994	0.031448	0.17	0.029241	0.021317
rs13121835	4:189195068_G/A_Intergenic	0.31188	4.9404e-05	0.10754	0.026028	0.452	-0.013119	0.017449
rs60592498	12:105218810_C/CT_Insertion:SLC41A2	0.49176	4.9618e-05	-0.10032	0.024288	0.637	0.0079154	0.016773
rs11147949	13:44981228_C/A_Intergenic	0.48965	4.9648e-05	0.099097	0.023992	0.636	0.0077628	0.016399
rs34381757	3:191200118_T/TC_Intergenic	0.12447	4.9692e-05	0.16251	0.039346	0.241	0.03392	0.028938
rs16836000	2:137409890_A/G_Intergenic	0.028405	4.9904e-05	0.30919	0.074879	0.612	-0.025517	0.050333
rs17100004	14:62952659_T/C_Intergenic	0.19039	4.9953e-05	0.12981	0.03144	0.17	0.02929	0.021343
rs1605442	18:73708138_A/G_Intergenic	0.023421	5.0094e-05	-0.33925	0.082177	0.996	-0.00027816	0.052471
rs115297237	6:32744869_G/C_Intergenic	0.33334	5.0129e-05	-0.10893	0.026388	0.801	-0.004319	0.017102
rs11127553	3:76668979_G/A_Intron:ROBO2	0.41355	5.0143e-05	-0.095879	0.023227	0.938	-0.0013178	0.016852
rs115929763	6:32744852_G/C_Intergenic	0.33334	5.0147e-05	-0.10893	0.026388	0.801	-0.0043189	0.017103
rs7814458	8:1432052_T/G_Intergenic	0.37303	5.0182e-05	-0.11438	0.027709	0.222	0.021248	0.017416
rs202141042	9:101209815_ATGTATG/A_Deletion:GABBR2	0.16988	5.0182e-05	-0.16476	0.039915	0.03	-0.061197	0.028219
rs62163660	2:137410374_A/G_Intergenic	0.02852	5.0244e-05	0.30907	0.074881	0.621	-0.024883	0.050289
rs147028215	13:108565877_T/A_Intergenic	0.033008	5.0283e-05	0.31031	0.075185	0.842	0.0094509	0.047556
rs12673379	7:155370558_C/T_Intergenic	0.48239	5.0366e-05	-0.14942	0.036207	0.212	-0.031582	0.025334
rs72771688	10:9522579_T/C_Intergenic	0.021815	5.0509e-05	0.42373	0.10269	0.833	-0.015577	0.074001
rs141780912	6:32746413_C/T_Intergenic	0.32701	5.0649e-05	-0.11173	0.027084	0.813	-0.004175	0.017622
rs2892576	10:8341734_C/G_Intron:RP5-1119O21.2	0.34998	5.0907e-05	0.10468	0.025381	0.291	0.018551	0.017583
rs7687963	4:189248207_C/A_Intergenic	0.38422	5.1423e-05	0.10394	0.025218	0.816	0.0040213	0.017254
rs189542665	2:170666123_A/T_Intron:SSB	0.01327	5.1592e-05	0.59842	0.14521	0.0623	0.177	0.09501
rs7816699	8:1430115_G/T_Intergenic	0.37993	5.1944e-05	-0.11126	0.02701	0.214	0.021155	0.01701
rs137894783	14:102312753_G/A_Intron:PPP2R5C	0.013877	5.2016e-05	0.47658	0.1157	0.98	0.0021808	0.088304
rs7687203	4:189247938_A/G_Intergenic	0.38419	5.2143e-05	0.10379	0.025203	0.814	0.0040487	0.017242
rs4875863	8:1429909_T/G_Intergenic	0.37907	5.2273e-05	-0.11111	0.026982	0.212	0.021243	0.017011
rs67714382	6:74586201_T/G_Intergenic	0.14833	5.2403e-05	0.16089	0.039077	0.232	-0.032052	0.026852
rs11935684	4:189247573_T/G_Intergenic	0.38313	5.2492e-05	0.10359	0.025164	0.802	0.0043261	0.017211
rs62094537	18:73742753_C/G_Intergenic	0.01826	5.252e-05	0.44048	0.107	0.92	0.006076	0.0602
rs3805035	3:4880300_T/C_Intron:AC018816.3|ITPR1	0.077456	5.2583e-05	0.19329	0.046956	0.685	0.012663	0.031274
rs13123234	4:140171391_T/C_Intergenic	0.038071	5.2589e-05	-0.34075	0.082783	0.54	-0.037722	0.061564
rs11929854	4:189247449_C/G_Intergenic	0.38311	5.2719e-05	0.10352	0.025153	0.802	0.0043197	0.017205
rs12501096	4:189246182_T/G_Intergenic	0.38324	5.3075e-05	0.10338	0.025129	0.8	0.0043502	0.017201
rs57786160	4:189244561_G/A_Intergenic	0.38336	5.3093e-05	0.10328	0.025104	0.799	0.004381	0.017195
rs35723685	4:189245012_A/T_Intergenic	0.38332	5.3131e-05	0.10331	0.025113	0.8	0.0043633	0.017197
rs34425898	4:189244549_A/G_Intergenic	0.38337	5.3134e-05	0.10327	0.025103	0.799	0.004372	0.017194
rs115163095	1:103717821_C/T_Intergenic	0.029758	5.327e-05	0.30479	0.074102	0.125	0.076401	0.049815
rs12501166	4:189246406_T/G_Intergenic	0.38329	5.3318e-05	0.10337	0.025133	0.8	0.004362	0.017203
rs57182086	4:189244313_A/T_Intergenic	0.38346	5.3558e-05	0.10314	0.025083	0.798	0.0043952	0.017189
rs4900151	14:93284525_C/T_Intron:GOLGA5	0.0723	5.3629e-05	-0.24124	0.058675	0.739	0.013553	0.040678
rs62353999	4:189244173_G/A_Intergenic	0.3835	5.375e-05	0.1031	0.025079	0.798	0.0044092	0.017187
rs62353998	4:189244102_A/G_Intergenic	0.38357	5.3941e-05	0.10299	0.025059	0.798	0.0044042	0.01718
rs62162657	2:137404374_T/A_Intergenic	0.028478	5.4403e-05	0.30798	0.074973	0.66	-0.022266	0.050669
rs138713313	6:32746510_A/G_Intergenic	0.31963	5.4675e-05	-0.11307	0.027532	0.688	-0.0071768	0.017868
rs382512	3:191181671_C/G_Intergenic	0.13503	5.4727e-05	0.13581	0.033071	0.354	0.02262	0.02443
rs574421	3:191182079_A/C_Intergenic	0.13503	5.477e-05	0.1358	0.033071	0.355	0.022612	0.02443
rs62459295	7:56164898_G/A_Intergenic	0.020179	5.4784e-05	0.43557	0.10608	0.617	0.040012	0.080091
rs61996975	14:62927738_G/A_Intergenic	0.18826	5.4813e-05	0.12846	0.031286	0.146	0.030923	0.021259
rs145715129	6:32746518_G/A_Intergenic	0.31986	5.4847e-05	-0.11296	0.027513	0.708	-0.0066749	0.017815
rs184351098	7:6988678_C/G_Intergenic	0.066944	5.5028e-05	0.30382	0.074011	0.554	-0.031016	0.052368
rs16849452	3:103634116_T/C_Intergenic	0.029905	5.5034e-05	0.29725	0.072411	0.597	0.019268	0.036434
rs1195742	3:191181023_C/T_Intergenic	0.13534	5.5198e-05	0.13576	0.033077	0.36	0.022373	0.024437
rs542562	3:191182831_T/G_Intergenic	0.13498	5.52e-05	0.13572	0.033068	0.357	0.022472	0.024421
rs62460100	7:56302466_T/C_Intergenic	0.017409	5.5499e-05	0.48341	0.11782	0.815	0.020796	0.088857
rs391382	3:191193805_T/C_Intergenic	0.13509	5.5518e-05	0.13592	0.033128	0.365	0.022165	0.024456
rs62353995	4:189243774_G/C_Intergenic	0.38322	5.5537e-05	0.1029	0.02508	0.783	0.0047336	0.017188
rs411571	3:191193107_A/G_Intergenic	0.13454	5.568e-05	0.13625	0.033215	0.383	0.021438	0.024602
rs62353996	4:189243922_C/G_Intergenic	0.3841	5.573e-05	0.10296	0.0251	0.796	0.0044483	0.017202
rs1398715	3:191186993_G/T_Intergenic	0.13495	5.5799e-05	0.13558	0.033056	0.359	0.022383	0.024393
rs380948	3:191187509_A/T_Intergenic	0.13495	5.5815e-05	0.13558	0.033055	0.359	0.022387	0.024392
rs4552249	20:24536751_G/C_Intron:SYNDIG1	0.4828	5.5857e-05	-0.099129	0.02417	0.864	0.0028118	0.01647
rs433617	3:191191560_A/G_Intergenic	0.13492	5.5954e-05	0.13556	0.033057	0.362	0.022247	0.024387
rs430388	3:191191370_T/G_Intergenic	0.13492	5.5977e-05	0.13554	0.033052	0.361	0.022258	0.024379
rs12892738	14:93281308_G/A_Intron:GOLGA5	0.072155	5.6016e-05	-0.24086	0.058737	0.736	0.013731	0.040691
rs193147992	X:51974111_C/T_Intergenic	0.060698	5.6045e-05	-0.37349	0.091083	0.976	0.0021331	0.07153
rs75994242	5:78018451_G/A_Intergenic	0.095117	5.6225e-05	0.25514	0.062234	0.431	-0.033463	0.042541
rs4713019	6:10898765_G/A_Intron:SYCP2L	0.45046	5.6347e-05	-0.09888	0.024122	0.479	-0.011839	0.016707
rs341916	5:78005280_C/G_Intergenic	0.26835	5.6402e-05	0.11468	0.027979	0.254	0.022123	0.019378
rs59651544	4:189242064_G/C_Intergenic	0.38436	5.6414e-05	0.10256	0.025022	0.782	0.004757	0.017182
rs61313972	4:189242076_A/G_Intergenic	0.38436	5.6431e-05	0.10257	0.025023	0.782	0.0047626	0.017182
rs115039501	1:21843544_A/G_Intron:ALPL	0.03306	5.6444e-05	0.30391	0.074147	0.185	0.06311	0.04764
rs116245586	1:21844561_A/G_Intron:ALPL	0.03306	5.6469e-05	0.304	0.074171	0.185	0.063112	0.047644
rs13141732	4:189227486_A/G_Intergenic	0.25373	5.6576e-05	0.12432	0.030336	0.743	-0.0065611	0.020052
rs58752169	7:155366692_C/T_Intergenic	0.49647	5.6694e-05	-0.14751	0.035998	0.244	-0.029425	0.025285
rs7155755	14:80716295_A/G_Intron:DIO2-AS1	0.083694	5.6829e-05	-0.17984	0.043895	0.0275	0.062668	0.028425
rs11944998	4:189227334_A/G_Intergenic	0.38405	5.6866e-05	0.10481	0.025582	0.941	0.0012909	0.017406
rs6437480	3:103686454_T/C_Intergenic	0.030571	5.689e-05	0.31287	0.076369	0.641	0.018841	0.040421
rs7773173	6:10956703_G/C_Intron:SYCP2L	0.453	5.7089e-05	-0.10003	0.024422	0.931	0.0014343	0.0165
rs184189838	3:103641795_T/A_Intergenic	0.029974	5.7143e-05	0.29607	0.072287	0.63	0.017496	0.036289
rs66895515	4:189246841_G/A_Intergenic	0.38135	5.7188e-05	0.10348	0.025266	0.848	0.0033124	0.017295
rs17119882	8:14462715_A/C_Intron:SGCZ	0.099627	5.7219e-05	0.15666	0.038252	0.88	-0.0042533	0.028114
rs35311858	3:179421677_G/A_Intron:USP13	0.037833	5.7323e-05	0.31099	0.075945	0.745	-0.016644	0.051258
rs6969361	7:15817253_C/T_Intergenic	0.052274	5.7331e-05	0.24914	0.060842	0.752	0.01239	0.039222
rs62160517	2:137401738_T/C_Intergenic	0.028536	5.7389e-05	0.30724	0.075033	0.658	-0.022403	0.050698
rs77505244	8:14461184_A/T_Intron:SGCZ	0.099591	5.7423e-05	0.15665	0.038258	0.899	-0.003555	0.028149
rs76759586	8:14459698_T/A_Intron:SGCZ	0.099536	5.7611e-05	0.15667	0.03827	0.881	-0.0042293	0.02819
rs17119876	8:14459095_G/C_Intron:SGCZ	0.099857	5.7834e-05	0.1567	0.038287	0.87	-0.0045941	0.028142
rs572594	1:104490179_C/A_Intergenic	0.34246	5.7949e-05	0.10146	0.024792	0.144	0.025294	0.017327
rs148183195	8:14459378_C/G_Intron:SGCZ	0.10009	5.8105e-05	0.15667	0.038291	0.878	-0.0043339	0.028135
rs412525	3:191189293_G/A_Intergenic	0.13366	5.8173e-05	0.13654	0.033373	0.435	0.019397	0.024872
rs4280509	2:137437500_A/C_Intergenic	0.053577	5.8274e-05	0.20676	0.050543	0.344	0.030163	0.03186
rs13074403	3:76670939_T/C_Intron:ROBO2	0.42205	5.8293e-05	-0.093549	0.022868	0.781	-0.0046526	0.01677
rs201378953	15:27913349_TAC/T_Intergenic	0.019825	5.8322e-05	-0.44177	0.10799	0.236	-0.084664	0.071495
rs6949405	7:155369159_G/C_Intergenic	0.48556	5.8554e-05	-0.14627	0.035767	0.154	-0.035829	0.025124
rs7617970	3:76665922_C/T_Intron:ROBO2	0.41575	5.8751e-05	-0.095703	0.023406	0.93	-0.0014863	0.016942
rs115665697	5:128500397_G/T_Intergenic	0.015264	5.8952e-05	-0.47133	0.11529	0.491	-0.046278	0.067294
rs446434	3:191185960_G/T_Intergenic	0.13353	5.8967e-05	0.13642	0.033371	0.438	0.019295	0.024881
rs388737	3:191193932_T/C_Intergenic	0.13361	5.9013e-05	0.13673	0.033448	0.444	0.019069	0.024942
rs2642120	12:105226250_A/G_Intron:SLC41A2	0.48214	5.9067e-05	-0.098615	0.024126	0.693	0.0065086	0.016503
rs2468107	12:105225556_A/G_Intron:SLC41A2	0.48214	5.907e-05	-0.098623	0.024128	0.691	0.0065497	0.016504
rs141246066	8:34450465_G/A_Intergenic	0.06329	5.9084e-05	0.21698	0.053084	0.334	-0.035093	0.036375
rs595625	1:104489963_G/A_Intergenic	0.34254	5.9099e-05	0.10126	0.024775	0.146	0.025188	0.017321
rs2468108	12:105225682_A/G_Intron:SLC41A2	0.48214	5.9108e-05	-0.098617	0.024127	0.691	0.0065487	0.016503
rs4951497	1:210820285_T/C_Intron:HHAT	0.34549	5.9137e-05	0.1067	0.026105	0.969	0.0006803	0.017769
rs2730294	12:105224459_T/C_Intron:SLC41A2	0.48216	5.9143e-05	-0.09864	0.024134	0.692	0.0065407	0.016508
rs12097792	1:210819791_T/G_Intron:HHAT	0.34564	5.9151e-05	0.10667	0.026099	0.984	0.00035133	0.017769
rs596545	1:104489815_C/A_Intergenic	0.34251	5.9285e-05	0.10125	0.024775	0.146	0.025159	0.01732
rs2453164	12:105220656_T/G_Intron:SLC41A2	0.48242	5.9544e-05	-0.098861	0.024198	0.69	0.0065924	0.016533
rs2468103	12:105219006_C/T_Intron:SLC41A2	0.48246	5.966e-05	-0.09889	0.024208	0.69	0.006601	0.016536
rs2190316	7:13820128_T/A_Intergenic	0.21213	5.9683e-05	0.14872	0.036406	0.0855	0.043697	0.025417
rs2453163	12:105218936_T/G_Intron:SLC41A2	0.48247	5.9726e-05	-0.098886	0.024209	0.69	0.0066055	0.016536
rs2047126	12:105214558_T/C_Intron:SLC41A2	0.48254	5.9855e-05	-0.098939	0.024225	0.689	0.0066235	0.016542
rs114057013	2:68286683_G/A_Intron:C1D	0.014302	5.9862e-05	-0.54847	0.13429	0.732	0.033541	0.097888
rs2468098	12:105212491_C/G_Intron:SLC41A2	0.4826	5.9887e-05	-0.098974	0.024234	0.69	0.0066037	0.016545
rs74598385	22:50886944_G/A_Intron:SBF1	0.05751	6.0087e-05	0.22606	0.055363	0.438	0.028948	0.0373
rs6962221	7:15819160_T/C_Intergenic	0.05447	6.0132e-05	0.2485	0.060861	0.786	0.01065	0.039246
rs2468343	12:105229231_G/A_Intron:SLC41A2	0.48187	6.0137e-05	-0.098766	0.024189	0.701	0.0063552	0.016544
rs12567044	1:104474307_C/T_Intergenic	0.33631	6.0145e-05	0.10167	0.0249	0.179	0.02321	0.017272
rs2468096	12:105211477_A/G_Intron:SLC41A2	0.48262	6.0149e-05	-0.09897	0.024239	0.69	0.0066096	0.016546
rs10905339	10:8336718_C/T_Intergenic	0.15866	6.0251e-05	0.15059	0.036885	0.0243	0.055517	0.024667
rs2642119	12:105231521_T/C_Intron:SLC41A2	0.48179	6.0418e-05	-0.098801	0.024204	0.703	0.0063135	0.016554
rs2468339	12:105205077_A/G_Intron:SLC41A2	0.48265	6.044e-05	-0.09902	0.024259	0.69	0.0065946	0.016551
rs6946072	7:15819419_C/T_Intergenic	0.054462	6.0486e-05	0.24843	0.060866	0.784	0.01075	0.039253
rs141720399	X:51638983_A/G_Intron:MAGED1	0.068742	6.0602e-05	-0.30969	0.075884	0.922	0.0058861	0.060074
rs10861278	12:105201533_T/C_Intron:SLC41A2	0.48274	6.0691e-05	-0.099064	0.024276	0.669	0.0070705	0.016559
rs10861280	12:105233424_G/T_Intron:SLC41A2	0.48173	6.0741e-05	-0.098859	0.024227	0.71	0.0061664	0.016567
rs37775	5:52627796_A/C_Intergenic	0.066048	6.0763e-05	-0.21163	0.051863	0.205	-0.039919	0.031517
rs59286066	12:105203151_T/TAACA_Insertion:SLC41A2	0.4828	6.1047e-05	-0.099051	0.024281	0.671	0.0070289	0.01657
rs10795612	10:8328460_A/G_Intergenic	0.38401	6.1048e-05	0.10282	0.025205	0.394	0.014822	0.017404
rs9950313	18:73710427_A/G_Intergenic	0.02372	6.1185e-05	-0.33715	0.082659	0.976	-0.0015629	0.052644
rs11112208	12:105236653_G/A_Intron:SLC41A2	0.4816	6.1219e-05	-0.098932	0.024256	0.709	0.0061783	0.016585
rs10905340	10:8346085_G/A_Intergenic	0.34967	6.1311e-05	0.10333	0.025337	0.297	0.018253	0.017523
rs143238702	6:32746482_C/T_Intergenic	0.3218	6.1467e-05	-0.11166	0.027384	0.784	-0.0048417	0.017696
rs8052310	16:75296247_G/A_Intron:BCAR1	0.32558	6.2008e-05	0.10765	0.026414	0.00596	0.049739	0.018089
rs75685802	5:128274896_A/G_Intergenic	0.038605	6.2138e-05	-0.2731	0.06702	0.473	-0.032	0.044598
rs2054507	15:94574008_C/A_Intron:CTD-2643K12.3	0.081383	6.2163e-05	0.22892	0.056178	0.969	0.0016224	0.042434
rs62160516	2:137399482_C/G_Intergenic	0.028464	6.2171e-05	0.30606	0.075111	0.665	-0.02202	0.050812
rs1844450	14:62929626_T/C_Intergenic	0.18856	6.2276e-05	-0.12741	0.031272	0.143	-0.03113	0.021228
rs77078003	22:45236869_G/T_Intron:ARHGAP8|PRR5-ARHGAP8	0.020302	6.2684e-05	0.36629	0.089936	0.13	-0.096051	0.06349
rs1057969	10:15638751_G/A_Exon:ITGA8	0.43452	6.2758e-05	-0.10838	0.026614	0.5	-0.011179	0.016585
rs62163663	2:137427407_G/A_Intergenic	0.053732	6.2774e-05	0.2065	0.050707	0.347	0.030347	0.032254
rs11995880	8:1422590_G/A_Intergenic	0.37772	6.2785e-05	-0.11275	0.027687	0.22	0.021388	0.017423
rs57162787	19:51314828_T/C_Intergenic	0.11979	6.2942e-05	0.22663	0.055658	0.612	-0.021452	0.042353
rs34016540	1:210826869_G/A_Intron:HHAT	0.32816	6.3085e-05	0.10774	0.026465	0.882	0.0027072	0.018279
rs76799259	8:88902800_A/C_Intergenic	0.055911	6.3124e-05	0.2252	0.055319	0.446	-0.032011	0.04199
rs201345955	22:45228844_TAA/T_Deletion:ARHGAP8|PRR5-ARHGAP8	0.022823	6.3203e-05	0.37058	0.091036	0.156	-0.090293	0.063747
rs544881	3:191161035_T/A_Intergenic	0.13833	6.3238e-05	0.13512	0.033194	0.423	0.019343	0.024142
rs7623289	3:76672692_G/T_Intron:ROBO2	0.42063	6.3344e-05	-0.092776	0.022794	0.79	-0.0044447	0.016724
rs189967431	X:38411114_C/T_Intron:RP5-972B16.2	0.020204	6.3512e-05	-0.34292	0.084267	0.661	-0.034543	0.079031
rs7971260	12:105248067_C/A_Intron:SLC41A2	0.48119	6.3575e-05	-0.099035	0.024337	0.715	0.0060811	0.016633
rs7971392	12:105248155_C/A_Intron:SLC41A2	0.4812	6.3598e-05	-0.099037	0.024338	0.703	0.006345	0.016638
rs34436080	7:15803766_C/T_Intergenic	0.045228	6.3733e-05	0.2521	0.061962	0.794	0.010523	0.040319
rs112266193	22:45234313_G/A_Intron:ARHGAP8|PRR5-ARHGAP8	0.020296	6.3753e-05	0.36639	0.090054	0.11	-0.1011	0.063453
rs501704	3:191163770_G/A_Intergenic	0.13852	6.384e-05	0.13457	0.033079	0.446	0.018327	0.024059
rs113886494	22:45234134_C/T_Intron:ARHGAP8|PRR5-ARHGAP8	0.020274	6.3846e-05	0.36656	0.090104	0.11	-0.10127	0.063474
rs58696065	7:15795955_CTT/C_Intergenic	0.045222	6.387e-05	0.25218	0.061989	0.905	0.004803	0.040103
rs341914	5:78008850_T/G_Intergenic	0.26887	6.3933e-05	0.11412	0.028054	0.273	0.021286	0.01942
rs28431377	18:73716244_G/A_Intergenic	0.022526	6.4035e-05	0.35294	0.08677	0.966	0.0023266	0.054962
rs116313728	5:78018696_G/A_Intergenic	0.094464	6.4104e-05	0.25494	0.062683	0.455	-0.031909	0.042736
rs111356135	22:45233694_G/A_Intron:ARHGAP8|PRR5-ARHGAP8	0.020252	6.4121e-05	0.36673	0.090169	0.11	-0.10131	0.063491
rs10507183	12:105250082_G/C_Intron:SLC41A2	0.48105	6.4227e-05	-0.099066	0.02436	0.717	0.0060398	0.016646
rs143393209	13:108738308_G/T_Intergenic	0.010504	6.4349e-05	1.0853	0.26691	0.745	-0.046719	0.14382
rs78747453	22:45236673_A/G_Intron:ARHGAP8|PRR5-ARHGAP8	0.020615	6.5154e-05	0.3653	0.089905	0.108	-0.10157	0.06339
rs67433630	7:15803310_A/T_Intergenic	0.044746	6.5259e-05	0.252	0.062027	0.751	0.012816	0.040437
rs475354	3:191164500_T/A_Intergenic	0.13873	6.5639e-05	0.13392	0.032973	0.417	0.019433	0.023974
rs59754408	3:76666197_G/C_Intron:ROBO2	0.41688	6.5744e-05	-0.095194	0.023441	0.952	-0.0010221	0.016943
rs71182512	3:179431081_CAG/C_Deletion:USP13	0.037315	6.6001e-05	0.30977	0.076298	0.746	-0.016628	0.051335
rs34356428	1:104474710_G/A_Intergenic	0.33673	6.6116e-05	0.10094	0.024865	0.178	0.023252	0.017267
rs10881523	1:104473412_C/T_Intergenic	0.3367	6.6347e-05	0.10092	0.024864	0.182	0.023026	0.017265
rs11185336	1:104473089_T/C_Intergenic	0.33687	6.6621e-05	0.10082	0.024847	0.18	0.023126	0.017259
rs71524298	7:19517357_C/G_Intron:AC007091.1	0.16831	6.6959e-05	0.19117	0.047128	0.213	-0.038082	0.030591
rs201025532	1:196690948_T/TTG_Insertion:CFH	0.38716	6.7035e-05	-0.10117	0.024944	0	-0.97324	0.020013
rs550120	3:191173593_C/A_Intergenic	0.13906	6.7064e-05	0.13328	0.032861	0.402	0.019982	0.023854
rs181405146	7:6981566_G/C_Intergenic	0.074464	6.7135e-05	0.28655	0.070655	0.72	-0.018264	0.050887
rs4128208	18:48794820_C/A_Intergenic	0.12454	6.7211e-05	-0.1624	0.040045	0.218	0.032512	0.026408
rs41294029	10:5993461_C/T_Intergenic	0.1071	6.732e-05	0.18011	0.044417	0.0252	-0.071332	0.031901
rs76039021	5:128248129_G/GAA_Intergenic	0.042871	6.7548e-05	-0.25215	0.062194	0.452	-0.031961	0.042484
rs11185341	1:104488293_A/G_Intergenic	0.34112	6.7672e-05	0.10039	0.024766	0.159	0.024328	0.017268
rs946028	10:8348329_A/G_Intergenic	0.34946	6.7741e-05	0.10261	0.025313	0.325	0.017205	0.017483
rs10795613	10:8328476_A/T_Intergenic	0.37617	6.7784e-05	0.10096	0.024909	0.309	0.017574	0.017276
rs6659132	1:104478477_T/G_Intergenic	0.35569	6.7883e-05	-0.099698	0.024599	0.201	-0.02195	0.017153
rs75138301	7:152452627_C/T_Intergenic	0.39999	6.7921e-05	0.11012	0.027172	0.833	0.0039367	0.018646
rs7413508	1:210839705_A/C_Intron:HHAT	0.33925	6.8025e-05	-0.10202	0.025175	0.988	0.0002652	0.017629
rs73522053	6:106009526_T/G_Intergenic	0.035177	6.8169e-05	-0.31553	0.077872	0.412	0.044441	0.054162
rs72977495	3:103697738_A/C_Intergenic	0.031073	6.8208e-05	0.31005	0.076523	0.65	0.01852	0.040862
rs5019079	3:76671284_C/G_Intron:ROBO2	0.42777	6.8355e-05	-0.091932	0.022693	0.902	-0.0020551	0.016715
rs10795614	10:8328679_G/A_Intergenic	0.37595	6.8474e-05	0.10088	0.024903	0.31	0.017516	0.017272
rs10905342	10:8350723_A/G_Intergenic	0.34931	6.8562e-05	0.10268	0.02535	0.31	0.01779	0.01754
rs619879	1:104487148_G/A_Intergenic	0.34096	6.8788e-05	0.10028	0.024763	0.169	0.023761	0.017259
rs1084358	3:191200541_G/A_Intergenic	0.13836	6.8909e-05	0.148	0.03655	0.81	0.0060731	0.025205
rs73099442	2:229919744_G/A_Intron:PID1	0.040012	6.9045e-05	-0.30057	0.074238	0.99	0.00067892	0.053722
rs8055966	16:75292791_C/T_Intron:BCAR1	0.32669	6.9076e-05	0.10693	0.026412	0.00786	0.047934	0.018036
rs478026	1:104481153_T/A_Intergenic	0.3411	6.925e-05	0.10011	0.02473	0.182	0.023034	0.017248
rs66544454	1:104490828_G/GTTT_Intergenic	0.35608	6.9352e-05	0.10428	0.025764	0.183	0.023096	0.017335
rs4300224	1:104425822_G/A_Intergenic	0.37308	6.9435e-05	0.1044	0.025795	0.213	0.021539	0.017289
rs549832	3:191163930_G/A_Intergenic	0.13734	6.9489e-05	0.13459	0.033256	0.522	0.015664	0.024463
rs62163661	2:137422280_G/T_Intergenic	0.053964	6.9748e-05	0.20545	0.050777	0.37	0.028823	0.03215
rs79568681	22:45229480_T/G_Intron:ARHGAP8|PRR5-ARHGAP8	0.019962	6.9837e-05	0.36835	0.091043	0.11	-0.10193	0.063903
rs11941081	4:189254465_A/G_Intergenic	0.15613	6.9941e-05	0.1448	0.035792	0.647	-0.011396	0.024865
rs28529846	18:5030784_C/G_Intergenic	0.14575	7.0025e-05	-0.14554	0.035979	0.476	0.017075	0.023956
rs4061201	1:104482702_T/C_Intergenic	0.34094	7.0138e-05	0.10007	0.024741	0.17	0.023656	0.017251
rs117028263	21:22784187_C/T_Intron:NCAM2	0.021917	7.0145e-05	-0.46569	0.11514	0.274	-0.071842	0.065777
rs8018182	14:62946047_T/G_Intergenic	0.19225	7.0217e-05	0.12528	0.030975	0.139	0.031143	0.021074
rs200887503	12:105203154_C/CAA_Insertion:SLC41A2	0.49964	7.0246e-05	-0.10108	0.024993	0.614	0.0085501	0.016954
rs9435611	1:104483016_T/G_Intergenic	0.34087	7.0685e-05	0.10004	0.024746	0.169	0.023704	0.01725
rs7672792	4:189228176_G/C_Intergenic	0.31342	7.0718e-05	0.10765	0.026629	0.331	-0.01702	0.017513
rs9325368	1:104483106_C/A_Intergenic	0.34086	7.0786e-05	0.10004	0.024747	0.169	0.023713	0.01725
rs293823	3:191169561_T/G_Intergenic	0.13763	7.0798e-05	0.13409	0.033171	0.515	0.015847	0.024371
rs2275619	10:15650585_T/G_Intron:ITGA8	0.44008	7.0799e-05	-0.10743	0.026576	0.476	-0.011847	0.01664
rs111790166	7:6981123_G/C_Intergenic	0.078012	7.083e-05	0.28466	0.07042	0.785	-0.013672	0.050039
rs202022312	22:45228847_A/AC_Insertion:ARHGAP8|PRR5-ARHGAP8	0.019938	7.0873e-05	0.36834	0.091124	0.11	-0.10191	0.063948
rs293824	3:191169659_G/C_Intergenic	0.1376	7.092e-05	0.13407	0.03317	0.523	0.015573	0.024369
rs138521488	7:6986064_G/C_Intergenic	0.074901	7.0952e-05	0.27005	0.066813	0.645	-0.022184	0.048105
rs11931994	4:189254410_C/T_Intergenic	0.16956	7.1089e-05	0.13785	0.034109	0.476	-0.016748	0.023512
rs11927889	3:5030033_A/C_Intergenic	0.15711	7.1138e-05	-0.14954	0.037004	0.563	-0.016904	0.029229
rs430975	3:191172809_G/A_Intergenic	0.13766	7.1225e-05	0.13396	0.033152	0.512	0.015968	0.024347
rs548714	1:104484630_A/G_Intergenic	0.34068	7.1227e-05	0.10004	0.024757	0.166	0.023869	0.017245
rs7545401	1:104484099_G/A_Intergenic	0.34072	7.1253e-05	0.10003	0.024755	0.175	0.023411	0.017246
rs293828	3:191170755_T/A_Intergenic	0.13766	7.1407e-05	0.13396	0.033157	0.525	0.015474	0.024355
rs200285352	4:189227889_AAG/A_Intergenic	0.31345	7.1661e-05	0.10768	0.026657	0.329	-0.017114	0.017528
rs55888023	7:12114199_T/C_Intergenic	0.01421	7.1709e-05	0.49274	0.12199	0.713	0.022631	0.061623
rs146130302	4:189227886_CAA/C_Intergenic	0.31347	7.1843e-05	0.10768	0.026661	0.328	-0.01715	0.01753
rs130176	22:49117758_C/A_Intron:FAM19A5	0.26909	7.1883e-05	0.11221	0.027783	0.79	-0.0053923	0.02022
rs6981970	8:14504236_A/T_Intron:SGCZ	0.082369	7.2152e-05	0.17725	0.043899	0.65	-0.013953	0.030803
rs6981967	8:14504235_A/T_Intron:SGCZ	0.082371	7.2165e-05	0.17725	0.043899	0.651	-0.013932	0.030803
rs1468416	8:1426857_T/C_Intergenic	0.3746	7.2215e-05	-0.11037	0.027338	0.172	0.023605	0.017268
3:76677194:A_ACT	3:76677194_A/ACTG_Insertion:ROBO2	0.39699	7.2423e-05	-0.1004	0.024872	0.946	-0.0011392	0.016922
rs115906635	X:23298477_G/C_Intergenic	0.41527	7.3521e-05	-0.10728	0.026601	0.795	-0.0046063	0.017712
rs12142090	1:104472651_A/C_Intergenic	0.33712	7.3688e-05	0.10008	0.02482	0.172	0.023564	0.017256
rs2468341	12:105222914_T/C_Intron:SLC41A2	0.48298	7.3804e-05	-0.097767	0.024248	0.692	0.006542	0.016542
rs12731458	1:104480469_G/T_Intergenic	0.3373	7.3904e-05	0.09999	0.024801	0.182	0.022983	0.017237
rs35908703	1:196692940_T/C_Intron:CFH	0.054333	7.399e-05	0.22774	0.056491	0.347	-0.036444	0.038809
rs150290597	22:45226275_A/G_Intron:ARHGAP8|PRR5-ARHGAP8	0.019823	7.4044e-05	0.36959	0.091682	0.111	-0.10206	0.064223
rs1468414	8:1426387_A/G_Intergenic	0.37479	7.4085e-05	-0.11038	0.027383	0.17	0.023738	0.017293
rs112916012	22:45226309_C/T_Intron:ARHGAP8|PRR5-ARHGAP8	0.019823	7.413e-05	0.36952	0.091673	0.111	-0.10208	0.064217
rs4891004	18:73712204_A/G_Intergenic	0.023982	7.4215e-05	-0.33423	0.082924	0.947	-0.0034754	0.052736
rs13135752	4:189219543_G/C_Intergenic	0.19927	7.4664e-05	0.11917	0.029576	0.229	-0.024739	0.020584
rs72745774	1:203801950_G/A_Intron:ZC3H11A	0.042972	7.4694e-05	-0.26009	0.064553	0.652	0.022804	0.050567
rs77445576	8:14506370_T/A_Intron:SGCZ	0.083327	7.4714e-05	0.17432	0.043268	0.562	-0.01764	0.03043
rs7827423	8:14506462_T/C_Intron:SGCZ	0.083349	7.4746e-05	0.17434	0.043273	0.562	-0.017624	0.030436
rs7840645	8:14506586_C/A_Intron:SGCZ	0.083357	7.4804e-05	0.17434	0.043274	0.563	-0.017604	0.03044
rs11185332	1:104464617_A/G_Intergenic	0.3374	7.4819e-05	0.10026	0.024888	0.173	0.023579	0.017307
rs13129871	4:189219391_A/G_Intergenic	0.19924	7.4835e-05	0.11916	0.029579	0.23	-0.024729	0.020585
rs11084034	19:51362304_C/T_Intron:KLK3	0.33837	7.4965e-05	0.10349	0.025691	0.992	-0.00018784	0.017973
rs9333156	10:15650743_T/C_Intron:ITGA8	0.44178	7.4988e-05	-0.10697	0.026558	0.555	-0.0098196	0.016651
rs13129079	4:189218796_G/C_Intergenic	0.19916	7.5069e-05	0.11917	0.029587	0.231	-0.024663	0.02059
rs78515182	8:14506046_C/T_Intron:SGCZ	0.083274	7.5179e-05	0.17422	0.04326	0.573	-0.017145	0.030434
rs4942327	13:44973762_G/T_Intergenic	0.48489	7.5234e-05	0.095918	0.023817	0.501	0.011178	0.016629
rs11989768	8:14506362_G/A_Intron:SGCZ	0.08346	7.5358e-05	0.17428	0.04328	0.596	-0.01605	0.030315
rs80041547	8:14505742_G/A_Intron:SGCZ	0.08325	7.5366e-05	0.17417	0.043252	0.562	-0.017606	0.030394
rs130207	22:49127501_C/T_Intron:FAM19A5	0.35058	7.5564e-05	0.10588	0.026299	0.899	0.0023034	0.018157
rs2121790	3:76680985_G/A_Intron:ROBO2	0.41481	7.5673e-05	-0.092838	0.023061	0.999	-1.6235e-05	0.016786
rs7654820	4:189213140_A/G_Intergenic	0.19742	7.5972e-05	0.12	0.029816	0.237	-0.024533	0.020743
rs4863189	4:189217596_T/C_Intergenic	0.19889	7.6058e-05	0.11916	0.029609	0.243	-0.024047	0.020607
rs13109853	4:189218371_G/A_Intergenic	0.19913	7.608e-05	0.11913	0.029602	0.242	-0.024121	0.020603
rs10896151	11:66830979_T/A_Intron:RHOD	0.30977	7.6394e-05	-0.11234	0.027923	0.0977	0.031593	0.01908
rs11736587	4:189215736_C/G_Intergenic	0.19845	7.6653e-05	0.11931	0.029661	0.241	-0.024205	0.020645
rs76923366	8:14504430_A/T_Intron:SGCZ	0.083252	7.6687e-05	0.17396	0.043247	0.558	-0.017777	0.030382
rs6981990	8:14504273_A/T_Intron:SGCZ	0.083254	7.6807e-05	0.17394	0.043247	0.559	-0.017729	0.030382
rs551284	1:104484407_A/G_Intergenic	0.34104	7.6928e-05	0.099597	0.024765	0.169	0.023738	0.017263
rs10560532	8:14504157_GATA/G_Deletion:SGCZ	0.083262	7.6948e-05	0.17392	0.043247	0.56	-0.017693	0.030381
rs9915707	17:49849336_G/C_Intron:CA10	0.33261	7.7061e-05	-0.1035	0.025738	0.521	0.011326	0.017657
rs149669791	19:15840222_CGGTCTGGACAACATA/C_Intergenic	0.25138	7.7061e-05	0.11156	0.027743	0.407	0.015647	0.018875
rs148856714	19:15841699_TTTG/T_Intergenic	0.25142	7.7201e-05	0.11146	0.027721	0.409	0.015566	0.018862
rs6981639	8:14504033_A/C_Intron:SGCZ	0.083272	7.7255e-05	0.17388	0.043248	0.561	-0.017641	0.03038
rs11588952	1:20771987_T/C_Intergenic	0.12603	7.7387e-05	-0.15487	0.038523	0.576	-0.016933	0.030251
rs142863672	8:14503733_GC/G_Deletion:SGCZ	0.083286	7.7688e-05	0.17383	0.04325	0.564	-0.017539	0.030379
rs71653623	1:20975168_C/T_Exon:PINK1|PINK1-AS	0.063081	7.7772e-05	-0.2308	0.057429	0.299	-0.04201	0.040436
rs4749740	10:8337964_C/G_Intergenic	0.36923	7.807e-05	0.10156	0.025276	0.316	0.017631	0.01757
rs4683502	3:139248983_C/T_Intron:RBP1	0.10345	7.8223e-05	0.15871	0.039505	0.172	-0.034517	0.025261
rs341913	5:78009326_A/G_Intergenic	0.28007	7.8441e-05	0.11199	0.027881	0.235	0.023141	0.019494
rs186156970	12:129574035_A/C_Intron:TMEM132D	0.20506	7.846e-05	-0.15128	0.037663	0.637	0.011854	0.025088
rs139609233	7:56254836_C/T_Intergenic	0.019808	7.8536e-05	0.42419	0.10561	0.715	0.030068	0.082352
rs141976844	6:32745936_T/C_Intergenic	0.32936	7.9601e-05	-0.10582	0.026368	0.775	-0.0049059	0.017172
rs4815275	20:24534613_T/G_Intron:SYNDIG1	0.48515	7.9703e-05	-0.096413	0.024027	0.776	0.0046776	0.016446
rs72993668	19:15843125_A/T_Intergenic	0.2523	7.9788e-05	0.11064	0.027574	0.419	0.015151	0.018765
rs1468415	8:1426499_A/G_Intergenic	0.37972	7.9833e-05	-0.10993	0.027399	0.205	0.021915	0.017285
rs62460084	7:56265303_C/T_Intergenic	0.019788	7.9902e-05	0.42563	0.10609	0.726	0.029067	0.082917
rs12609664	19:15842251_A/G_Intergenic	0.25227	7.9961e-05	0.11067	0.027587	0.419	0.015178	0.018775
rs10106787	8:1430681_T/C_Intergenic	0.37335	8.009e-05	-0.10727	0.026742	0.159	0.023751	0.016881
rs28607034	14:80712024_T/C_Intron:DIO2-AS1	0.089619	8.0116e-05	-0.16894	0.042114	0.0239	0.062802	0.027807
rs7764522	6:105996908_G/A_Intergenic	0.03719	8.0174e-05	-0.31442	0.078385	0.424	0.043302	0.05419
rs56343214	3:139247993_C/A_Intron:RBP1	0.10361	8.0294e-05	0.15881	0.039596	0.151	-0.036458	0.025415
rs146409836	14:80714560_T/G_Intron:DIO2-AS1	0.088742	8.0484e-05	-0.16988	0.042361	0.0245	0.062765	0.027912
rs115423975	6:32744347_G/T_Intergenic	0.32933	8.0526e-05	-0.10575	0.026371	0.772	-0.0049674	0.017178
rs3752149	19:15840075_A/C_Intergenic	0.25218	8.0806e-05	0.11076	0.027627	0.416	0.015286	0.0188
rs141897591	8:34520685_CA/C_Intergenic	0.069909	8.0821e-05	0.20744	0.051742	0.24	-0.043888	0.037373
rs553224	6:125420715_A/C_Intergenic	0.33808	8.0983e-05	0.11027	0.027507	0.222	-0.023357	0.019116
rs56054765	4:189251178_A/T_Intergenic	0.16788	8.1181e-05	0.13621	0.033983	0.449	-0.017825	0.023538
rs11774603	8:1431067_G/C_Intergenic	0.37426	8.1223e-05	-0.10755	0.026834	0.166	0.023467	0.016949
rs77582468	8:14502690_A/G_Intron:SGCZ	0.083421	8.1322e-05	0.17336	0.043256	0.587	-0.01651	0.030363
rs17414302	1:20976535_G/A_Exon:PINK1-AS	0.10952	8.135e-05	-0.16027	0.039991	0.396	-0.026495	0.031244
rs7450257	6:10896202_A/G_Intron:SYCP2L	0.45139	8.1519e-05	-0.096795	0.024156	0.475	-0.011925	0.016697
rs111523767	3:191172394_A/AAC_Intergenic	0.14068	8.1673e-05	0.13199	0.032943	0.337	0.022994	0.02394
rs113292322	22:45222393_C/T_Intron:ARHGAP8|PRR5-ARHGAP8	0.01956	8.168e-05	0.37306	0.093112	0.164	-0.091666	0.066019
rs73166477	7:152435683_A/T_Exon:Metazoa	0.46314	8.1685e-05	0.093145	0.023248	0.514	0.011046	0.016923
rs78473651	8:14501881_C/T_Intron:SGCZ	0.083425	8.1709e-05	0.17338	0.043274	0.577	-0.016998	0.030455
rs146053955	3:103650229_A/G_Intergenic	0.029714	8.1933e-05	0.28906	0.07216	0.997	-0.00015871	0.037096
rs79530074	8:14502276_G/C_Intron:SGCZ	0.08344	8.1946e-05	0.17327	0.043257	0.59	-0.016375	0.03036
rs72969839	3:103648074_C/T_Intergenic	0.02972	8.1971e-05	0.28911	0.072176	0.634	0.018006	0.037856
rs11724330	4:189254595_C/G_Intergenic	0.30126	8.1988e-05	0.12175	0.030394	0.793	-0.0051593	0.01971
rs1534203	17:49846031_C/A_Intron:CA10	0.33075	8.2004e-05	-0.10298	0.02571	0.533	0.010967	0.017598
rs61238693	3:103653816_T/C_Intergenic	0.029702	8.2058e-05	0.28901	0.072154	0.994	-0.00026256	0.037102
rs146230750	3:103651661_C/G_Intergenic	0.029702	8.206e-05	0.28903	0.072159	0.659	0.016754	0.037918
rs10089562	8:1430954_C/G_Intergenic	0.37114	8.2093e-05	-0.10859	0.027113	0.151	0.024442	0.017021
rs200825656	1:210840333_C/CAGG_Insertion:HHAT	0.41542	8.21e-05	-0.10666	0.026631	0.685	0.0072838	0.017943
rs56758360	3:103653395_A/T_Intergenic	0.0297	8.2117e-05	0.28901	0.072159	0.658	0.016775	0.037899
rs61557314	3:103653410_A/G_Intergenic	0.0297	8.2117e-05	0.28901	0.072159	0.658	0.016775	0.037898
rs143367847	3:103653443_T/C_Intergenic	0.0297	8.2117e-05	0.28901	0.072159	0.658	0.016775	0.037896
rs57057013	3:103653811_C/G_Intergenic	0.0297	8.2117e-05	0.28901	0.072159	0.997	0.00013865	0.03711
rs148603319	3:103652641_G/A_Intergenic	0.029732	8.215e-05	0.28902	0.072163	0.639	0.017786	0.037908
rs34009042	20:24531348_G/A_Intron:SYNDIG1	0.48557	8.2251e-05	-0.096426	0.024078	0.737	0.0055494	0.01653
rs9525646	13:43186069_G/C_Intergenic	0.49222	8.2411e-05	-0.096684	0.024145	0.722	0.0059	0.016564
rs116788667	2:13946987_C/T_Intergenic	0.023516	8.2418e-05	-0.42627	0.10645	0.0244	0.17358	0.077176
rs1475190	1:104470622_C/T_Intergenic	0.36111	8.248e-05	-0.09727	0.024293	0.217	-0.020832	0.016864
rs4847149	1:104471490_A/G_Intergenic	0.36112	8.2576e-05	-0.097263	0.024293	0.23	-0.020258	0.016866
rs73754209	5:52624363_C/T_Intergenic	0.064159	8.2579e-05	-0.21013	0.052484	0.31	-0.033593	0.033125
rs77816539	8:14501605_C/G_Intron:SGCZ	0.083462	8.2733e-05	0.17317	0.043257	0.594	-0.016156	0.030355
rs7154177	14:80698513_C/T_Intron:DIO2-AS1	0.09048	8.2798e-05	-0.16832	0.042047	0.0253	0.06232	0.027868
rs12043111	1:104474016_T/G_Intergenic	0.36112	8.2881e-05	-0.097242	0.024293	0.232	-0.02015	0.016869
rs11185337	1:104476678_C/A_Intergenic	0.36114	8.3162e-05	-0.097224	0.024294	0.235	-0.020019	0.016868
rs7896001	10:8357299_A/G_Intergenic	0.34781	8.335e-05	0.10181	0.025442	0.366	0.01604	0.017749
rs147591802	3:76671458_A/G_Intron:ROBO2	0.38562	8.3398e-05	-0.096083	0.024013	0.571	-0.0099632	0.017581
rs75459529	9:101188401_C/T_Intron:GABBR2	0.053032	8.3429e-05	-0.24293	0.060715	0.0396	-0.07405	0.036023
rs1960001	14:62944901_C/G_Intergenic	0.198	8.3443e-05	0.1202	0.030042	0.149	0.029859	0.020702
rs13144820	4:189206563_T/C_Intergenic	0.1951	8.3486e-05	0.12174	0.030428	0.206	-0.026601	0.021043
rs9402452	6:133093892_C/G_Utr3:SLC18B1	0.054952	8.3496e-05	0.22369	0.055909	0.183	0.049707	0.037332
rs57059015	3:103653233_A/G_Intergenic	0.029663	8.35e-05	0.28907	0.072249	0.658	0.016796	0.037945
rs55805286	3:76671462_A/G_Intron:ROBO2	0.38559	8.3609e-05	-0.096066	0.024012	0.568	-0.010032	0.017582
rs148726287	3:103651882_T/G_Intergenic	0.029675	8.368e-05	0.28904	0.072252	0.994	-0.00028357	0.037173
rs2468344	12:105193125_T/G_Intergenic	0.49255	8.4203e-05	-0.099338	0.024841	0.744	0.0054503	0.016699
rs8021291	14:80722131_A/G_Intron:DIO2-AS1	0.08931	8.4651e-05	-0.16835	0.042113	0.0244	0.062736	0.027866
rs114432046	6:32743000_A/C_Intergenic	0.32928	8.478e-05	-0.10548	0.026389	0.769	-0.0050519	0.017209
rs7806888	7:15818319_A/C_Intergenic	0.046708	8.5116e-05	0.24972	0.06249	0.821	0.0092044	0.040787
rs78202668	8:14499857_G/T_Intron:SGCZ	0.083548	8.5145e-05	0.17286	0.043258	0.608	-0.015544	0.030339
rs76314009	8:14499842_C/T_Intron:SGCZ	0.083552	8.5296e-05	0.17284	0.043258	0.609	-0.01552	0.030338
rs2121789	3:76672037_C/A_Intron:ROBO2	0.41577	8.5319e-05	-0.091879	0.022995	0.809	-0.0040504	0.016748
rs62354013	4:189249073_C/T_Intergenic	0.16485	8.5448e-05	0.13578	0.033985	0.501	-0.015806	0.023514
rs116225634	6:32741918_G/A_Intergenic	0.32927	8.5463e-05	-0.10544	0.026391	0.772	-0.004995	0.017217
rs1124461	12:126670766_T/G_Intergenic	0.35962	8.5605e-05	0.11054	0.027673	0.18	-0.024974	0.018639
rs78473082	8:14498924_C/G_Intron:SGCZ	0.083534	8.5678e-05	0.17287	0.043278	0.598	-0.016055	0.030433
rs201565919	6:32742570_TTG/T_Intergenic	0.32083	8.5767e-05	-0.10812	0.027069	0.81	-0.0042459	0.017681
rs78951759	8:14498909_G/A_Intron:SGCZ	0.083538	8.5808e-05	0.17286	0.043278	0.598	-0.016036	0.030432
rs35834528	6:32742569_GTT/G_Intergenic	0.32083	8.5842e-05	-0.10812	0.02707	0.81	-0.0042438	0.017681
rs76239858	8:14498901_A/G_Intron:SGCZ	0.083542	8.587e-05	0.17285	0.043277	0.598	-0.016026	0.030432
rs78270584	8:14499085_C/A_Intron:SGCZ	0.083573	8.5882e-05	0.17277	0.043259	0.614	-0.015307	0.030333
rs1955625	14:80726296_T/C_Intron:DIO2-AS1	0.089288	8.5951e-05	-0.16808	0.042085	0.023	0.063267	0.027822
rs72457744	6:32742567_CTG/C_Intergenic	0.32086	8.5976e-05	-0.1081	0.027069	0.813	-0.0041905	0.017683
rs147587280	14:80715825_G/A_Intron:DIO2-AS1	0.089315	8.6285e-05	-0.16807	0.042094	0.0249	0.062523	0.027874
rs1388380	14:80705765_C/G_Intron:DIO2-AS1	0.089403	8.6305e-05	-0.16808	0.042098	0.0247	0.062564	0.027855
rs13279478	8:1429743_G/C_Intergenic	0.37127	8.6315e-05	-0.10845	0.027164	0.161	0.023914	0.017051
rs62391175	5:128067129_A/T_Intron:CTC-573M9.1	0.057294	8.6387e-05	-0.21471	0.053778	0.696	-0.015462	0.039565
rs7156637	14:80716782_A/G_Intron:DIO2-AS1	0.089325	8.643e-05	-0.16805	0.042094	0.0236	0.063047	0.027842
rs7156362	14:80716427_G/C_Intron:DIO2-AS1	0.089323	8.6453e-05	-0.16805	0.042095	0.0235	0.063083	0.027849
rs142013437	14:80715887_C/T_Intron:DIO2-AS1	0.089329	8.6456e-05	-0.16805	0.042094	0.024	0.062875	0.02785
rs7159642	14:80699225_A/G_Intron:DIO2-AS1	0.089423	8.6529e-05	-0.16806	0.042098	0.025	0.062434	0.027856
rs7154898	14:80698171_T/C_Intron:DIO2-AS1	0.089423	8.6578e-05	-0.16805	0.042099	0.0249	0.062483	0.027859
rs983229	14:80718565_G/A_Intron:DIO2-AS1	0.089169	8.6597e-05	-0.16831	0.042163	0.0247	0.062823	0.027962
rs10140980	14:80701089_T/C_Intron:DIO2-AS1	0.089385	8.6603e-05	-0.16804	0.042095	0.0252	0.062429	0.027889
rs983228	14:80718305_G/T_Intron:DIO2-AS1	0.089171	8.6622e-05	-0.16831	0.042164	0.0247	0.062816	0.027963
rs77578598	8:14498711_C/T_Intron:SGCZ	0.083589	8.6645e-05	0.17268	0.043259	0.617	-0.01516	0.030328
rs144200177	14:80702571_C/CA_Insertion:DIO2-AS1	0.089391	8.6654e-05	-0.16803	0.042096	0.0245	0.062641	0.027854
rs28883971	14:80702241_C/T_Intron:DIO2-AS1	0.089393	8.668e-05	-0.16803	0.042096	0.0246	0.062595	0.027855
rs73184216	13:53972785_G/A_Intergenic	0.012808	8.6978e-05	0.51637	0.12939	0.204	0.13525	0.10652
rs141367081	19:55498080_G/T_Intron:NLRP2	0.033587	8.7016e-05	-0.31626	0.079251	0.526	0.036156	0.056961
rs1907526	14:80687879_C/T_Intron:DIO2|DIO2-AS1	0.089397	8.7038e-05	-0.168	0.042099	0.0259	0.062134	0.027896
rs1510439	8:14498236_C/T_Intron:SGCZ	0.083603	8.7071e-05	0.17262	0.043259	0.62	-0.015033	0.030324
rs6574551	14:80674534_G/A_Intron:DIO2	0.090036	8.7116e-05	-0.16814	0.042138	0.0331	0.059426	0.027881
rs118032601	16:64624158_C/T_Intron:RP11-467L24.1	0.014077	8.7151e-05	0.54073	0.13552	0.872	0.014272	0.088478
rs7145584	14:80693751_C/A_Intron:DIO2|DIO2-AS1	0.089395	8.7194e-05	-0.16798	0.042101	0.0251	0.062417	0.027864
rs10150064	14:80686540_T/C_Intron:DIO2|DIO2-AS1	0.089413	8.72e-05	-0.16798	0.042101	0.0254	0.062293	0.027859
rs7146189	14:80684942_T/G_Intron:DIO2|DIO2-AS1	0.089415	8.7279e-05	-0.16797	0.042101	0.0256	0.062205	0.027859
rs10133463	14:80690452_A/G_Intron:DIO2|DIO2-AS1	0.089419	8.7308e-05	-0.16798	0.042102	0.0261	0.062004	0.027864
rs9798662	21:44626137_A/G_Intergenic	0.091417	8.7411e-05	0.17128	0.042934	0.508	0.019858	0.029996
rs74578509	8:14497729_T/A_Intron:SGCZ	0.083615	8.7524e-05	0.17257	0.04326	0.623	-0.014902	0.03032
rs9972105	14:80684001_C/T_Intron:DIO2|DIO2-AS1	0.089454	8.7834e-05	-0.16792	0.042104	0.0265	0.061824	0.027869
rs9972275	14:80683627_A/G_Intron:DIO2|DIO2-AS1	0.089474	8.8074e-05	-0.1679	0.042106	0.027	0.061629	0.027874
rs78735285	8:14497504_C/T_Intron:SGCZ	0.083633	8.8074e-05	0.1725	0.043259	0.626	-0.01478	0.030316
rs9637486	3:76674890_T/G_Intron:ROBO2	0.41478	8.8145e-05	-0.091768	0.023015	0.966	-0.00070669	0.016739
rs12699751	7:15819321_T/A_Intergenic	0.046179	8.8154e-05	0.2492	0.062499	0.768	0.012132	0.041044
rs8020863	14:80729139_A/G_Intron:DIO2-AS1	0.089012	8.8155e-05	-0.16839	0.042233	0.0305	0.060747	0.028071
rs76384758	16:57372528_T/C_Intergenic	0.24761	8.825e-05	0.11279	0.028289	0.934	-0.0016325	0.019596
rs76678829	8:14497333_T/A_Intron:SGCZ	0.083639	8.825e-05	0.17248	0.04326	0.628	-0.014694	0.030314
rs11081168	18:5064571_G/T_Intergenic	0.16894	8.8294e-05	-0.13009	0.032629	0.198	0.028405	0.022064
rs9637498	3:76674928_G/A_Intron:ROBO2	0.41431	8.8299e-05	-0.091901	0.023051	0.914	-0.0018164	0.016773
rs12486633	3:76678681_C/T_Intron:ROBO2	0.41488	8.8308e-05	-0.091785	0.023022	0.981	-0.00039061	0.01674
rs56072177	4:189252519_A/G_Intergenic	0.17416	8.8376e-05	0.13501	0.033866	0.456	-0.017396	0.023348
rs7079996	10:8366004_T/G_Intergenic	0.34824	8.8545e-05	0.1021	0.025614	0.384	0.015565	0.017895
rs8086210	18:5064751_G/A_Intergenic	0.16898	8.8566e-05	-0.13009	0.032635	0.186	0.029262	0.022119
rs72711447	4:189253132_A/G_Intergenic	0.16912	8.8899e-05	0.13577	0.034069	0.479	-0.016574	0.023437
rs190715040	7:6979097_C/G_Intergenic	0.070089	8.9012e-05	0.31826	0.079866	0.718	-0.020436	0.056587
rs185896487	7:6979095_C/G_Intergenic	0.070095	8.9066e-05	0.31828	0.079876	0.718	-0.020424	0.056598
rs17110482	14:80730147_G/A_Intron:DIO2-AS1	0.08905	8.9116e-05	-0.16823	0.04222	0.0242	0.062926	0.02792
rs76460209	8:14496664_C/G_Intron:SGCZ	0.083663	8.9204e-05	0.17236	0.043259	0.632	-0.014519	0.030308
rs181582087	7:6979094_G/T_Intergenic	0.070093	8.9294e-05	0.31829	0.07989	0.718	-0.020428	0.05661
rs6998	19:51363661_G/A_Utr3:KLK3	0.3457	8.9337e-05	0.10078	0.025296	0.866	-0.0029895	0.01777
rs79858633	8:14496492_C/A_Intron:SGCZ	0.083667	8.9363e-05	0.17234	0.043259	0.633	-0.014485	0.030307
rs76923285	8:14496404_T/C_Intron:SGCZ	0.083669	8.9382e-05	0.17234	0.04326	0.633	-0.014471	0.030305
rs145119566	4:167788780_TAC/T_Deletion:SPOCK3	0.2229	8.939e-05	-0.13005	0.032645	0.193	0.026752	0.020567
rs80228596	22:45221080_C/T_Intron:ARHGAP8|PRR5-ARHGAP8	0.019405	8.9413e-05	0.37348	0.093753	0.185	-0.087986	0.066444
rs74435630	8:14496536_G/A_Intron:SGCZ	0.083706	8.9655e-05	0.17232	0.043264	0.633	-0.014462	0.030307
rs77202302	5:28844891_G/C_Intergenic	0.1696	8.9797e-05	-0.13201	0.033147	0.345	0.02047	0.021699
rs12197430	6:133107268_G/A_Intron:SLC18B1	0.05471	8.9801e-05	0.21656	0.054377	0.235	0.0429	0.036095
rs11132541	4:189242492_A/G_Intergenic	0.40985	9.004e-05	0.10034	0.025198	0.966	0.00072452	0.017073
rs55865544	4:189252357_G/A_Intergenic	0.16857	9.0117e-05	0.13549	0.034027	0.522	-0.014977	0.023392
rs58383612	12:1731440_C/T_Intron:WNT5B	0.28278	9.0137e-05	0.17893	0.044938	0.0369	-0.066745	0.031988
rs55978067	4:189252397_G/A_Intergenic	0.16855	9.0206e-05	0.13551	0.034036	0.522	-0.014972	0.0234
rs111432911	1:21899952_GA/G_Deletion:ALPL	0.072677	9.0359e-05	0.20081	0.050441	0.083	0.055152	0.031814
rs8072848	17:49840542_C/A_Intron:CA10	0.33172	9.0434e-05	-0.10199	0.025619	0.513	0.011373	0.017382
rs2294761	6:133111696_A/C_Intron:SLC18B1	0.054956	9.0505e-05	0.21455	0.053897	0.247	0.041557	0.035911
rs62354035	4:189254254_T/C_Intergenic	0.16845	9.0605e-05	0.13579	0.034115	0.491	-0.016166	0.023466
rs4876065	8:1425210_T/G_Intergenic	0.37315	9.0634e-05	-0.10889	0.027358	0.161	0.024186	0.017267
rs62354034	4:189254029_A/C_Intergenic	0.16846	9.0843e-05	0.13572	0.034104	0.49	-0.016172	0.023454
rs9375919	6:133106228_C/G_Intron:SLC18B1	0.054683	9.0881e-05	0.21687	0.054495	0.234	0.043034	0.036147
rs4785463	16:50878194_C/T_Intergenic	0.3365	9.0916e-05	-0.10988	0.027611	0.302	0.018792	0.018214
rs11783791	8:49724699_T/C_Intergenic	0.099522	9.0973e-05	0.16691	0.041944	0.698	0.01002	0.025854
rs10275854	7:15817496_T/C_Intergenic	0.048038	9.1195e-05	0.24719	0.062127	0.881	0.0060479	0.040279
rs55784818	5:159222561_C/T_Intron:AC011343.1	0.062153	9.1358e-05	0.29933	0.075241	0.877	-0.0092342	0.0596
rs185911855	7:6987671_G/C_Intergenic	0.069744	9.1359e-05	0.27892	0.07011	0.614	-0.025027	0.049694
rs56276714	4:189251591_T/C_Intergenic	0.16697	9.1425e-05	0.13534	0.034021	0.472	-0.01695	0.02359
rs56253914	4:189251592_G/A_Intergenic	0.16698	9.1434e-05	0.13535	0.034024	0.472	-0.016958	0.023593
rs60978758	4:189236910_A/G_Intergenic	0.38706	9.1484e-05	0.098707	0.024814	0.984	-0.00034105	0.016965
rs6076238	20:24541795_C/G_Intron:SYNDIG1	0.48698	9.1589e-05	-0.095113	0.023912	0.808	0.0039894	0.016411
rs115963124	2:122856172_G/A_Intergenic	0.011113	9.179e-05	0.65575	0.16488	0.628	0.051326	0.10604
rs73456798	13:33328065_A/G_Intron:PDS5B	0.013317	9.1938e-05	0.48576	0.12215	0.459	-0.048088	0.064956
rs193078039	14:80715273_T/C_Intron:DIO2-AS1	0.089921	9.2092e-05	-0.16748	0.042121	0.0221	0.06222	0.027192
rs140423022	2:122880020_G/C_Intergenic	0.011046	9.2255e-05	0.65671	0.16518	0.629	0.051282	0.10614
rs4520426	1:104483941_C/T_Intergenic	0.35862	9.2272e-05	0.097435	0.024507	0.192	0.022094	0.016932
rs56310534	4:189252247_A/G_Intergenic	0.16705	9.2324e-05	0.13542	0.034062	0.478	-0.016764	0.02362
rs60514220	4:189236390_C/G_Intergenic	0.38695	9.2387e-05	0.098626	0.024809	0.989	-0.0002416	0.016964
rs62094510	18:73725636_G/A_Intron:RP11-357H3.1	0.022752	9.2494e-05	0.34902	0.0878	0.847	0.010405	0.054113
rs62354031	4:189251948_A/G_Intergenic	0.16718	9.2523e-05	0.13532	0.034042	0.476	-0.016825	0.023606
rs62351247	4:189232730_A/G_Intergenic	0.38821	9.2599e-05	0.098312	0.024733	0.977	-0.00048873	0.016909
rs62354030	4:189251923_C/G_Intergenic	0.16719	9.2614e-05	0.1353	0.034039	0.476	-0.016818	0.023604
rs55809809	4:189251343_G/A_Intergenic	0.16702	9.2624e-05	0.13514	0.034	0.477	-0.016745	0.023566
rs12879049	14:93289510_T/G_Intron:GOLGA5	0.089655	9.2689e-05	-0.20863	0.05249	0.791	0.0097952	0.036916
rs75961994	8:14493869_C/T_Intron:SGCZ	0.083768	9.2712e-05	0.17194	0.043261	0.641	-0.014115	0.030285
rs62354029	4:189251879_T/C_Intergenic	0.16705	9.2757e-05	0.13529	0.03404	0.478	-0.016752	0.023603
rs62354028	4:189251816_G/A_Intergenic	0.16706	9.2763e-05	0.13527	0.034035	0.478	-0.016747	0.023598
rs2404301	8:1423744_G/C_Intergenic	0.37342	9.2822e-05	-0.10898	0.027421	0.157	0.024455	0.017292
rs150919578	6:32746284_G/A_Intergenic	0.32209	9.2921e-05	-0.10716	0.026967	0.966	-0.00073925	0.01756
rs9314428	8:1424147_T/C_Intergenic	0.37326	9.3052e-05	-0.10889	0.027404	0.156	0.024542	0.017284
rs7258535	19:51307981_G/A_Upstream:C19orf48	0.15025	9.3055e-05	0.18271	0.04598	0.901	-0.004085	0.032983
rs200856658	7:129202523_A/AAG_Intergenic	0.026655	9.3145e-05	0.37607	0.094649	0.961	-0.0033926	0.068656
rs12201769	6:133104166_G/A_Intron:SLC18B1	0.054694	9.3148e-05	0.21744	0.054725	0.213	0.045083	0.036215
rs62354027	4:189251711_A/G_Intergenic	0.16708	9.3197e-05	0.13518	0.034024	0.478	-0.016751	0.023589
rs112260652	22:45218798_A/T_Intron:ARHGAP8|PRR5-ARHGAP8	0.019456	9.3339e-05	0.37606	0.094657	0.131	-0.099421	0.065993
rs147456588	2:122910778_G/A_Intergenic	0.010831	9.3355e-05	0.6622	0.16668	0.585	0.058082	0.10641
rs55872105	4:189251165_A/G_Intergenic	0.16708	9.3481e-05	0.13499	0.033981	0.476	-0.016778	0.023549
rs56005187	4:189251133_G/A_Intergenic	0.16709	9.3516e-05	0.13498	0.033979	0.476	-0.016777	0.023546
rs4876064	8:1424794_T/C_Intergenic	0.37307	9.3655e-05	-0.10876	0.027381	0.163	0.024106	0.017274
rs56378834	4:189252195_G/A_Intergenic	0.16739	9.3699e-05	0.13535	0.034076	0.507	-0.015659	0.023596
rs12570505	10:43276878_T/G_Intergenic	0.12092	9.3844e-05	-0.14681	0.036967	0.351	-0.025201	0.027012
rs180924653	X:51892723_T/C_Intergenic	0.010603	9.3942e-05	-2.2984	0.57876	0.293	0.31722	0.30216
rs200885938	3:191188277_T/TTTC_Intergenic	0.13071	9.4301e-05	0.13631	0.034332	0.574	0.014212	0.025284
rs75052669	6:88237185_A/G_Intron:RARS2	0.035599	9.4518e-05	0.32929	0.082952	0.968	-0.0026418	0.066576
rs6979418	7:152424679_A/G_Intergenic	0.32605	9.4832e-05	0.11646	0.029343	0.517	0.013582	0.02094
rs571617	9:104176460_C/T_Intergenic	0.1245	9.4869e-05	0.1599	0.040289	0.982	0.00059751	0.027166
rs149714769	14:80714260_T/C_Intron:DIO2-AS1	0.086867	9.5165e-05	-0.17059	0.042993	0.0186	0.067131	0.028533
rs34766834	14:80737328_A/AT_Insertion:DIO2-AS1	0.088915	9.525e-05	-0.16772	0.042272	0.0278	0.061336	0.027876
rs72969846	3:103650369_C/A_Intergenic	0.029357	9.531e-05	0.28955	0.072979	0.598	0.020161	0.038284
rs148078885	3:103651580_A/T_Intergenic	0.029361	9.5318e-05	0.28953	0.072975	0.944	0.0026251	0.037466
rs1656125	3:191177282_A/G_Intergenic	0.13126	9.5417e-05	0.13677	0.034474	0.539	0.015591	0.025374
rs4747788	10:8365481_C/G_Intergenic	0.34907	9.5466e-05	0.10161	0.025612	0.376	0.015842	0.017881
rs11649409	16:50883054_A/G_Intergenic	0.33395	9.5498e-05	-0.111	0.027982	0.271	0.020108	0.018257
rs117388911	14:102100126_T/C_Intergenic	0.012123	9.5517e-05	0.46573	0.1174	0.98	-0.0021395	0.086733
rs150834713	3:103651124_A/G_Intergenic	0.029335	9.5629e-05	0.28966	0.073023	0.601	0.020307	0.038855
rs62094532	18:73728530_G/A_Intergenic	0.020718	9.576e-05	0.37133	0.093621	0.825	0.01219	0.055246
rs140240251	3:103651132_G/C_Intergenic	0.029343	9.5769e-05	0.28956	0.073003	0.6	0.020387	0.038845
rs140320733	3:103651477_T/C_Intergenic	0.029343	9.5769e-05	0.28956	0.073003	0.599	0.020407	0.038841
rs145618254	5:125076262_T/C_Intergenic	0.01899	9.6093e-05	0.4232	0.10672	0.634	0.045199	0.094899
rs10144099	14:80681060_A/G_Intron:DIO2|DIO2-AS1	0.090198	9.6215e-05	-0.16739	0.042216	0.0243	0.062802	0.027884
rs1233980	9:104174885_A/G_Intergenic	0.12415	9.6466e-05	0.15984	0.040319	0.999	-5.0164e-05	0.027177
rs1975573	3:76682623_T/C_Intron:ROBO2	0.41615	9.6614e-05	-0.091527	0.023089	0.936	-0.0013427	0.01672
rs12388802	X:51862515_T/C_Intergenic	0.010877	9.6625e-05	-2.2617	0.57054	0.321	0.29197	0.29455
rs12401736	1:104487930_A/G_Intergenic	0.3589	9.6933e-05	-0.097254	0.024539	0.192	-0.022088	0.016929
rs12502116	4:189248858_A/G_Intergenic	0.16379	9.6966e-05	0.13671	0.034496	0.433	-0.018669	0.023795
rs4942328	13:44973765_T/C_Intergenic	0.49117	9.6973e-05	0.093493	0.023591	0.551	0.0098723	0.016555
rs6699489	1:104486322_G/T_Intergenic	0.35877	9.6975e-05	-0.097217	0.02453	0.192	-0.022091	0.01692
rs36052756	18:3902511_C/CA_Insertion:DLGAP1	0.029595	9.7107e-05	-0.36843	0.092972	0.393	-0.072918	0.085483
rs117651546	6:88280523_C/T_Intron:RARS2	0.035563	9.717e-05	0.32865	0.082937	0.981	-0.001602	0.066678
rs13417506	2:54538772_A/T_Intergenic	0.015534	9.7216e-05	-0.43388	0.1095	0.914	0.0094194	0.08706
rs77385310	4:189248693_C/T_Intergenic	0.16382	9.7264e-05	0.1366	0.034475	0.433	-0.018653	0.02378
rs12498515	4:189248732_T/C_Intergenic	0.16381	9.7272e-05	0.13661	0.034478	0.433	-0.018652	0.023782
rs182030109	X:51614911_G/C_Intron:MAGED1	0.010476	9.739e-05	-1.9982	0.50433	0.303	0.27648	0.26861
rs150251899	7:152482033_C/T_Intron:ACTR3B	0.35209	9.7432e-05	0.12415	0.031336	0.541	0.013295	0.021739
rs62354020	4:189250707_C/T_Intergenic	0.16718	9.7509e-05	0.13419	0.033871	0.475	-0.016769	0.023458
rs199522680	7:152428001_C/CA_Intergenic	0.46492	9.7691e-05	0.094381	0.023826	0.419	0.013936	0.017234
rs140636009	7:152440190_G/A_Intergenic	0.37012	9.7733e-05	0.11366	0.028694	0.974	-0.00064671	0.019738
rs73191451	12:105105258_A/T_Intron:CHST11	0.039716	9.7778e-05	0.38055	0.096073	0.906	0.006788	0.057536
rs2468345	12:105193938_A/G_Intergenic	0.48727	9.7933e-05	-0.097442	0.024602	0.602	0.0086935	0.016664
rs638657	10:61100940_G/T_Intron:FAM13C	0.085532	9.8036e-05	0.18894	0.047708	0.491	-0.026132	0.037953
rs60220928	4:189250191_A/T_Intergenic	0.16717	9.8147e-05	0.13401	0.03384	0.474	-0.016757	0.023434
rs17158899	7:83967998_C/T_Intron:SEMA3A	0.070468	9.8173e-05	-0.20271	0.051189	0.475	-0.025001	0.03499
rs60765006	4:189249762_G/A_Intergenic	0.16719	9.8352e-05	0.13389	0.033814	0.476	-0.016683	0.023413
rs8003183	14:80740190_A/G_Intron:DIO2-AS1	0.088804	9.8357e-05	-0.16756	0.042317	0.029	0.060901	0.027898
rs7737265	5:33930254_G/A_Intergenic	0.016288	9.8848e-05	0.38856	0.098163	0.958	0.0029566	0.056139
rs57402695	4:189249678_A/G_Intergenic	0.16719	9.8877e-05	0.13379	0.033801	0.474	-0.016759	0.023403
rs1820181	5:33931509_G/T_Intergenic	0.016046	9.898e-05	0.3989	0.10079	0.977	0.0016556	0.057244
rs13009358	2:10089855_A/G_Intron:GRHL1	0.18237	9.9197e-05	-0.12891	0.032575	0.678	0.0088067	0.021233
rs34946967	10:15645133_G/GT_Insertion:ITGA8	0.44033	9.9366e-05	-0.10557	0.026678	0.528	-0.010484	0.016614
rs189139162	9:102943339_G/T_Intron:INVS	0.021871	9.9367e-05	-0.37588	0.094992	0.422	0.049508	0.061626
rs10795310	10:15644736_C/G_Intron:ITGA8	0.4404	9.9487e-05	-0.10562	0.026694	0.536	-0.010272	0.016618
rs149700027	6:88326443_T/C_Intron:ORC3	0.035526	9.9617e-05	0.32794	0.082891	0.996	0.00035819	0.066758
rs1409371	20:24545732_C/T_Intron:SYNDIG1	0.48809	9.9756e-05	-0.094315	0.023841	0.828	0.0035523	0.016367
rs11470245	20:24545415_TGCCTGG/T_Deletion:SYNDIG1	0.48809	9.9781e-05	-0.09438	0.023858	0.772	0.0047422	0.016403
rs35679174	1:104461343_CT/C_Intergenic	0.36136	9.9913e-05	-0.097049	0.024535	0.21	-0.021298	0.017001
rs1561152	4:142322777_C/T_Intergenic	0.42654	9.9973e-05	-0.095865	0.024236	0.743	-0.0053704	0.01641
rs10583559	5:33928105_CAG/C_Intergenic	0.01627	0.00010004	0.38823	0.098156	0.918	0.0056244	0.054939
rs76440167	1:20883582_G/A_Intergenic	0.11841	0.00010018	-0.14956	0.037818	0.444	-0.022338	0.029224
rs6980151	7:15819291_A/G_Intergenic	0.055873	0.00010033	0.24075	0.060881	0.851	0.0073854	0.039209
rs34280294	5:33932615_G/T_Intergenic	0.01596	0.00010063	0.40253	0.10181	0.985	0.0010934	0.057683
rs73063360	7:6986720_A/G_Intergenic	0.079062	0.00010078	0.25046	0.063355	0.653	-0.020488	0.045565
rs60861838	4:189249518_G/T_Intergenic	0.16721	0.00010102	0.13337	0.03374	0.473	-0.016744	0.023352
rs11185330	1:104462053_T/C_Intergenic	0.36071	0.00010109	0.096863	0.024506	0.198	0.021867	0.016991
rs35130196	5:33929024_T/C_Intergenic	0.016256	0.0001012	0.38799	0.098167	0.955	0.0031338	0.056164
rs62354015	4:189249340_C/T_Intergenic	0.16722	0.00010135	0.13329	0.033729	0.473	-0.016751	0.023342
rs62354009	4:189247768_A/G_Intergenic	0.16675	0.0001014	0.13303	0.033663	0.463	-0.017094	0.023286
rs62354008	4:189247645_A/G_Intergenic	0.16676	0.00010167	0.13299	0.033659	0.462	-0.01711	0.023284
rs143022021	4:189227659_G/GA_Intergenic	0.38895	0.00010192	0.099175	0.025105	0.996	7.7829e-05	0.017149
rs1001608	16:50881317_T/C_Intergenic	0.33348	0.0001021	-0.10927	0.027664	0.26	0.020395	0.018124
rs4951675	1:210800547_C/T_Intron:HHAT	0.31033	0.00010212	0.10588	0.026804	0.939	0.0013917	0.018181
rs75228671	9:101200198_A/G_Intron:GABBR2	0.055069	0.0001025	-0.23677	0.059957	0.0383	-0.073685	0.0356
rs55780517	3:139269531_C/T_Intergenic	0.099633	0.00010259	0.15924	0.040326	0.0905	-0.044881	0.02653
rs55834130	3:139269727_A/C_Intergenic	0.099516	0.0001028	0.15924	0.04033	0.0907	-0.044845	0.026524
rs56210757	3:139269160_A/G_Intergenic	0.099476	0.00010291	0.15922	0.040328	0.0912	-0.04478	0.026522
rs4299845	6:142348486_T/C_Intergenic	0.4292	0.00010293	-0.097347	0.024657	0.536	0.010293	0.016628
rs55642746	3:139269414_A/G_Intergenic	0.09948	0.00010294	0.15922	0.040329	0.0912	-0.044782	0.026522
rs56051514	3:139269572_G/A_Intergenic	0.099496	0.00010298	0.15922	0.04033	0.091	-0.044805	0.026523
rs55987999	3:139268696_C/T_Intergenic	0.099466	0.00010299	0.15921	0.040329	0.0913	-0.044762	0.026522
rs17337746	3:139268669_T/C_Intergenic	0.09946	0.00010309	0.1592	0.040329	0.0913	-0.044764	0.026521
rs75717807	6:111830362_A/G_Intergenic	0.012615	0.00010314	0.53084	0.13448	0.917	-0.0071663	0.068955
rs79582714	1:20883608_C/T_Intergenic	0.11866	0.00010326	-0.1491	0.037775	0.431	-0.023012	0.02921
rs73220941	3:139268285_C/T_Intergenic	0.099448	0.00010326	0.15918	0.040328	0.0914	-0.04475	0.026521
rs78830138	3:138312081_T/C_Intron:CEP70	0.033853	0.00010358	0.41296	0.10464	0.441	-0.048721	0.063243
rs4371858	6:142348884_C/T_Intergenic	0.42877	0.00010364	-0.097249	0.024643	0.506	0.011056	0.01661
rs1291109	20:35498645_C/T_Exon:Metazoa	0.31296	0.00010392	0.10946	0.027744	0.332	0.018532	0.019112
rs115317815	6:64552410_A/G_Intron:EYS	0.017776	0.00010407	-0.49886	0.12645	0.292	0.093184	0.088502
rs35757843	4:189234682_G/GT_Intergenic	0.38397	0.0001041	0.098472	0.024961	0.988	-0.00025452	0.017137
rs62354005	4:189245808_T/C_Intergenic	0.16663	0.00010413	0.13262	0.033617	0.461	-0.017114	0.023222
rs59156511	14:80731784_T/TAA_Insertion:DIO2-AS1	0.089403	0.00010415	-0.16658	0.042226	0.0277	0.061465	0.027912
rs4985102	16:9224834_G/A_Intergenic	0.017391	0.00010425	0.47503	0.12042	0.254	0.13016	0.11435
rs1391030	3:139267407_C/G_Intergenic	0.099244	0.00010431	0.15907	0.040325	0.0933	-0.044469	0.026512
rs1391031	3:139267712_A/G_Intergenic	0.09926	0.00010439	0.15906	0.040324	0.0933	-0.044474	0.026513
rs1391029	3:139267359_A/T_Intergenic	0.099238	0.00010444	0.15905	0.040325	0.0934	-0.044453	0.026512
rs2111434	16:50864347_A/G_Intergenic	0.30358	0.00010469	-0.11278	0.028597	0.485	0.013346	0.019118
rs200090927	5:15555895_G/GATAGATAA_Insertion:FBXL7	0.45503	0.00010475	-0.10241	0.02597	0.61	0.0092369	0.018106
rs17770238	9:101207187_G/A_Intron:GABBR2	0.055877	0.00010486	-0.23533	0.059679	0.0309	-0.076083	0.035274
rs1415116	9:101207390_A/C_Intron:GABBR2	0.055917	0.00010487	-0.2353	0.059673	0.0306	-0.076193	0.03527
rs55724241	3:139262770_T/C_Intergenic	0.099042	0.00010491	0.15901	0.040325	0.0954	-0.044172	0.026499
rs56051054	3:139263564_G/T_Intergenic	0.099069	0.00010492	0.15901	0.040326	0.0952	-0.044202	0.026502
rs12489687	3:139264338_A/C_Intergenic	0.099111	0.00010497	0.159	0.040325	0.0948	-0.044256	0.026504
rs17397112	3:139262623_T/A_Intergenic	0.099036	0.00010501	0.159	0.040325	0.0954	-0.044169	0.026499
rs2011770	3:139262295_A/C_Intergenic	0.09901	0.00010509	0.15899	0.040326	0.0957	-0.044119	0.026498
rs4951688	1:210808870_G/A_Intron:HHAT	0.31057	0.00010518	0.10706	0.027155	0.887	-0.0026018	0.018372
rs1336817	9:101202321_G/T_Intron:GABBR2	0.055101	0.00010529	-0.23608	0.059884	0.0377	-0.07385	0.035568
rs12493507	3:139261618_C/T_Intergenic	0.098978	0.00010533	0.15896	0.040323	0.0961	-0.044064	0.026495
rs62354004	4:189245030_C/T_Intergenic	0.16659	0.00010535	0.13251	0.033614	0.46	-0.017131	0.023207
rs78620690	9:101207951_A/T_Intron:GABBR2	0.055893	0.00010541	-0.23515	0.059653	0.0307	-0.076137	0.035262
rs56034427	3:139260502_T/C_Intergenic	0.098925	0.00010609	0.15887	0.040321	0.0967	-0.04398	0.02649
rs148046828	7:108408345_A/C_Intergenic	0.04222	0.0001065	-0.32934	0.083604	0.325	-0.069781	0.070975
rs55968289	3:139260285_C/T_Intergenic	0.098863	0.00010701	0.15878	0.04032	0.0971	-0.043924	0.026487
rs56118357	7:136681298_T/A_Intron:AC009264.1|CHRM2	0.082992	0.00010753	-0.20943	0.053198	0.557	-0.026054	0.044415
rs12705151	7:103373937_T/C_Intron:RELN	0.259	0.00010755	0.13426	0.034103	0.731	0.0084442	0.024548
rs11549984	3:139258411_G/A_Synonymous:RBP1	0.098754	0.00010767	0.1587	0.040315	0.0982	-0.043766	0.026479
rs80230127	9:101210014_C/T_Intron:GABBR2	0.099841	0.00010804	-0.17736	0.045066	0.131	-0.047131	0.031196
rs78945021	9:101209722_T/A_Intron:GABBR2	0.099679	0.00010824	-0.17766	0.045146	0.132	-0.046983	0.031231
rs115453428	6:9348887_A/G_Intergenic	0.031484	0.00010827	-0.27774	0.070581	0.207	0.060163	0.047676
rs75852649	18:73713058_C/A_Intergenic	0.015226	0.00010828	0.41993	0.10671	0.693	-0.026608	0.067445
rs10840484	11:10764545_A/C_Intergenic	0.12906	0.00010853	-0.15627	0.039719	0.175	-0.037895	0.027941
rs13241674	7:152427601_G/A_Intergenic	0.46028	0.00010858	0.092855	0.023601	0.461	0.012636	0.017123
rs12887265	14:93287176_T/G_Intron:GOLGA5	0.09149	0.00010868	-0.20583	0.052319	0.857	-0.0064761	0.035835
rs147651223	9:101213815_G/GC_Insertion:GABBR2	0.099958	0.00010881	-0.17689	0.044967	0.13	-0.047185	0.031144
rs1364362	16:14010894_T/C_Intergenic	0.090722	0.00010884	0.19665	0.049991	0.389	-0.029363	0.034072
rs11936188	4:189244921_A/G_Intergenic	0.16755	0.00010893	0.13211	0.033585	0.447	-0.017651	0.023193
rs76273894	9:101210900_A/G_Intron:GABBR2	0.099925	0.00010895	-0.17701	0.045002	0.129	-0.04726	0.03116
rs71337551	19:38753006_C/G_Intergenic	0.09947	0.00010917	-0.1644	0.0418	0.717	0.010003	0.02757
rs62354057	4:189257043_C/T_Intergenic	0.17112	0.00010951	0.13521	0.034385	0.465	-0.017232	0.023585
rs73220944	3:139270783_C/T_Intergenic	0.099099	0.0001098	0.15909	0.040466	0.0908	-0.045024	0.026638
rs62353993	4:189243647_C/A_Intergenic	0.16635	0.00011017	0.13189	0.033556	0.458	-0.017133	0.023101
rs62353990	4:189243416_A/G_Intergenic	0.16598	0.00011026	0.13187	0.03355	0.438	-0.017903	0.023094
rs62353991	4:189243534_C/T_Intergenic	0.16634	0.00011061	0.13185	0.033553	0.458	-0.017134	0.023095
rs147842943	1:21788326_T/C_Intron:NBPF3	0.014597	0.0001107	0.57268	0.14574	0.119	0.14686	0.094229
rs55732001	16:50882095_CA/C_Intergenic	0.33403	0.00011079	-0.1088	0.027689	0.258	0.020544	0.018152
rs2740505	19:51323733_C/T_Intron:KLK1	0.1056	0.00011081	0.20706	0.052698	0.411	-0.032296	0.039296
rs112485726	16:90065550_T/C_Intergenic	0.011325	0.00011092	-0.51186	0.13028	0.48	-0.063886	0.090557
rs62353964	4:189242910_T/C_Intergenic	0.16596	0.00011106	0.13176	0.03354	0.438	-0.017906	0.023079
rs145038489	6:32746170_C/T_Intergenic	0.32591	0.0001112	-0.10583	0.026942	0.857	-0.0031585	0.017501
rs62393302	5:128247876_G/C_Intergenic	0.04479	0.00011155	-0.24009	0.061132	0.472	-0.029334	0.040841
rs35324509	4:189227307_C/G_Intergenic	0.15965	0.00011185	0.13427	0.034194	0.347	-0.02138	0.022739
rs6678911	1:210838893_G/A_Intron:HHAT	0.35421	0.00011204	-0.10074	0.025659	0.82	-0.0040508	0.017761
rs11643967	16:50882811_C/T_Intergenic	0.33381	0.00011228	-0.10888	0.027734	0.256	0.020653	0.018172
rs11940692	4:189227325_T/C_Intergenic	0.16062	0.00011231	0.13418	0.034179	0.317	-0.022769	0.022756
rs73220932	3:139253489_G/T_Intron:RBP1	0.098349	0.00011252	0.15831	0.040331	0.105	-0.042892	0.026451
rs151172693	X:51905800_C/T_Intergenic	0.063843	0.00011267	-0.34711	0.088438	0.97	0.0026672	0.069978
rs11012237	10:20944618_G/T_Intergenic	0.35415	0.00011292	0.10012	0.025513	0.703	-0.0064924	0.017005
rs1544089	4:159095077_T/C_Intron:RP11-597D13.9	0.25927	0.00011321	0.13943	0.035535	0.233	0.03111	0.0261
rs476934	9:104186503_T/C_Intron:ALDOB	0.12599	0.00011327	0.15874	0.040459	0.974	0.00087218	0.027166
rs7785517	7:152426722_A/G_Intergenic	0.457	0.0001135	0.092915	0.023685	0.536	0.010637	0.017194
rs35598330	5:78015317_A/G_Intergenic	0.027766	0.000114	0.46776	0.11927	0.331	-0.08982	0.092475
rs4921266	5:159663167_A/T_Intron:FABP6	0.25816	0.00011406	0.13516	0.034464	0.918	0.0024713	0.024122
rs62391176	5:128071243_A/C_Intron:CTC-573M9.1	0.066133	0.00011432	-0.1985	0.050622	0.974	-0.001172	0.035995
rs12495181	3:76659374_T/C_Intron:ROBO2	0.42498	0.00011438	-0.095326	0.024311	0.718	-0.0062619	0.01733
rs10816927	9:112918360_T/G_Intron:AKAP2|PALM2-AKAP2	0.3616	0.00011448	-0.10102	0.025765	0.418	0.014043	0.017326
rs28501206	5:159663465_C/T_Intron:FABP6	0.24967	0.00011487	0.13791	0.035182	0.863	0.0042487	0.024597
rs7785634	7:152426717_C/G_Intergenic	0.4573	0.00011519	0.092793	0.023676	0.533	0.010701	0.017184
rs7624335	3:76668000_C/T_Intron:ROBO2	0.42491	0.00011539	0.092256	0.023542	0.896	0.0022009	0.016886
rs61636187	4:189244695_T/C_Intergenic	0.17003	0.00011539	0.13113	0.033462	0.454	-0.017319	0.023125
rs9316084	13:44989768_G/T_Intergenic	0.44268	0.00011549	-0.1019	0.026004	0.986	0.00030463	0.017512
rs17770298	9:101208288_C/A_Intron:GABBR2	0.05574	0.00011565	-0.23371	0.059646	0.0274	-0.077683	0.035254
rs199573632	6:5949349_C/CA_Intergenic	0.01622	0.00011577	0.45136	0.1152	0.0598	0.16211	0.086195
rs141350436	20:51089630_C/T_Intergenic	0.013288	0.000116	-0.46469	0.11862	0.501	-0.057027	0.084824
rs78482341	9:101201713_T/C_Intron:GABBR2	0.057087	0.00011608	-0.23173	0.059156	0.0633	-0.065818	0.035472
rs55947509	9:101208613_G/A_Intron:GABBR2	0.055683	0.00011646	-0.23352	0.059626	0.029	-0.0769	0.035249
rs62351259	4:189241156_T/C_Intergenic	0.16163	0.00011654	0.13243	0.033815	0.376	-0.0206	0.023294
rs7982056	13:107370536_C/A_Intergenic	0.22113	0.00011672	0.12349	0.031535	0.385	-0.018759	0.021581
rs200747903	5:24117478_A/AT_Intergenic	0.047885	0.00011672	0.34751	0.088743	0.758	-0.019009	0.061626
rs12698052	7:155365386_C/T_Intergenic	0.18339	0.00011685	0.15735	0.040185	0.688	0.011582	0.028876
rs1145785	6:91620901_T/G_Intergenic	0.24255	0.000117	-0.11302	0.028867	0.995	0.00012932	0.021244
rs8045724	16:50884422_C/T_Intergenic	0.33562	0.00011717	-0.10914	0.027878	0.264	0.020408	0.018287
rs28539367	7:155378114_G/T_Intergenic	0.33375	0.00011767	-0.11089	0.028334	0.624	-0.0098871	0.020176
rs186995437	8:14487517_C/A_Intron:SGCZ	0.083472	0.00011769	0.17016	0.043479	0.564	-0.01744	0.030226
rs192979028	8:14487518_A/T_Intron:SGCZ	0.083474	0.00011769	0.17016	0.043479	0.564	-0.017455	0.030226
rs111393304	11:70335999_C/T_Utr3:SHANK2	0.028617	0.00011776	0.35677	0.091162	0.221	0.10017	0.081917
rs7930919	11:36159523_T/A_Intron:LDLRAD3	0.19414	0.00011816	-0.11717	0.029947	0.558	-0.012182	0.020807
rs147538396	10:43327009_TTTTTG/T_Intergenic	0.11691	0.00011821	-0.14574	0.037249	0.296	-0.028367	0.027142
rs113814252	11:70339367_G/A_Intron:SHANK2	0.028627	0.00011848	0.35668	0.091174	0.219	0.10064	0.081856
rs62353997	4:189243976_A/G_Intergenic	0.37938	0.00011849	0.098644	0.025216	0.727	0.0060308	0.017302
rs4373403	7:155368363_C/T_Intergenic	0.46767	0.00011866	-0.1377	0.035202	0.0651	-0.045619	0.024737
rs200166427	7:56073198_AT/A_Intergenic	0.012911	0.00011876	0.57147	0.1461	0.619	0.043935	0.088391
rs61765510	1:88558444_A/T_Intergenic	0.040042	0.00011918	0.3428	0.087663	0.147	-0.08342	0.057529
rs200203322	3:194098762_GTC/G_Intergenic	0.044244	0.00011936	0.26372	0.067446	0.819	0.0095612	0.041827
rs4802751	19:51348229_G/C_Intergenic	0.49298	0.00011967	0.10014	0.025616	0.815	0.0038503	0.01647
rs74056307	1:20956760_G/A_Intergenic	0.11243	0.0001201	-0.15397	0.039395	0.301	-0.031429	0.03041
rs200561121	20:35465948_CACATT/C_Deletion:SOGA1	0.12285	0.0001202	0.17895	0.045788	0.671	-0.015761	0.037156
rs16948899	16:50866572_C/G_Intergenic	0.3113	0.00012033	-0.11012	0.028177	0.463	0.013729	0.018704
rs60029574	4:189242008_G/A_Intergenic	0.16557	0.00012043	0.13093	0.033503	0.464	-0.016847	0.023012
rs201826316	20:35465947_CCA/C_Deletion:SOGA1	0.12279	0.00012048	0.17895	0.045795	0.668	-0.015947	0.037163
rs61856464	10:20914666_T/C_Intergenic	0.35887	0.00012082	0.1114	0.028514	0.854	-0.0034144	0.01856
rs4801855	19:51348572_T/G_Intergenic	0.48955	0.00012082	0.1004	0.025699	0.815	0.0038512	0.016485
rs55713880	13:27478704_A/C_Intergenic	0.032474	0.00012085	0.33735	0.086347	0.866	-0.0098248	0.058049
rs148780301	X:71574036_A/G_Intron:HDAC8	0.28427	0.0001217	0.10533	0.026973	0.728	-0.006085	0.017465
rs12496861	3:76666889_T/C_Intron:ROBO2	0.42307	0.00012177	0.091826	0.023515	0.852	0.0031493	0.016886
rs12019361	7:87573647_G/A_Intron:ADAM22	0.062746	0.00012183	-0.24219	0.062023	0.481	0.029718	0.042168
rs4684445	3:4884854_T/C_Intron:AC018816.3|ITPR1	0.092579	0.0001224	0.17922	0.045912	0.707	0.011506	0.030632
rs2121786	3:76667460_G/A_Intron:ROBO2	0.42319	0.00012299	0.091742	0.023509	0.846	0.0032728	0.016886
rs10200936	2:29386646_G/C_Intron:CLIP4	0.46677	0.0001232	-0.09328	0.023906	0.0717	-0.030502	0.016939
rs4815277	20:24538521_A/G_Intron:SYNDIG1	0.21783	0.00012366	-0.11719	0.030042	0.0116	0.052151	0.020679
rs6590641	11:132417034_A/G_Intron:OPCML	0.12702	0.00012372	-0.13853	0.035513	0.752	0.007723	0.024455
rs7786023	7:152426774_G/A_Intergenic	0.45492	0.00012393	0.091968	0.023579	0.498	0.011575	0.017096
rs112828746	17:48509329_C/T_Intron:ACSF2	0.095206	0.00012395	-0.16554	0.042443	0.0945	-0.055695	0.033335
rs6537048	4:142293106_A/G_Intergenic	0.42631	0.00012415	-0.096757	0.02481	0.682	-0.0068801	0.016804
rs144468280	20:51034401_G/C_Intergenic	0.013292	0.00012418	-0.47457	0.12169	0.346	-0.080145	0.085116
rs17117430	1:58855299_T/C_Intron:DAB1	0.39257	0.00012451	0.095035	0.024372	0.404	-0.014046	0.016837
rs11764470	7:152426386_G/C_Intergenic	0.4296	0.00012458	0.096142	0.024657	0.7	0.0067824	0.017585
rs138776623	14:22714001_G/A_Intergenic	0.043516	0.00012463	0.26885	0.068953	0.432	0.040086	0.050997
rs72638453	13:114092983_C/T_Intron:ADPRHL1	0.40309	0.00012486	0.11491	0.029475	0.977	0.00051715	0.018257
rs12194625	6:133081091_T/A_Intron:VNN2	0.054764	0.00012497	0.22731	0.05831	0.157	0.054422	0.038411
rs4748682	10:20936755_A/G_Intergenic	0.35318	0.00012507	0.098731	0.025328	0.656	-0.0075416	0.016936
rs12121470	1:104438521_C/G_Intergenic	0.38396	0.00012516	0.099088	0.025421	0.16	0.023662	0.016849
rs12061743	1:104435005_A/G_Intergenic	0.38405	0.00012525	0.099064	0.025416	0.164	0.023409	0.016839
rs12096745	1:104435125_G/A_Intergenic	0.38406	0.00012533	0.099053	0.025414	0.164	0.023416	0.016838
rs1930178	1:104440904_G/T_Intergenic	0.38386	0.00012536	0.09912	0.025431	0.159	0.023729	0.016862
rs12143917	1:104433984_G/A_Intergenic	0.38402	0.00012568	0.099054	0.025419	0.165	0.023355	0.016842
rs80030371	8:14487037_G/T_Intron:SGCZ	0.083988	0.00012571	0.16862	0.043271	0.56	-0.017433	0.029905
rs117649066	8:14470480_C/A_Intron:SGCZ	0.083958	0.00012587	0.16852	0.04325	0.588	-0.016149	0.02979
rs76237427	11:10758641_TC/T_Intergenic	0.13604	0.00012589	-0.15599	0.040033	0.192	-0.037183	0.028483
rs62351243	4:189226848_A/G_Intergenic	0.16224	0.00012599	0.13278	0.034079	0.484	-0.015733	0.022498
esv2657409	1:104443199_CCACCACTACCAAATCTGGTGAATCTAAAAGGTAAATCTCTTTTGCCCTGGTTCCATTAGTGCCGCTAAATAACTGACAGGTATGGAACAAAAATAAGAATAAATGGAAATAAAACAGATGGCATCATTGCCCTCCTCATTACAAAAAAAATTAAATGAAATAAAAACAAGAAAAATAATAGTAATATACTTTTCAGTCAAAAATGTAACTGAGGTAATGAAAGTAATCTCCTAATTGTTAAAGATTTTCACCTTTTATCAGCTTAGGTTGTCACTGAAATATTTTTATGCCTAAATCTAAATTATGCAAGGGGGAGAGTACTATTTTCAGTATGCCATATTTAATTCTCTAAAATGAACTTGTTCAGTAAGGGCCTGAAGGGATGA…	0.38378	0.00012601	0.099134	0.025444	0.16	0.023731	0.016871
rs35902910	2:133269940_G/A_Intron:GPR39	0.026736	0.00012604	0.5449	0.13986	0.545	-0.055551	0.091897
rs9834509	3:194099116_G/A_Intergenic	0.04379	0.00012622	0.2631	0.067535	0.785	0.011415	0.041776
rs4942324	13:44931134_A/C_Intergenic	0.49	0.00012626	0.092303	0.023694	0.816	-0.0038777	0.016626
rs11764451	7:152426359_G/A_Intergenic	0.42943	0.00012627	0.096054	0.024657	0.7	0.0067668	0.017589
rs56345907	2:226030718_C/T_Intergenic	0.065121	0.00012648	-0.22804	0.058545	0.0262	0.084692	0.038085
rs3826949	19:16047422_G/A_Intergenic	0.085913	0.00012681	-0.17282	0.044374	0.18	-0.042881	0.032024
rs112729442	17:48512272_C/T_Intron:ACSF2	0.095175	0.0001269	-0.16516	0.042411	0.0959	-0.055431	0.033316
rs4239492	19:51348711_C/T_Intergenic	0.49215	0.00012752	0.099365	0.025523	0.803	0.0040912	0.016421
rs2411331	19:51350880_T/A_Intergenic	0.49091	0.00012757	0.09975	0.025623	0.788	0.0044602	0.016553
rs987666	7:116267938_G/A_Intergenic	0.13675	0.00012775	-0.14019	0.036013	0.622	0.012846	0.026054
rs67259063	1:62630987_T/TC_Intergenic	0.13072	0.000128	0.18238	0.046857	0.162	0.03933	0.028106
rs4506147	7:116268615_A/G_Intergenic	0.13647	0.00012818	-0.14048	0.036096	0.615	0.0131	0.026083
rs11945000	4:189227345_A/C_Intergenic	0.15735	0.0001285	0.13361	0.034336	0.334	-0.022013	0.022813
rs4685832	3:4884817_G/A_Intron:AC018816.3|ITPR1	0.093206	0.00012877	0.17853	0.045887	0.713	0.011254	0.030571
rs62353992	4:189243609_A/G_Intergenic	0.37674	0.0001289	0.098632	0.025353	0.755	0.0054179	0.01733
rs6965534	7:116266792_A/G_Intergenic	0.1369	0.00012893	-0.13989	0.035958	0.625	0.01273	0.026045
rs72738585	1:192964180_A/C_Intergenic	0.027492	0.00012895	-0.4272	0.10981	0.00783	0.18471	0.069499
rs4684446	3:4884974_C/G_Intron:AC018816.3|ITPR1	0.093206	0.00012895	0.1785	0.045884	0.712	0.011269	0.03057
rs9311419	3:4880671_T/C_Intron:AC018816.3|ITPR1	0.082633	0.00012898	0.17844	0.045868	0.713	0.011256	0.030659
rs6965508	7:116266694_C/T_Intergenic	0.13691	0.00012898	-0.13989	0.035959	0.625	0.012735	0.026046
rs10872293	6:125382938_T/C_Intron:RNF217	0.48014	0.00012899	0.094328	0.024248	0.896	-0.0021616	0.016494
rs6965622	7:116266607_G/C_Intergenic	0.13692	0.00012901	-0.13989	0.035961	0.625	0.012743	0.026047
rs10828095	10:20938982_G/C_Intergenic	0.3531	0.0001292	0.098637	0.025358	0.681	-0.0069812	0.016956
rs12084417	1:193452666_G/T_Intergenic	0.26998	0.00012927	-0.11565	0.029733	0.975	0.00059005	0.018564
rs9849760	3:194101665_G/C_Intergenic	0.044115	0.00012936	0.26074	0.067039	0.798	0.010655	0.041742
rs62353994	4:189243714_T/C_Intergenic	0.37756	0.00012938	0.098688	0.025374	0.77	0.0050816	0.017343
rs6926311	6:125382950_G/A_Intron:RNF217	0.48029	0.00012942	0.094314	0.02425	0.904	-0.0019844	0.016493
rs10445554	19:51349716_T/C_Intergenic	0.491	0.00013004	0.099519	0.025596	0.794	0.0043037	0.016513
rs4749737	10:8337855_T/C_Intergenic	0.33067	0.00013017	0.10032	0.025804	0.263	0.020198	0.018061
rs79036740	17:48513053_C/G_Intron:ACSF2	0.095038	0.00013017	-0.16496	0.04243	0.101	-0.054788	0.033434
rs11084032	19:51349602_A/G_Intergenic	0.49102	0.0001303	0.099498	0.025594	0.795	0.0042883	0.016508
rs190272828	16:60958408_A/T_Intergenic	0.031558	0.00013062	0.426	0.1096	0.301	-0.09477	0.091774
rs139571220	16:60958427_A/G_Intergenic	0.042671	0.00013064	0.34783	0.089487	0.844	0.013233	0.067428
rs111839144	17:48514077_G/T_Intron:ACSF2	0.095103	0.00013066	-0.16477	0.042391	0.0971	-0.055212	0.033305
rs199308	20:15177625_A/G_Utr5:MACROD2	0.1392	0.00013119	0.12838	0.033039	0.514	0.01471	0.022518
rs4751705	10:121008784_A/C_Intron:GRK5	0.16712	0.00013121	-0.13119	0.033762	0.182	-0.030869	0.023121
rs199309	20:15177715_G/A_Intron:MACROD2	0.1392	0.00013121	0.12838	0.033038	0.514	0.014695	0.022516
rs6974502	7:116301727_T/C_Intergenic	0.13459	0.00013122	-0.14421	0.037113	0.54	0.016073	0.026237
rs199310	20:15177759_G/T_Intron:MACROD2	0.13919	0.00013125	0.12838	0.033038	0.514	0.014684	0.022515
rs199306	20:15177520_T/A_Utr5:MACROD2	0.13921	0.00013129	0.12839	0.033043	0.513	0.014744	0.022522
rs6949601	7:116301205_C/A_Intergenic	0.13455	0.00013155	-0.14416	0.037105	0.54	0.016055	0.026229
rs10575155	3:153011926_ATAAAT/A_Intergenic	0.2056	0.00013156	0.12357	0.031806	0.0589	-0.040623	0.021511
rs188951591	5:128193717_A/G_Intergenic	0.033105	0.0001316	-0.29943	0.077073	0.538	-0.029092	0.047278
rs61989399	14:80720826_C/A_Intron:DIO2-AS1	0.08626	0.00013166	-0.16781	0.043196	0.0256	0.06359	0.028479
rs200539246	3:153011923_AAAAT/A_Intergenic	0.20559	0.00013178	0.12355	0.031804	0.0589	-0.040622	0.021509
rs9533830	13:44928401_T/C_Intergenic	0.48998	0.00013188	0.092321	0.023767	0.813	-0.0039427	0.016672
rs112806309	4:189918623_T/C_Intron:RP11-818C3.1	0.039506	0.0001319	-0.31239	0.080421	0.0798	-0.1011	0.057789
rs7084463	10:20949214_A/G_Intergenic	0.35712	0.00013202	0.0993	0.025565	0.522	-0.010851	0.016969
rs62351238	4:189222712_G/A_Intergenic	0.15957	0.00013211	0.13554	0.034898	0.315	-0.022903	0.02282
rs10237625	7:116300233_C/T_Intergenic	0.13449	0.00013237	-0.14405	0.037092	0.541	0.016027	0.026216
rs1892061	10:8337135_A/C_Intergenic	0.33329	0.00013252	0.099295	0.02557	0.286	0.019198	0.018013
rs10281046	7:116261093_C/T_Intergenic	0.13753	0.00013255	-0.13997	0.036045	0.609	0.013338	0.02611
rs10244067	7:116297514_T/G_Intergenic	0.13428	0.00013284	-0.14387	0.037056	0.542	0.015978	0.026186
rs6466591	7:116298550_T/C_Intergenic	0.13435	0.0001329	-0.14394	0.037076	0.525	0.016669	0.026217
rs10270028	7:116300320_A/G_Intergenic	0.13447	0.0001329	-0.14405	0.037104	0.524	0.016713	0.026243
rs4805403	19:29914163_T/A_Intron:CTC-525D6.1	0.073802	0.00013313	0.178	0.045853	0.963	0.0013131	0.028185
rs9652301	14:80713506_A/G_Intron:DIO2-AS1	0.087446	0.00013325	-0.16515	0.042546	0.0216	0.06427	0.02797
rs892076	19:29912529_G/A_Intron:CTC-525D6.1	0.073575	0.00013354	0.17718	0.045651	0.872	0.0044898	0.027808
rs59263092	7:103382109_AAAGGGAAG/A_Deletion:RELN	0.46811	0.0001336	0.094356	0.024312	0.644	0.0077262	0.016714
rs724802	14:80719828_G/T_Intron:DIO2-AS1	0.08725	0.00013368	-0.16541	0.04262	0.0216	0.064459	0.028054
rs7147725	14:80720169_C/T_Intron:DIO2-AS1	0.08725	0.00013368	-0.16541	0.04262	0.0216	0.064458	0.028053
rs169190	20:15178753_G/A_Intron:MACROD2	0.13907	0.00013373	0.12818	0.033029	0.515	0.014665	0.022499
rs10277113	7:116260220_C/T_Intergenic	0.13756	0.00013397	-0.13995	0.036066	0.597	0.013849	0.026229
rs7160310	14:80699325_G/T_Intron:DIO2-AS1	0.087369	0.00013465	-0.16501	0.042539	0.0271	0.062096	0.028092
rs7786105	7:152426991_C/T_Intergenic	0.45553	0.00013489	0.091286	0.023536	0.498	0.011564	0.017054
rs199313	20:15178491_C/T_Intron:MACROD2	0.139	0.00013509	0.1281	0.033031	0.513	0.014731	0.022499
rs7591968	2:176095011_A/G_Intergenic	0.19996	0.0001351	0.12098	0.031194	0.658	-0.0093665	0.021183
rs55813120	14:80710618_G/A_Intron:DIO2-AS1	0.087393	0.00013519	-0.16499	0.042545	0.0248	0.062977	0.028052
rs7565442	2:176094912_C/G_Intergenic	0.19998	0.00013529	0.12094	0.031189	0.659	-0.0093311	0.021177
rs28758824	14:80706451_C/T_Intron:DIO2-AS1	0.087405	0.00013539	-0.16497	0.042543	0.0249	0.062943	0.028055
rs11982711	7:152427399_A/G_Intergenic	0.4563	0.00013553	0.091392	0.02357	0.487	0.01187	0.017087
rs7591715	2:176094819_A/G_Intergenic	0.19998	0.00013564	0.12092	0.031187	0.66	-0.0093219	0.021176
rs149819	20:15180181_G/T_Intron:MACROD2	0.1389	0.00013571	0.12799	0.033011	0.533	0.014013	0.022482
rs7350729	14:80690901_C/A_Intron:DIO2|DIO2-AS1	0.087317	0.00013586	-0.16488	0.042529	0.0273	0.061997	0.028082
rs199303	20:15176950_A/G_Intron:MACROD2	0.13785	0.00013596	0.13083	0.03375	0.448	0.0172	0.022679
rs7145153	14:80684865_G/A_Intron:DIO2|DIO2-AS1	0.087319	0.00013604	-0.16485	0.042526	0.0275	0.061864	0.028073
rs13241673	7:152427597_G/A_Intergenic	0.45255	0.0001361	0.099459	0.025658	0.841	0.0035891	0.017923
rs199304	20:15176961_A/G_Intron:MACROD2	0.13784	0.00013616	0.13081	0.033748	0.449	0.01718	0.022678
rs13241695	7:152427658_G/A_Intergenic	0.45215	0.00013616	0.09936	0.025633	0.857	0.0032338	0.017903
rs1892062	10:8337184_C/T_Intergenic	0.33343	0.00013634	0.099152	0.025582	0.29	0.019074	0.018018
rs79416314	17:48518437_A/G_Intron:ACSF2	0.095026	0.00013644	-0.16414	0.04235	0.0991	-0.054865	0.033286
rs72915163	18:48792829_C/T_Intergenic	0.25783	0.00013648	-0.11462	0.029575	0.163	0.027348	0.019599
rs60326081	3:170409426_C/T_Intron:CLDN11	0.15876	0.00013675	-0.12902	0.033295	0.805	0.005606	0.022725
rs2889922	3:189531911_C/T_Intron:TP63	0.051685	0.00013681	-0.27904	0.072011	0.866	0.007814	0.046322
rs61532544	20:15180351_GA/G_Deletion:MACROD2	0.13895	0.00013691	0.12793	0.033016	0.535	0.013961	0.022484
rs34760958	4:189223976_A/G_Intergenic	0.16006	0.00013691	0.13497	0.034833	0.327	-0.022341	0.022777
rs7079514	10:20941934_T/A_Intergenic	0.35277	0.00013702	0.098405	0.025398	0.639	-0.0079435	0.016958
rs199868941	2:129809434_GCA/G_Intergenic	0.015623	0.00013705	0.5852	0.15104	0.801	-0.032643	0.12968
rs142933455	17:3130665_T/C_Intergenic	0.084562	0.00013708	-0.19852	0.051237	0.0477	-0.065692	0.033204
rs892075	19:29912496_T/C_Intron:CTC-525D6.1	0.073792	0.00013734	0.17693	0.045671	0.829	0.0060002	0.027793
rs142693560	14:80682756_AAT/A_Deletion:DIO2|DIO2-AS1	0.087391	0.00013746	-0.16476	0.042533	0.0287	0.061428	0.028078
rs11059352	12:128251006_C/A_Intergenic	0.20676	0.0001375	0.1317	0.033998	0.664	-0.011105	0.025561
rs1557555	22:44763475_C/T_Intergenic	0.36427	0.00013777	-0.092033	0.023762	0.945	0.0012071	0.017379
rs150451224	8:34439279_G/T_Intergenic	0.034069	0.0001381	0.27486	0.070977	0.903	-0.0063114	0.051987
rs1779638	10:8255081_T/G_Intergenic	0.099925	0.0001389	0.17455	0.045092	0.433	0.0193	0.024626
rs6683378	1:104467958_C/T_Intergenic	0.40318	0.00013896	-0.10057	0.025981	0.437	-0.01369	0.017629
rs35138811	19:38759402_C/CGT_Insertion:SPINT2	0.11841	0.00013916	-0.15235	0.039362	0.435	-0.021945	0.028091
rs114267592	1:82975668_A/T_Intergenic	0.022387	0.00013975	-0.42785	0.11057	0.645	-0.036624	0.07966
rs13231875	7:152428005_T/A_Intergenic	0.45423	0.00013979	0.090364	0.023354	0.48	0.011957	0.016914
rs5879766	6:125384823_TATAAC/T_Deletion:RNF217	0.48018	0.00013997	0.093688	0.024215	0.944	-0.0011645	0.016467
rs17110449	14:80681384_G/A_Intron:DIO2|DIO2-AS1	0.087546	0.00014012	-0.16459	0.042544	0.0285	0.061498	0.028075
rs1924810	13:44964182_T/C_Intron:SERP2	0.48181	0.0001404	0.089424	0.023117	0.677	0.0068846	0.016503
rs4252198	6:161173728_C/G_Intron:PLG	0.026633	0.00014052	-0.38241	0.098863	0.261	0.080594	0.071681
rs35393192	1:210809269_A/AG_Insertion:HHAT	0.31326	0.00014084	0.10524	0.027212	0.926	0.0017023	0.018356
rs75455405	10:61203013_T/C_Intergenic	0.051482	0.00014106	0.24788	0.064101	0.647	0.025919	0.056688
rs199829633	10:121008718_G/GGTT_Insertion:GRK5	0.1657	0.00014147	-0.13134	0.033972	0.214	-0.029267	0.02354
rs2160684	16:50876864_C/T_Intergenic	0.29171	0.00014191	-0.11108	0.028738	0.377	0.017061	0.019306
rs200015246	20:50990231_CTCT/C_Intergenic	0.014391	0.00014253	-0.46144	0.11941	0.32	-0.084167	0.084863
rs10000695	4:68457695_A/G_Intron:STAP1	0.4589	0.00014266	0.10028	0.025951	0.852	-0.0034145	0.018343
rs886076	17:49839893_T/C_Intron:CA10	0.40749	0.0001428	-0.10423	0.026976	0.442	0.013426	0.017482
rs9385362	6:125385470_G/A_Intron:RNF217	0.48017	0.00014294	0.093435	0.024183	0.977	-0.00047672	0.016429
rs74507171	6:88138218_C/T_Intron:C6orf165	0.038218	0.00014333	0.31803	0.082329	0.978	0.0017746	0.063585
rs79246641	11:132417533_A/G_Intron:OPCML	0.12831	0.00014337	-0.13753	0.035603	0.722	0.0087344	0.024513
rs3927690	1:210840906_G/C_Intron:HHAT	0.40934	0.00014342	-0.097143	0.025149	0.488	0.011839	0.017072
rs7525511	1:104429209_C/T_Intergenic	0.38382	0.00014343	0.099083	0.025651	0.241	0.01982	0.016911
rs2143387	6:133093525_T/C_Intron:SLC18B1	0.063054	0.00014358	0.20268	0.052474	0.162	0.048691	0.034849
rs6658987	1:210810170_C/T_Intron:HHAT	0.31278	0.00014378	0.10515	0.027226	0.891	0.0025219	0.018349
rs9312892	5:15557143_T/A_Intron:FBXL7	0.3909	0.0001438	-0.097267	0.025185	0.648	0.0079315	0.017386
rs117502190	10:61174124_C/T_Intergenic	0.051415	0.00014384	0.24769	0.064136	0.664	0.02467	0.056732
rs17706951	18:26638946_C/T_Intergenic	0.041855	0.00014395	0.32777	0.084875	0.618	0.028635	0.057445
rs9402453	6:133094016_G/T_Utr3:SLC18B1	0.063069	0.00014405	0.20237	0.052405	0.16	0.048898	0.034815
rs9389032	6:133093687_T/C_Utr3:SLC18B1	0.063054	0.00014409	0.20254	0.052451	0.162	0.048663	0.034835
rs4802755	19:51364240_T/C_Intergenic	0.47276	0.00014411	0.097266	0.025189	0.571	0.0097385	0.01719
rs9312891	5:15557107_C/T_Intron:FBXL7	0.39083	0.00014416	-0.097232	0.02518	0.657	0.007722	0.017381
rs220145	21:43538802_G/A_Intron:UMODL1	0.21212	0.00014438	-0.11415	0.029566	0.31	0.020291	0.01999
rs118049447	6:87717596_G/A_Intron:HTR1E	0.060974	0.00014462	0.22791	0.059034	0.904	0.0051895	0.042822
rs4568116	3:1486384_A/C_Intergenic	0.49097	0.00014467	-0.099696	0.025824	0.502	-0.012038	0.017915
rs112367851	13:87975302_T/G_Intergenic	0.014738	0.00014482	-0.47236	0.12237	0.791	-0.02024	0.076279
rs2032961	2:171178670_T/C_Intron:MYO3B	0.021345	0.00014497	0.38324	0.099285	0.255	-0.069418	0.061014
rs62078604	17:41828768_T/A_Intergenic	0.045778	0.00014499	-0.34816	0.090199	0.969	0.0026622	0.067463
rs6114770	20:24531246_A/G_Intron:SYNDIG1	0.43709	0.00014505	-0.094198	0.024405	0.592	0.0088957	0.01659
rs200300961	10:35900787_T/TC_Intergenic	0.26756	0.00014508	-0.1602	0.041504	0.337	-0.027208	0.028351
rs113439153	17:48526996_C/T_Intron:ACSF2	0.09494	0.00014508	-0.16337	0.042326	0.106	-0.053927	0.033429
rs16898178	5:28815962_A/C_Intergenic	0.17828	0.00014513	-0.12285	0.031829	0.336	0.019809	0.020584
rs1547539	16:7657673_C/G_Intron:RBFOX1	0.40072	0.0001453	0.09794	0.025377	0.283	-0.018171	0.016926
rs1415885	10:8352561_C/T_Intergenic	0.39991	0.00014539	0.095238	0.024678	0.305	0.017646	0.01721
rs145435945	11:95973647_A/G_Intron:MAML2	0.094702	0.00014552	0.19248	0.049879	0.195	0.042668	0.032893
rs2397715	10:9578045_G/A_Intergenic	0.021228	0.00014558	0.40275	0.10437	0.961	-0.0037305	0.075477
rs6602296	10:8324716_G/T_Intergenic	0.37832	0.00014568	0.096769	0.025078	0.323	0.017006	0.017209
rs1128998	6:133092046_C/T_Synonymous:SLC18B1	0.062875	0.00014578	0.20302	0.052616	0.174	0.047477	0.034951
rs34629250	1:104423098_A/G_Intergenic	0.38572	0.00014589	0.098436	0.025512	0.24	0.019782	0.016834
rs200522153	1:180490322_T/TA_Intergenic	0.098375	0.00014595	0.1946	0.050437	0.904	0.0044068	0.036643
rs1388378	14:80674972_G/T_Intron:DIO2	0.087772	0.00014598	-0.1642	0.04256	0.0308	0.060716	0.028115
rs8182237	17:49842542_C/T_Intron:CA10	0.34055	0.00014637	-0.09906	0.02568	0.467	0.01267	0.017405
rs12443712	16:75290612_G/A_Intron:BCAR1	0.33106	0.00014648	0.10193	0.026426	0.00741	0.04817	0.017988
rs13231763	7:15791288_G/T_Intergenic	0.042845	0.00014651	0.24575	0.063712	0.945	0.0028023	0.040531
rs78168098	11:132408290_G/A_Intron:OPCML	0.12668	0.00014655	-0.13822	0.035835	0.723	0.0090663	0.025544
rs5847015	3:18851415_G/GTGA_Intergenic	0.069341	0.00014658	0.30288	0.078525	0.987	0.00091162	0.054539
rs8009555	14:80674514_T/C_Intron:DIO2	0.087786	0.00014674	-0.16415	0.042562	0.0307	0.060775	0.028117
rs1575873	20:24541329_A/G_Intron:SYNDIG1	0.43691	0.00014675	-0.093715	0.024299	0.64	0.0077526	0.016565
rs12210119	6:64485021_A/G_Intron:EYS	0.01672	0.00014687	-0.49468	0.12827	0.255	0.099939	0.087806
rs140102606	X:67984876_C/T_Intergenic	0.023014	0.00014692	0.38922	0.10093	0.253	0.084619	0.074059
rs11112207	12:105236437_A/C_Intron:SLC41A2	0.46917	0.00014695	-0.094285	0.024449	0.655	0.0074585	0.01668
rs4785229	16:50872995_T/C_Intergenic	0.30953	0.00014709	-0.1078	0.027954	0.516	0.012024	0.018498
rs16950487	17:49843997_A/G_Intron:CA10	0.3417	0.00014736	-0.099371	0.025772	0.518	0.011284	0.017455
rs2797690	6:66846732_T/C_Intergenic	0.35912	0.00014749	-0.096384	0.024999	0.173	-0.023618	0.017323
rs12607053	18:5058137_T/G_Intergenic	0.15891	0.00014787	-0.13089	0.033954	0.498	0.015988	0.023608
rs146981786	X:51735676_T/G_Intergenic	0.05698	0.00014849	-0.67336	0.17473	0.81	-0.024906	0.10348
rs17110492	14:80736265_G/A_Intron:DIO2-AS1	0.086786	0.0001487	-0.16495	0.042806	0.0297	0.061418	0.028253
rs192313422	14:28974396_C/T_Intergenic	0.013579	0.00014872	-0.60827	0.15785	0.448	-0.073724	0.097259
rs141403714	6:161544035_G/A_Intergenic	0.030067	0.00014872	-0.31173	0.0809	0.359	0.049113	0.053503
rs37779	5:52632018_C/T_Intergenic	0.051329	0.00014889	-0.22515	0.058435	0.388	-0.032857	0.038072
rs4685834	3:4886179_T/C_Intron:AC018816.3|ITPR1	0.08395	0.00014902	0.17636	0.045775	0.728	0.01073	0.030827
rs220146	21:43539293_G/A_Nonsynonymous:UMODL1	0.2123	0.00014912	-0.11361	0.029489	0.299	0.020615	0.019859
rs199312	20:15178253_T/G_Intron:MACROD2	0.1393	0.00014944	0.12738	0.033068	0.528	0.014199	0.022498
rs199311	20:15177968_T/A_Intron:MACROD2	0.13932	0.00014959	0.12738	0.033071	0.527	0.014224	0.022502
rs1822223	3:4885180_A/C_Intron:AC018816.3|ITPR1	0.083798	0.00014975	0.17667	0.04587	0.798	0.0078896	0.030763
rs79251424	1:196782416_A/G_Intergenic	0.035754	0.00014988	0.25735	0.066821	9.11e-06	0.20881	0.047122
rs181105306	16:60958414_A/G_Intergenic	0.031853	0.0001499	0.42232	0.10966	0.299	-0.094589	0.091199
rs62323269	4:125778255_G/T_Intergenic	0.06145	0.00014997	0.20851	0.054142	0.923	0.0032818	0.034178
rs78918035	18:5027542_C/T_Intergenic	0.12493	0.00015017	-0.14083	0.036572	0.371	0.02282	0.025495
rs8000903	13:44960248_T/C_Intron:SERP2	0.48213	0.00015028	0.088705	0.023036	0.665	0.0071408	0.016478
rs11725383	4:125778568_T/C_Intergenic	0.06144	0.00015031	0.20846	0.054137	0.921	0.0033836	0.034172
rs987251	5:28822387_G/A_Intergenic	0.17815	0.00015041	-0.12244	0.0318	0.335	0.019808	0.020564
rs142092379	4:125784141_AC/A_Intergenic	0.061381	0.0001505	0.2083	0.0541	0.893	0.0045989	0.034139
rs62323271	4:125784438_G/A_Intergenic	0.061385	0.00015114	0.20824	0.0541	0.889	0.0047529	0.034137
rs7546561	1:104414365_G/A_Intergenic	0.38393	0.00015135	0.099244	0.025786	0.275	0.018544	0.01699
rs12506999	4:176226283_T/G_Intergenic	0.17342	0.00015147	0.14379	0.037361	0.604	0.013443	0.02591
rs117347685	6:161522595_T/A_Intron:MAP3K4	0.029964	0.00015154	-0.31042	0.08066	0.365	0.048233	0.053297
rs3921883	3:65240740_A/G_Intergenic	0.20398	0.00015161	-0.11057	0.028733	0.209	0.026417	0.021014
rs6101345	20:34973080_T/C_Intron:DLGAP4	0.42704	0.00015179	0.093867	0.024393	0.682	-0.0068375	0.016676
rs4427571	11:132411993_G/A_Intron:OPCML	0.12527	0.00015202	-0.13835	0.035956	0.597	0.01365	0.025796
rs7197081	16:50886003_G/C_Intergenic	0.33369	0.00015217	0.10847	0.028193	0.241	-0.0216	0.018424
rs187977669	13:95681452_A/C_Intron:ABCC4	0.01854	0.0001522	0.51773	0.13457	0.974	0.0027128	0.082463
rs10921382	1:193506119_G/C_Intergenic	0.36756	0.00015235	0.13212	0.034343	0.113	-0.035947	0.022693
rs225005	14:80640172_C/G_Intergenic	0.092034	0.00015271	-0.16107	0.041876	0.0172	0.063565	0.026692
rs4725467	7:152438856_C/G_Intergenic	0.45581	0.00015286	0.092115	0.023949	0.486	0.012083	0.017359
rs145676577	14:28972314_C/G_Intergenic	0.014032	0.00015297	-0.60441	0.15715	0.482	-0.065961	0.093998
rs10626104	20:24543586_T/TGAG_Insertion:SYNDIG1	0.43667	0.00015313	-0.093308	0.024263	0.648	0.007559	0.016553
rs111724533	4:189247051_G/A_Intergenic	0.38093	0.00015315	0.099531	0.025881	0.777	0.0050132	0.017708
rs10475067	5:15557133_G/A_Intron:FBXL7	0.39021	0.00015327	-0.096839	0.025182	0.665	0.0075393	0.017389
rs117619356	7:9826829_G/A_Intergenic	0.013631	0.0001535	0.43584	0.11335	0.54	-0.050459	0.082377
rs6470120	8:123881218_G/A_Intron:ZHX2	0.36121	0.0001537	0.091827	0.023883	0.886	0.0025032	0.01742
rs2267872	14:80673673_G/A_Intron:DIO2	0.087145	0.00015394	-0.1656	0.043077	0.0362	0.059671	0.028492
rs9790703	4:189203711_T/C_Intergenic	0.32002	0.00015403	-0.10352	0.026928	0.82	0.0040884	0.017935
rs11948478	5:2147896_A/T_Intergenic	0.38701	0.00015419	0.10962	0.028518	0.693	0.0077261	0.019592
rs7480351	11:132411907_C/A_Intron:OPCML	0.12531	0.0001544	-0.13823	0.035963	0.598	0.013616	0.025806
rs157319	5:156085550_T/G_Intron:SGCD	0.055861	0.00015446	-0.24781	0.064474	0.781	0.011974	0.043022
rs116920082	14:82775681_C/A_Intergenic	0.021244	0.00015494	0.42289	0.11005	0.627	0.040964	0.08421
rs117988944	14:82775682_C/G_Intergenic	0.021246	0.000155	0.42288	0.11005	0.627	0.040963	0.08421
rs3067748	3:76676834_A/ATGTT_Insertion:ROBO2	0.39146	0.000155	-0.095433	0.024836	0.728	-0.0058878	0.016906
rs12148250	15:26187198_G/C_Intron:RP11-1084I9.1	0.26512	0.00015505	0.16512	0.042971	0.675	-0.011779	0.028105
rs9998141	4:142289325_A/G_Intergenic	0.43147	0.00015526	-0.094826	0.02468	0.723	-0.0059267	0.016729
rs7804689	7:152428701_A/G_Intergenic	0.45186	0.00015527	0.089771	0.023365	0.477	0.012042	0.016923
rs28422006	15:65661868_T/C_Intron:IGDCC3	0.055442	0.00015537	0.39426	0.10262	0.811	0.013813	0.057818
rs6083558	20:24544881_A/G_Intron:SYNDIG1	0.43691	0.0001554	-0.093169	0.024251	0.649	0.0075414	0.016548
rs224992	14:80643130_T/C_Intergenic	0.091669	0.00015543	-0.16085	0.041867	0.0163	0.06422	0.026736
rs111586975	20:35311246_G/A_Intron:NDRG3	0.033365	0.00015555	0.31534	0.082084	0.629	0.022195	0.045963
rs224991	14:80642963_G/A_Intergenic	0.091667	0.00015558	-0.16083	0.041866	0.0163	0.064222	0.026732
rs224990	14:80642872_G/A_Intergenic	0.091655	0.00015572	-0.16083	0.041866	0.0163	0.064216	0.026728
rs4725469	7:152439029_C/T_Intergenic	0.45633	0.00015587	0.092104	0.023978	0.513	0.011356	0.017376
rs79594169	6:132267318_T/C_Intergenic	0.028996	0.00015599	-0.49079	0.12778	0.687	-0.035178	0.08723
rs4317489	7:152439736_A/C_Intergenic	0.47936	0.00015603	0.095548	0.024876	0.833	0.0036662	0.017399
rs12413387	10:121024537_C/T_Intron:GRK5	0.156	0.00015606	-0.1299	0.033821	0.203	-0.029147	0.022904
rs68059307	3:170408911_CACATGTATTTTG/C_Deletion:CLDN11	0.1626	0.00015621	-0.12616	0.032849	0.874	0.0035951	0.022608
rs1409474	13:105510258_A/G_Intergenic	0.31902	0.00015634	0.14657	0.038165	0.366	-0.023831	0.026365
rs10280688	7:116281716_T/C_Intergenic	0.13275	0.00015635	-0.14102	0.036721	0.675	0.011019	0.026305
rs10280452	7:116281592_T/G_Intergenic	0.13281	0.00015636	-0.14098	0.036709	0.659	0.011598	0.026321
rs224988	14:80641756_T/C_Intergenic	0.091641	0.00015637	-0.16077	0.041865	0.0163	0.06421	0.026719
rs10235383	7:116281672_A/G_Intergenic	0.13278	0.00015648	-0.14099	0.036715	0.659	0.011619	0.026321
rs28584896	14:80641542_C/T_Intergenic	0.091635	0.00015656	-0.16076	0.041863	0.0162	0.064214	0.026716
rs2040545	7:116282321_T/C_Intergenic	0.13271	0.00015661	-0.14103	0.036728	0.658	0.011665	0.02632
rs57984207	14:80641446_C/G_Intergenic	0.091627	0.00015668	-0.16075	0.041864	0.0162	0.064229	0.026711
rs225001	14:80637798_G/A_Intergenic	0.091609	0.00015672	-0.16073	0.04186	0.0161	0.064179	0.026678
rs11303201	7:152438830_GC/G_Intergenic	0.45607	0.00015683	0.091902	0.023936	0.494	0.011867	0.017348
rs34059097	7:152429469_TA/T_Intergenic	0.45315	0.00015687	0.097879	0.025493	0.915	0.0018987	0.017798
rs2244541	5:28855283_T/C_Intergenic	0.19587	0.00015703	-0.11662	0.030377	0.639	0.0091924	0.019574
rs79709564	7:9771525_T/G_Intergenic	0.013423	0.00015704	0.4334	0.11289	0.358	-0.077967	0.085026
rs10215678	7:116284569_C/T_Intergenic	0.13248	0.00015724	-0.14117	0.036773	0.653	0.011824	0.026314
rs6944417	7:116270188_C/A_Intergenic	0.13438	0.00015733	-0.13937	0.036305	0.73	0.009061	0.026273
rs225006	14:80640875_G/C_Intergenic	0.091617	0.00015736	-0.16071	0.041865	0.0162	0.064228	0.026708
rs61992262	14:80640368_T/C_Intergenic	0.091615	0.00015759	-0.16069	0.041864	0.0161	0.064237	0.026703
rs450924	14:80640247_A/G_Intergenic	0.091613	0.00015765	-0.16068	0.041864	0.0161	0.064239	0.026703
rs188798304	4:65118695_T/C_Intergenic	0.010591	0.00015766	0.79403	0.20688	0.0999	0.21236	0.12922
rs75900331	4:159042377_A/C_Intergenic	0.2523	0.0001578	0.14111	0.036768	0.173	0.036276	0.026643
rs10280308	7:116281457_T/A_Intergenic	0.13271	0.00015797	-0.14098	0.036736	0.661	0.011547	0.026365
rs225004	14:80638805_A/C_Intergenic	0.09175	0.00015801	-0.16069	0.041872	0.0165	0.064031	0.026695
rs225003	14:80638789_G/A_Intergenic	0.091595	0.00015834	-0.16063	0.041862	0.0161	0.064209	0.02669
rs9818737	3:170411023_A/G_Intron:CLDN11	0.1627	0.00015843	-0.12599	0.032835	0.847	0.0043445	0.022541
rs9863468	3:170412838_G/A_Intron:CLDN11	0.1627	0.00015843	-0.12599	0.032835	0.852	0.0042063	0.022538
rs9870546	3:170415627_T/C_Intron:CLDN11	0.1627	0.00015843	-0.12599	0.032835	0.859	0.0040159	0.022532
rs1156282	20:12878426_A/G_Intron:RP5-1069C8.2	0.076335	0.00015875	0.20861	0.054376	0.0101	-0.093892	0.036552
rs74298520	6:133086213_T/C_Intergenic	0.062403	0.0001589	0.20763	0.054124	0.174	0.048425	0.035654
rs141324047	4:129638499_CAGCCCTCGAG/C_Intergenic	0.26885	0.00015935	0.14617	0.038111	0.804	-0.0062034	0.025024
rs9840922	3:4886986_C/G_Intron:AC018816.3|ITPR1	0.08403	0.00015963	0.17585	0.045855	0.761	0.0093502	0.030705
rs9533846	13:44991455_T/C_Intergenic	0.46024	0.00015969	-0.096645	0.025202	0.931	0.0014597	0.01689
rs73110542	2:231788138_A/G_Intron:GPR55	0.023974	0.00015969	-0.33781	0.08809	0.871	-0.010141	0.06269
rs113653273	20:35125036_T/C_Intron:DLGAP4	0.03301	0.00015975	0.33882	0.088356	0.583	0.028225	0.051382
rs224999	14:80637159_T/C_Intergenic	0.091573	0.00015984	-0.16051	0.041859	0.016	0.064217	0.026669
rs78261496	4:189251289_TGTTA/T_Intergenic	0.17189	0.0001599	0.13115	0.034203	0.371	-0.021008	0.02351
rs9385363	6:125386463_G/C_Intron:RNF217	0.48391	0.00016008	0.093796	0.024463	0.916	-0.0017539	0.016548
rs138585171	7:84150761_C/T_Intergenic	0.068966	0.00016029	-0.1844	0.048098	0.877	0.0049781	0.032191
rs1002398	7:116287788_G/A_Intergenic	0.13206	0.00016032	-0.1413	0.036855	0.647	0.012061	0.026345
rs1002397	7:116288118_A/G_Intergenic	0.132	0.00016066	-0.14131	0.036865	0.646	0.012099	0.026342
rs4856048	3:76656685_A/G_Intron:ROBO2	0.41467	0.00016103	-0.094581	0.024678	0.93	0.0015114	0.017331
rs224997	14:80635230_T/A_Intergenic	0.091542	0.00016143	-0.16038	0.041854	0.016	0.064195	0.02665
rs138794702	19:29921417_CAT/C_Deletion:CTC-525D6.1	0.067046	0.00016206	0.1886	0.049229	0.955	-0.0016643	0.029649
rs379338	1:242409890_G/A_Intron:PLD5	0.33837	0.00016209	-0.10086	0.026329	0.944	-0.0012193	0.017366
rs170407	14:80631437_A/G_Intergenic	0.091522	0.0001621	-0.16032	0.04185	0.016	0.064138	0.026618
rs144230740	1:157790793_T/C_Intergenic	0.016397	0.00016239	-0.50245	0.13117	0.89	-0.013118	0.094792
rs201037522	4:189240190_G/GA_Intergenic	0.16324	0.00016252	0.12778	0.03336	0.392	-0.01932	0.022562
rs12611296	19:15855228_G/A_Intergenic	0.2562	0.00016269	0.10357	0.027041	0.496	0.012653	0.018588
rs11768867	7:152436349_C/T_Intergenic	0.45428	0.00016273	0.096137	0.025101	0.773	0.0050789	0.017572
rs224996	14:80632773_C/A_Intergenic	0.091276	0.00016302	-0.16064	0.041948	0.0155	0.064653	0.026711
rs618925	7:103382617_G/C_Intron:RELN	0.46268	0.00016343	0.092646	0.024197	0.586	0.0090185	0.016565
3:194100591:G_GT	3:194100591_G/GT_Intergenic	0.045788	0.00016346	0.2522	0.06587	0.849	0.0077805	0.040787
rs16897563	8:123870465_C/T_Intron:ZHX2	0.29945	0.00016355	0.10162	0.026543	0.148	-0.027498	0.019033
rs1863967	5:5157288_A/G_Intron:ADAMTS16|CTD-2297D10.1	0.16376	0.00016365	-0.15615	0.040788	0.103	0.04302	0.026421
rs9533845	13:44991451_T/C_Intergenic	0.45991	0.00016368	-0.096406	0.025182	0.932	0.0014449	0.016884
rs2307556	14:80631199_AGTTT/A_Intergenic	0.091498	0.00016371	-0.16021	0.041848	0.0159	0.064192	0.026614
rs200343323	19:51351233_TC/T_Intergenic	0.49666	0.00016408	0.09853	0.025741	0.632	0.0080307	0.016766
rs9514567	13:107362984_G/C_Intergenic	0.21804	0.00016421	0.12358	0.032286	0.451	-0.016523	0.021908
rs4726202	7:152431541_G/A_Intergenic	0.4556	0.00016431	0.088497	0.023122	0.503	0.011206	0.016741
rs11876341	18:48799991_A/G_Intergenic	0.32219	0.00016459	-0.10805	0.028233	0.298	0.020085	0.019308
rs929296	19:15854122_G/A_Intergenic	0.2561	0.00016481	0.10343	0.02703	0.491	0.012812	0.018581
rs75064231	19:29920342_G/A_Intron:CTC-525D6.1	0.066716	0.00016488	0.18851	0.049264	0.965	-0.0012858	0.029625
rs112352328	19:15853896_C/T_Intergenic	0.25609	0.00016495	0.10342	0.027028	0.49	0.012837	0.01858
rs28564365	7:116278696_C/T_Intergenic	0.13268	0.00016526	-0.14051	0.036726	0.654	0.01183	0.026406
rs2453169	12:105214990_G/T_Intron:SLC41A2	0.47023	0.00016549	-0.093401	0.024415	0.657	0.0073908	0.016634
rs116811041	13:33270699_A/C_Intron:PDS5B	0.01727	0.00016566	0.38482	0.1006	0.879	0.0089848	0.058836
rs62351254	4:189237451_G/A_Intergenic	0.1632	0.0001657	0.1272	0.033254	0.377	-0.019844	0.022466
rs62351255	4:189237548_A/G_Intergenic	0.1632	0.0001657	0.12721	0.033256	0.377	-0.019831	0.02247
rs200382657	1:157795790_AGT/A_Intergenic	0.0168	0.00016592	-0.50218	0.13129	0.747	-0.030307	0.094098
rs10462802	5:5148468_C/T_Intron:ADAMTS16|CTD-2297D10.1	0.45913	0.00016595	-0.098178	0.025669	0.349	0.015444	0.016488
rs74413020	19:29921274_G/A_Intron:CTC-525D6.1	0.066893	0.00016608	0.18837	0.049253	0.971	-0.001071	0.029683
rs79881756	19:29919850_G/A_Intron:CTC-525D6.1	0.066645	0.00016627	0.18845	0.049278	0.967	-0.0012426	0.029613
rs6845265	4:189217881_A/G_Intergenic	0.3106	0.00016629	-0.10068	0.026326	0.332	0.01714	0.017677
rs76779314	3:194101516_G/T_Intergenic	0.045885	0.00016636	0.25159	0.065789	0.904	0.0049404	0.040834
rs946350	6:10892953_G/C_Intron:SYCP2L	0.44682	0.00016649	-0.091768	0.023998	0.344	-0.015675	0.016575
rs57991807	8:123880487_A/AT_Insertion:ZHX2	0.34082	0.00016669	0.096349	0.025198	0.872	0.0030312	0.018745
rs1409473	13:105510101_C/T_Intergenic	0.32083	0.00016678	0.14609	0.038209	0.389	-0.022693	0.026318
rs112322975	1:20775499_C/T_Intergenic	0.11813	0.00016697	-0.15285	0.03998	0.392	-0.025731	0.030083
rs11042944	11:10763163_T/C_Intergenic	0.13126	0.00016741	-0.15451	0.04042	0.205	-0.03565	0.028143
rs6049781	20:24530151_A/G_Intron:SYNDIG1	0.42613	0.00016752	-0.092714	0.024256	0.681	0.0067645	0.016435
rs12610670	19:29919428_G/A_Intron:CTC-525D6.1	0.066641	0.00016757	0.1883	0.049263	0.947	-0.0019564	0.029566
rs9994732	4:142288065_A/G_Intergenic	0.43359	0.00016772	-0.094722	0.024783	0.717	-0.0060983	0.016809
rs9389033	6:133106534_A/G_Intron:SLC18B1	0.062808	0.00016774	0.1948	0.050969	0.232	0.040369	0.033783
rs2240228	19:15852872_G/A_Nonsynonymous:OR10H3	0.25595	0.00016781	0.10325	0.027015	0.483	0.013031	0.018573
rs3742700	14:88633024_C/G_Intergenic	0.27882	0.0001686	-0.10339	0.027061	0.43	0.014356	0.018185
rs41267843	6:161553551_C/T_Utr3:AGPAT4	0.030468	0.00016861	-0.30765	0.080523	0.365	0.048373	0.053445
rs10258438	7:116298120_A/T_Intergenic	0.13135	0.00016878	-0.14159	0.037062	0.595	0.013894	0.026135
rs175256	20:15187089_G/C_Intron:MACROD2	0.14	0.00016905	0.12646	0.033104	0.56	0.013148	0.022554
rs1999874	10:8353101_A/G_Intergenic	0.39815	0.00016923	0.094246	0.024674	0.311	0.017423	0.017196
rs10231410	7:116294423_T/A_Intergenic	0.13109	0.00016962	-0.14127	0.036991	0.598	0.013762	0.026071
rs7788277	7:116294674_G/A_Intergenic	0.13109	0.0001697	-0.14133	0.037008	0.58	0.014432	0.026101
rs7248174	19:55747016_C/A_Intron:PPP6R1	0.075984	0.00016973	0.2017	0.052816	0.0392	0.065871	0.031965
rs143385276	13:44936777_GTTGA/G_Intergenic	0.4786	0.00016974	0.089197	0.023357	0.88	-0.0024913	0.016545
rs9402455	6:133104767_C/T_Intron:SLC18B1	0.062786	0.00017008	0.19519	0.051119	0.231	0.040547	0.03385
rs34207936	7:116293606_GT/G_Intergenic	0.13102	0.00017021	-0.14128	0.037002	0.599	0.01372	0.026076
rs10230550	7:116293225_C/T_Intergenic	0.13102	0.00017059	-0.14117	0.036978	0.598	0.013751	0.026059
rs10226193	7:116292034_C/T_Intergenic	0.13096	0.0001706	-0.1411	0.03696	0.599	0.013701	0.026041
rs175257	20:15187610_C/T_Intron:MACROD2	0.14005	0.00017092	0.12637	0.033107	0.562	0.013089	0.022556
rs7785322	7:152426508_C/T_Intergenic	0.42608	0.00017093	0.093202	0.024417	0.659	0.0076564	0.017379
rs10253622	7:116296553_A/G_Intergenic	0.13117	0.00017107	-0.14142	0.037051	0.574	0.014698	0.026141
rs17077757	13:33271500_G/A_Intron:PDS5B	0.01698	0.00017111	0.384	0.10061	0.94	0.0044202	0.058855
rs149356681	2:34992687_G/A_Intergenic	0.014393	0.00017138	0.54365	0.14245	0.885	-0.015921	0.10996
rs201818271	3:162423215_AAC/A_Intergenic	0.26026	0.00017155	0.11134	0.029176	0.445	0.01477	0.019342
rs55855716	4:189235176_C/T_Intergenic	0.16323	0.00017169	0.12663	0.033184	0.376	-0.019819	0.022388
rs10457591	6:133099047_C/T_Intron:SLC18B1	0.062589	0.00017176	0.19731	0.05171	0.227	0.041209	0.034128
rs11112210	12:105238892_T/C_Intron:SLC41A2	0.46957	0.00017191	-0.093259	0.024442	0.661	0.007304	0.016674
rs11082867	18:48790842_A/C_Intergenic	0.32135	0.00017217	-0.10732	0.028129	0.284	0.020646	0.019289
rs60278702	13:33212951_G/C_Intron:PDS5B	0.017625	0.00017246	0.3799	0.099588	0.885	-0.0083024	0.057618
rs77988234	13:33244661_A/G_Intron:PDS5B	0.016942	0.00017261	0.38533	0.10102	0.957	0.0032263	0.059225
rs12406893	1:193457511_T/C_Intergenic	0.26588	0.00017262	-0.11235	0.029454	0.865	0.0031424	0.018451
rs9366664	6:10892499_T/C_Intron:SYCP2L	0.44643	0.00017264	0.091419	0.023966	0.36	0.01515	0.01655
rs56101054	10:131963577_GA/G_Deletion:GLRX3	0.028254	0.0001729	0.35465	0.092985	0.211	0.069468	0.055549
rs72914432	6:87758995_C/T_Intergenic	0.057617	0.00017296	0.22575	0.059191	0.953	0.0025573	0.043591
rs35759649	5:28841368_G/A_Intergenic	0.17709	0.00017313	-0.12088	0.031696	0.385	0.017864	0.020546
rs10520944	5:28839100_A/C_Intergenic	0.17732	0.00017325	-0.12087	0.031695	0.336	0.019749	0.020507
rs12407688	1:193457106_G/C_Intergenic	0.26586	0.00017337	-0.11237	0.029466	0.864	0.0031637	0.018459
rs4925591	1:247291140_T/C_Intron:ZNF124	0.18716	0.00017364	-0.1254	0.032887	0.563	-0.013599	0.023508
rs185008364	1:157713595_T/C_Intergenic	0.016006	0.00017369	-0.50647	0.13283	0.836	-0.020577	0.099358
rs74335351	1:20777021_G/A_Intergenic	0.11867	0.00017369	-0.15225	0.039931	0.403	-0.025097	0.030004
rs73491845	18:62283301_G/A_Intergenic	0.045063	0.0001738	0.20979	0.055025	0.52	0.02783	0.043299
rs6929079	6:155289095_G/A_Intron:TIAM2	0.24847	0.0001738	-0.16825	0.044129	0.432	0.023296	0.029669
rs6905524	6:9290145_C/T_Intergenic	0.0598	0.00017403	-0.21984	0.057665	0.13	0.058191	0.038466
rs9379283	6:988245_T/C_Intergenic	0.15355	0.00017439	0.16372	0.042952	0.0479	-0.0579	0.029279
rs1325324	13:44981909_G/A_Intergenic	0.44442	0.0001745	-0.093903	0.024636	0.661	0.0072218	0.016474
rs12811969	12:1731068_G/T_Intron:WNT5B	0.3018	0.00017465	0.17015	0.044642	0.0465	-0.06205	0.031176
rs1980823	20:24546243_A/G_Intron:SYNDIG1	0.43814	0.00017494	-0.092103	0.024168	0.625	0.0080598	0.016501
rs116857965	8:112677599_G/T_Intergenic	0.021415	0.00017496	0.67871	0.17809	0.889	0.01119	0.079899
rs9873151	3:162440021_T/A_Intergenic	0.25441	0.00017499	0.11273	0.029581	0.496	0.013225	0.019416
rs4925590	1:247291146_A/C_Intron:ZNF124	0.18714	0.00017502	-0.12533	0.032886	0.564	-0.013559	0.023505
rs79304926	16:77769136_C/A_Intron:NUDT7	0.069272	0.00017502	-0.26623	0.069859	0.23	0.054519	0.045408
rs11719816	3:150073637_C/T_Intergenic	0.20992	0.00017503	-0.11408	0.029935	0.93	-0.0018151	0.020602
rs978280	5:5153648_T/C_Intron:ADAMTS16|CTD-2297D10.1	0.46023	0.00017536	-0.097972	0.025712	0.362	0.015034	0.016486
rs2875410	3:76677417_T/C_Intron:ROBO2	0.36949	0.00017541	-0.092873	0.024374	0.769	-0.0048869	0.01664
rs7780986	7:103384950_C/T_Intron:RELN	0.4678	0.00017581	0.092055	0.024163	0.656	0.0074352	0.016686
rs74464658	16:90057135_C/A_Intron:AFG3L1P	0.012554	0.00017585	-0.43842	0.11508	0.387	-0.070203	0.081189
rs146325416	12:104853871_T/A_Intron:CHST11	0.022353	0.00017588	-0.41036	0.10772	0.8	0.020303	0.080315
rs7591136	2:231786322_T/G_Intron:GPR55	0.022631	0.00017593	-0.33802	0.08873	0.914	-0.0069116	0.064031
rs77549102	2:231781890_G/A_Intron:GPR55	0.022649	0.00017595	-0.33573	0.088129	0.906	-0.0076139	0.064616
rs7788413	7:116294759_G/A_Intergenic	0.13144	0.00017601	-0.14089	0.036985	0.593	0.01393	0.026087
rs113224786	20:35353769_C/A_Intron:NDRG3	0.033417	0.00017611	0.31039	0.081482	0.631	0.021939	0.045632
rs55799136	1:193459018_C/T_Intergenic	0.26733	0.0001762	-0.11251	0.029536	0.851	0.0034836	0.018507
rs55843812	3:162432364_A/G_Intergenic	0.26567	0.00017627	0.11012	0.028911	0.52	0.012499	0.019409
rs146609200	4:65196629_C/T_Intron:TECRL	0.011216	0.00017632	0.76421	0.20064	0.119	0.19064	0.12232
rs12428119	13:44989807_A/G_Intergenic	0.46157	0.00017636	0.095845	0.025163	0.969	-0.00064592	0.016867
rs6555331	5:5154458_T/C_Intron:ADAMTS16|CTD-2297D10.1	0.46032	0.00017636	-0.097936	0.025712	0.335	0.015887	0.01648
rs111895646	9:120804719_C/T_Intergenic	0.42627	0.00017638	-0.089816	0.023581	0.705	-0.0062807	0.016616
rs79409017	6:88378028_C/T_Intergenic	0.061405	0.00017645	0.24698	0.064845	0.591	-0.025761	0.047963
rs68098169	3:76671474_G/A_Intron:ROBO2	0.35768	0.00017654	0.094456	0.024801	0.518	0.010803	0.016728
rs55875707	1:58850101_A/T_Intron:DAB1	0.39361	0.00017656	0.093394	0.024522	0.365	-0.015312	0.016907
rs7432197	3:76671669_A/G_Intron:ROBO2	0.35765	0.00017665	0.094443	0.024798	0.545	0.010116	0.016731
rs111230666	7:116290931_T/TA_Intergenic	0.13064	0.00017668	-0.141	0.037023	0.585	0.014242	0.026077
rs12771263	10:8387006_C/T_Intergenic	0.36242	0.00017687	0.099268	0.026067	0.462	0.013602	0.018482
rs55780922	20:35333735_A/G_Intron:NDRG3	0.019389	0.00017726	-0.58422	0.15344	0.0526	0.14063	0.072574
rs13183656	5:78005763_C/T_Intergenic	0.025819	0.00017739	0.47078	0.12365	0.311	-0.097844	0.096656
rs3012658	X:71566745_A/G_Intron:HDAC8	0.27941	0.00017762	0.10227	0.026864	0.646	-0.0079688	0.017346
rs2865900	19:29917939_C/T_Intron:CTC-525D6.1	0.066444	0.00017767	0.18779	0.049328	0.98	0.00073513	0.029555
rs10881525	1:104490857_C/G_Intergenic	0.35736	0.00017779	-0.097802	0.025691	0.166	-0.023985	0.017302
rs714780	21:40178517_G/T_Intron:ETS2	0.1422	0.00017789	0.13392	0.035181	0.703	-0.0096095	0.025172
rs6665337	1:58849912_C/T_Intron:DAB1	0.39351	0.00017803	0.093337	0.024521	0.398	-0.014282	0.016918
rs149205336	10:18716084_A/G_Intron:CACNB2	0.023692	0.00017817	0.29356	0.077126	0.213	0.06267	0.050305
rs16938145	9:2256092_T/C_Intergenic	0.21303	0.00017843	-0.12273	0.032247	0.426	-0.01794	0.022516
rs112145876	12:1730102_C/T_Intron:WNT5B	0.30342	0.00017857	0.16988	0.044638	0.0419	-0.063364	0.031153
rs71680156	1:193453939_TATG/T_Intergenic	0.26588	0.00017862	-0.11257	0.029579	0.852	0.0034648	0.018541
rs12082413	1:193453833_T/A_Intergenic	0.26586	0.00017875	-0.11257	0.029582	0.851	0.0034768	0.018542
rs149084961	6:133082687_T/G_Intron:VNN2	0.062639	0.00017923	0.20777	0.054609	0.16	0.050328	0.03585
rs10739512	9:120813541_C/A_Intergenic	0.42588	0.00017993	-0.089669	0.023575	0.715	-0.0060575	0.016612
rs112837896	4:40106556_C/T_Intron:N4BP2	0.015198	0.00017996	-0.41246	0.10844	0.592	0.034793	0.064983
rs113479298	10:18711996_G/A_Intron:CACNB2	0.023786	0.00018044	0.29504	0.077584	0.208	0.063435	0.05039
rs6920154	6:155290094_T/C_Intron:TIAM2	0.28885	0.00018056	-0.16293	0.042845	0.386	0.024605	0.028369
rs9567219	13:44161063_A/G_Intron:ENOX1	0.48578	0.00018078	-0.10263	0.026991	0.288	-0.018065	0.017014
rs144525175	19:15819287_C/G_Intergenic	0.25643	0.00018078	0.10793	0.028384	0.34	0.018092	0.018975
rs6878898	5:2987883_T/G_Intergenic	0.1635	0.00018087	0.19118	0.050282	0.607	-0.01721	0.033495
rs170408	14:80637283_C/T_Intergenic	0.092542	0.00018088	-0.15913	0.041852	0.0157	0.064374	0.026655
rs34463623	20:43064796_C/A_Intergenic	0.31361	0.00018101	-0.12243	0.032201	0.966	0.0010016	0.023472
rs11239818	10:43393667_C/G_Intergenic	0.11178	0.00018107	-0.14075	0.03702	0.625	-0.012339	0.02523
rs2214409	4:106032945_C/T_Intron:RP11-556I14.1	0.49006	0.00018107	0.096886	0.025483	0.0519	0.032327	0.016629
rs61417679	5:2988093_AT/A_Intergenic	0.16349	0.00018114	0.19114	0.050276	0.607	-0.01723	0.033488
rs947693	10:43393926_G/A_Intergenic	0.11178	0.00018121	-0.14074	0.03702	0.626	-0.012308	0.02523
rs2147499	13:44987927_G/C_Intergenic	0.46057	0.00018131	-0.095752	0.025187	0.979	0.00045317	0.016854
rs148556073	12:1729868_CA/C_Deletion:WNT5B	0.3034	0.00018144	0.16998	0.044715	0.0434	-0.062974	0.031189
rs6537047	4:142281659_A/T_Intergenic	0.4323	0.00018188	-0.094152	0.024772	0.719	-0.0060424	0.016774
rs4310118	7:152439565_G/T_Intergenic	0.45241	0.00018195	0.09133	0.02403	0.543	0.010566	0.017351
rs149760933	X:137848645_T/G_Intron:FGF13	0.41487	0.00018203	0.09645	0.025378	0.503	0.01111	0.016585
rs1326299	20:24532786_A/T_Intron:SYNDIG1	0.43954	0.00018228	-0.092299	0.024288	0.559	0.0096597	0.016539
rs1291111	20:35499339_A/G_Intergenic	0.31079	0.00018255	0.10535	0.027726	0.326	0.018767	0.019096
rs77057956	9:101210261_C/T_Intron:GABBR2	0.10195	0.00018291	-0.17177	0.045211	0.166	-0.043136	0.031191
rs12085644	1:193453031_G/C_Intergenic	0.26615	0.00018293	-0.11261	0.029638	0.87	0.0030347	0.018577
rs1374848	3:76676755_A/C_Intron:ROBO2	0.36905	0.00018308	-0.092535	0.024357	0.778	-0.00469	0.016621
rs28567684	3:76677008_T/G_Intron:ROBO2	0.36905	0.00018308	-0.092535	0.024357	0.779	-0.0046745	0.016621
rs9849414	3:76677986_A/G_Intron:ROBO2	0.36905	0.00018308	-0.092535	0.024357	0.783	-0.0045751	0.016622
rs9812362	3:76678095_G/C_Intron:ROBO2	0.36905	0.00018308	-0.092535	0.024357	0.783	-0.0045704	0.016622
rs113535745	3:76678133_A/AAGTC_Insertion:ROBO2	0.36905	0.00018308	-0.092535	0.024357	0.784	-0.0045629	0.016622
rs55951531	3:76676026_G/A_Intron:ROBO2	0.36905	0.00018314	-0.092533	0.024357	0.762	-0.0050375	0.016621
rs12639248	3:76676537_G/A_Intron:ROBO2	0.36905	0.00018314	-0.092533	0.024357	0.751	-0.005281	0.016619
rs2875411	3:76677246_T/A_Intron:ROBO2	0.36905	0.00018314	-0.092533	0.024357	0.753	-0.0052244	0.01662
rs12489965	3:76678498_T/A_Intron:ROBO2	0.36905	0.00018314	-0.092533	0.024357	0.758	-0.005125	0.016622
rs12493065	3:76678768_A/G_Intron:ROBO2	0.36905	0.00018314	-0.092533	0.024357	0.803	-0.0041389	0.016622
rs7634503	3:76681495_C/T_Intron:ROBO2	0.36905	0.00018314	-0.092533	0.024357	0.814	-0.0039071	0.01662
rs34476022	4:189231485_C/T_Intergenic	0.16372	0.00018315	0.1259	0.033141	0.502	-0.014954	0.022258
rs1900657	3:76680132_A/G_Intron:ROBO2	0.36905	0.00018317	-0.092532	0.024357	0.777	-0.0047081	0.016621
rs6930029	6:155288855_C/T_Intron:TIAM2	0.24918	0.00018342	-0.16779	0.044172	0.43	0.023437	0.029686
rs35881598	1:210838056_GC/G_Deletion:HHAT	0.36566	0.00018344	-0.098304	0.025879	0.948	-0.0011376	0.017533
rs9637487	3:76674904_A/G_Intron:ROBO2	0.36904	0.00018353	-0.092525	0.024359	0.751	-0.00528	0.016624
rs2100145	3:76674989_A/T_Intron:ROBO2	0.36904	0.00018353	-0.092525	0.024359	0.752	-0.0052602	0.016623
rs2084376	3:76675019_T/A_Intron:ROBO2	0.36904	0.00018362	-0.092521	0.024358	0.752	-0.0052547	0.016623
rs2160354	14:80742107_C/T_Intron:DIO2-AS1	0.086417	0.00018382	-0.16422	0.043237	0.033	0.060236	0.02825
rs6763019	3:76675875_A/G_Intron:ROBO2	0.36912	0.00018405	-0.092522	0.024363	0.742	-0.0054725	0.016627
rs145941968	13:45331527_T/C_Intergenic	0.020419	0.00018439	0.34451	0.090727	0.374	0.067675	0.076208
rs79833165	3:194100221_C/T_Intergenic	0.047952	0.00018454	0.24999	0.065839	0.832	0.0086116	0.040692
rs60523984	20:44140179_T/TG_Intergenic	0.015379	0.00018506	0.39024	0.1028	0.394	-0.0675	0.079364
rs34142784	3:76675303_A/T_Intron:ROBO2	0.36898	0.00018513	-0.092488	0.024363	0.745	-0.0054089	0.016636
rs116965441	6:88269528_C/T_Intron:RARS2	0.061716	0.00018513	0.24831	0.065409	0.508	-0.031508	0.047618
rs55884286	14:80742798_G/A_Intron:DIO2-AS1	0.086357	0.0001855	-0.16419	0.043258	0.0336	0.060053	0.028256
rs8012000	14:57066167_A/G_Intron:C14orf101	0.049645	0.00018586	-0.20888	0.055039	0.596	0.020195	0.03806
rs8022218	14:57064866_G/A_Intron:C14orf101	0.049645	0.00018592	-0.20888	0.055041	0.591	0.020435	0.038064
rs4795919	17:32750617_C/T_Intergenic	0.29989	0.00018593	0.11382	0.029992	0.529	-0.012661	0.020136
rs76039721	1:193452640_A/AT_Intergenic	0.26652	0.0001864	-0.11401	0.030047	0.985	-0.00035085	0.018848
rs72651310	1:22821979_G/C_Intron:ZBTB40	0.014923	0.00018655	-0.71263	0.18782	0.648	0.038708	0.084712
rs55869567	19:15876420_G/T_Intergenic	0.25297	0.00018676	0.10478	0.02762	0.571	0.010699	0.018896
rs113558130	4:189241205_C/G_Intergenic	0.26505	0.00018688	0.11342	0.029898	0.721	-0.0069664	0.019544
rs60224514	14:57066997_T/C_Intron:C14orf101	0.049643	0.00018727	-0.20872	0.055025	0.599	0.02003	0.038054
rs72780913	16:12873738_C/T_Intron:CPPED1	0.022867	0.00018727	-0.45047	0.11876	0.204	-0.096848	0.076351
rs12367794	12:1730442_A/C_Intron:WNT5B	0.30413	0.00018739	0.16941	0.044664	0.0434	-0.062864	0.031138
rs4815278	20:24540505_T/C_Intron:SYNDIG1	0.44045	0.00018745	-0.092038	0.024266	0.592	0.0088501	0.016533
rs74816231	6:105489184_T/C_Intron:LIN28B	0.077161	0.00018756	0.22337	0.058893	0.3	0.038647	0.037255
rs76133690	19:29916885_C/T_Intron:CTC-525D6.1	0.06629	0.00018792	0.18719	0.049361	0.983	-0.00063881	0.029551
rs2044580	3:76681972_A/T_Intron:ROBO2	0.36932	0.00018823	-0.09243	0.024376	0.809	-0.0040105	0.01663
rs138612305	12:44114068_T/C_Exon:RP11-350F4.2	0.059466	0.00018824	0.20173	0.053202	0.453	-0.023232	0.030963
rs35435646	11:36157399_G/T_Intron:LDLRAD3	0.18844	0.00018829	-0.11586	0.030557	0.549	-0.012519	0.020918
rs2271095	19:51359453_T/C_Intron:KLK3	0.34302	0.00018832	0.096511	0.025453	0.707	-0.006686	0.017784
rs202199220	6:9247570_GGTAA/G_Intergenic	0.058083	0.00018837	-0.24054	0.063441	0.178	0.05623	0.041774
rs74085310	12:44115324_G/A_Exon:RP11-350F4.2	0.059619	0.00018845	0.20163	0.053179	0.451	-0.02333	0.030958
rs12085581	1:44377262_T/C_Intron:ST3GAL3	0.040883	0.00018846	-0.29359	0.077435	0.572	0.023352	0.041311
rs74082229	12:44113147_C/G_Exon:RP11-350F4.2	0.059361	0.00018851	0.20174	0.05321	0.455	-0.02315	0.030968
rs74082230	12:44113187_C/T_Exon:RP11-350F4.2	0.059371	0.00018851	0.20174	0.05321	0.454	-0.023158	0.030967
rs571990	7:103376913_A/G_Intron:RELN	0.46267	0.00018879	0.09194	0.024252	0.613	0.0083814	0.016569
13:55395781:T_TG	13:55395781_T/TG_Intergenic	0.19601	0.00018882	-0.121	0.031918	0.626	0.010064	0.020671
rs61822032	1:193452601_G/C_Intergenic	0.26887	0.00018905	-0.11314	0.029846	0.905	0.0022295	0.018618
rs59506526	19:52488113_CT/C_Deletion:ZNF350	0.24886	0.00018907	-0.10194	0.026893	0.847	-0.0035893	0.018611
rs570418	7:103376789_T/A_Intron:RELN	0.46268	0.00018907	0.091935	0.024253	0.613	0.0083699	0.016569
rs621223	7:103376520_A/G_Intron:RELN	0.46268	0.00018939	0.091931	0.024255	0.614	0.0083559	0.01657
rs7313744	12:44117161_G/A_Exon:RP11-350F4.2	0.05974	0.00018943	0.20146	0.053155	0.449	-0.023421	0.030953
rs7314624	12:44111831_G/C_Intergenic	0.059198	0.00018946	0.20169	0.053215	0.457	-0.023047	0.030973
rs13207238	6:155290736_T/C_Intron:TIAM2	0.29162	0.00018954	-0.16282	0.042962	0.374	0.025311	0.028459
rs11609521	12:1728996_A/G_Intron:WNT5B	0.29031	0.00018979	0.17375	0.045848	0.0182	-0.076284	0.032306
rs11182228	12:44111235_A/G_Intergenic	0.059173	0.00018984	0.20161	0.053201	0.476	-0.022036	0.030898
rs77280890	8:6754461_A/G_Intergenic	0.020482	0.00018991	-0.40808	0.10769	0.102	-0.087039	0.053295
rs56100821	12:44119311_C/T_Intergenic	0.059825	0.00019002	0.20134	0.053133	0.448	-0.023463	0.03095
rs7968653	12:44109626_C/T_Intergenic	0.059091	0.00019008	0.2017	0.053229	0.458	-0.022972	0.030985
rs139543720	6:9248152_A/G_Intergenic	0.057964	0.00019022	-0.24028	0.063413	0.179	0.056152	0.041763
rs144910573	13:33380523_C/T_Intergenic	0.017155	0.00019035	0.36977	0.097595	0.892	0.0077077	0.057037
rs2416605	9:120811320_C/T_Intergenic	0.42795	0.00019037	-0.089582	0.023644	0.67	-0.007077	0.016602
rs620243	7:103376272_A/G_Intron:RELN	0.4627	0.00019042	0.091915	0.02426	0.615	0.0083266	0.016573
rs62160515	2:137396765_T/G_Intergenic	0.029466	0.0001906	0.28152	0.074308	0.632	-0.024187	0.050563
rs1127790	17:34304247_A/G_Utr3:CCL16	0.091381	0.00019072	-0.19676	0.051939	0.805	-0.00823	0.03333
rs150248175	18:63449301_T/C_Intron:CDH7	0.13579	0.00019079	-0.19996	0.052785	0.746	0.012328	0.038131
rs10149699	14:57067724_G/A_Intron:C14orf101	0.049619	0.00019092	-0.20833	0.054997	0.602	0.019847	0.038029
rs1423298	5:28771898_C/T_Intergenic	0.18365	0.000191	0.11852	0.031289	0.357	-0.019049	0.020696
rs60813848	12:44120092_C/T_Intergenic	0.059937	0.00019103	0.20114	0.0531	0.466	-0.022518	0.03087
rs1999872	10:8353494_C/A_Intergenic	0.40122	0.00019118	0.092953	0.024541	0.298	0.017727	0.017041
rs34270085	6:9250876_C/A_Intergenic	0.057931	0.00019122	-0.23913	0.063134	0.178	0.055965	0.041586
rs11574732	20:43037380_G/A_Intron:HNF4A	0.14943	0.00019135	0.16974	0.044815	0.808	0.0073705	0.030279
rs10149712	14:57067875_C/T_Intron:C14orf101	0.049617	0.0001914	-0.20829	0.054995	0.603	0.019796	0.038026
rs34782749	5:28857389_T/C_Intergenic	0.17701	0.00019149	-0.11966	0.031596	0.388	0.01768	0.020485
rs111772581	8:5870720_TG/T_Intergenic	0.067996	0.00019176	0.25052	0.066153	0.981	0.0010672	0.045519
rs6492605	13:93021137_G/A_Intron:GPC5	0.27111	0.00019185	0.10774	0.028453	0.0109	0.048544	0.01906
rs12264345	10:8360543_T/A_Intergenic	0.43795	0.00019187	0.091579	0.024184	0.361	0.015552	0.017025
rs1291110	20:35499186_G/A_Intergenic	0.31015	0.00019195	0.10518	0.027777	0.273	0.020939	0.019087
rs10129171	14:57068241_A/G_Intron:C14orf101	0.049617	0.00019199	-0.20821	0.054987	0.604	0.019707	0.03802
rs11433638	9:102901177_T/TG_Insertion:INVS	0.083222	0.00019226	-0.16971	0.044824	0.268	0.036885	0.033291
rs3216358	21:40184139_AT/A_Deletion:ETS2	0.1365	0.00019238	0.13422	0.035451	0.351	-0.023768	0.0255
rs2839119	21:47550849_C/T_Intron:COL6A2	0.080347	0.00019266	0.17943	0.047398	0.556	0.019056	0.032361
rs8005220	14:57068660_T/A_Intron:C14orf101	0.049615	0.0001927	-0.20813	0.054979	0.606	0.019605	0.038012
rs62159486	2:137466802_G/C_Intergenic	0.026909	0.00019272	0.28975	0.076539	0.775	-0.014399	0.050299
rs117873516	6:75130982_T/C_Intron:RP11-554D15.1	0.014762	0.00019274	0.70309	0.18573	0.73	-0.03895	0.11281
rs76651934	19:29916382_T/C_Intron:CTC-525D6.1	0.066224	0.00019277	0.18689	0.04937	0.99	-0.00038583	0.029536
rs146276454	7:105938915_A/G_Intergenic	0.17538	0.00019277	-0.12767	0.033727	0.695	0.0088964	0.022673
rs143630594	6:9252791_C/G_Intergenic	0.057911	0.00019279	-0.23849	0.063001	0.178	0.055855	0.041508
rs72711424	4:189248483_A/G_Intergenic	0.16032	0.00019283	0.13394	0.035383	0.395	-0.020498	0.024096
rs147972358	9:120749273_AG/A_Intergenic	0.071875	0.00019286	-0.19759	0.052198	0.514	-0.024639	0.037732
rs144819165	10:29793791_A/G_Intron:SVIL	0.01496	0.00019291	-0.50514	0.13345	0.703	0.040699	0.10683
rs175263	20:15191769_C/T_Intron:MACROD2	0.14063	0.00019306	0.12542	0.033136	0.575	0.012646	0.022571
rs12229228	12:44107816_A/G_Intergenic	0.058942	0.00019308	0.20198	0.053361	0.486	-0.021698	0.031124
rs143271642	3:111336145_C/T_Intron:CD96	0.027143	0.0001931	-0.33274	0.087908	0.232	0.079136	0.066222
rs2295138	14:80743623_G/A_Intron:DIO2-AS1	0.086079	0.00019312	-0.16407	0.043348	0.0362	0.059227	0.028278
rs11182227	12:44111030_A/G_Intergenic	0.060218	0.00019317	0.20168	0.053284	0.594	-0.016539	0.031018
rs12369787	12:1731370_G/A_Intron:WNT5B	0.29393	0.00019323	0.16982	0.044867	0.05	-0.06165	0.031465
rs111357133	2:186466872_T/C_Intergenic	0.017726	0.00019341	-0.37278	0.098499	0.105	-0.10645	0.065704
rs73450552	21:40181026_A/G_Intron:ETS2	0.13533	0.00019344	0.13496	0.035659	0.439	-0.019799	0.025579
rs11905301	20:24531347_T/C_Intron:SYNDIG1	0.44022	0.00019345	-0.092039	0.024319	0.551	0.0099018	0.016587
rs60977955	6:9255469_A/G_Intergenic	0.057877	0.00019364	-0.23753	0.062767	0.179	0.055617	0.041362
rs72711426	4:189248484_C/A_Intergenic	0.16024	0.00019382	0.1339	0.035385	0.394	-0.020519	0.024096
rs146817793	6:9253877_C/A_Intergenic	0.057889	0.00019382	-0.23809	0.062918	0.179	0.055741	0.041452
rs1397171	18:66310113_G/A_Intergenic	0.036188	0.00019411	0.31546	0.083372	0.814	0.012036	0.051129
rs11665781	19:52484742_T/C_Intron:ZNF350	0.25697	0.00019414	-0.099588	0.02632	0.473	-0.013425	0.018728
rs12151065	19:29916331_C/T_Intron:CTC-525D6.1	0.0662	0.00019433	0.1868	0.049373	0.992	-0.00030022	0.029529
rs35981234	10:20957476_G/C_Intergenic	0.35539	0.00019443	0.097038	0.025649	0.594	-0.0090281	0.016942
rs12534707	7:84143862_T/C_Intergenic	0.070097	0.00019448	-0.18096	0.047831	0.837	0.0066173	0.032185
rs200090585	10:18759312_CTA/C_Deletion:CACNB2	0.021105	0.00019452	0.29884	0.078991	0.175	0.06983	0.05144
rs3100243	2:29377165_A/G_Intron:CLIP4	0.46698	0.00019452	0.088819	0.023478	0.136	0.024669	0.016535
rs11182224	12:44106602_T/C_Intergenic	0.058897	0.00019464	0.20204	0.053409	0.487	-0.021671	0.031153
rs6909744	6:155289167_A/G_Intron:TIAM2	0.29216	0.00019473	-0.16234	0.042916	0.378	0.025058	0.02841
rs9567428	13:44984955_G/C_Intergenic	0.45706	0.00019485	-0.094505	0.024983	0.777	0.0047089	0.01666
rs200619724	8:123870875_TTC/T_Deletion:ZHX2	0.32051	0.00019498	0.097583	0.025798	0.141	-0.026909	0.018301
rs142580027	20:50950649_G/T_Intergenic	0.013875	0.00019499	-0.45891	0.12132	0.298	-0.088326	0.085092
rs10511051	3:76664559_A/C_Intron:ROBO2	0.37647	0.00019499	0.093822	0.024804	0.81	0.0039798	0.016595
rs62160514	2:137395516_G/C_Intergenic	0.02953	0.0001951	0.28107	0.07431	0.646	-0.023182	0.050535
rs6138330	20:24557974_C/T_Intron:SYNDIG1	0.42922	0.00019558	0.093806	0.024805	0.847	-0.0032226	0.01669
rs12143130	1:104402063_T/A_Intergenic	0.38515	0.00019561	0.097177	0.025697	0.245	0.019647	0.016918
rs2416613	9:120833629_A/T_Intergenic	0.42483	0.00019566	-0.088977	0.023529	0.693	-0.0065354	0.016573
rs28510938	14:57073488_C/G_Intron:C14orf101	0.049589	0.00019569	-0.20793	0.054984	0.589	0.020558	0.038008
rs3818776	14:57072693_C/T_Intron:C14orf101	0.049597	0.0001957	-0.20785	0.054964	0.604	0.019679	0.037994
rs3737170	14:57072338_C/T_Synonymous:C14orf101	0.049603	0.00019572	-0.2078	0.054951	0.614	0.019163	0.037979
rs112662287	1:20786824_T/C_Intergenic	0.11966	0.00019573	-0.15036	0.039763	0.387	-0.025765	0.029786
rs113825700	2:186324792_C/G_Intergenic	0.017778	0.00019584	-0.38645	0.1022	0.0767	-0.12065	0.068273
rs4855985	3:76655935_T/C_Intron:ROBO2	0.39836	0.00019599	-0.099471	0.026307	0.984	0.00033651	0.017135
rs66553002	9:120847433_G/A_Intergenic	0.42539	0.00019604	-0.089499	0.02367	0.699	-0.0064525	0.016685
rs145992322	20:50950650_A/T_Intergenic	0.013875	0.00019617	-0.45873	0.12133	0.298	-0.088305	0.085092
rs7034159	9:112866461_T/G_Intron:AKAP2|PALM2-AKAP2	0.48678	0.00019649	-0.1064	0.028144	0.664	0.007957	0.018291
rs17616969	5:28860081_A/G_Intergenic	0.1766	0.00019658	-0.1193	0.031558	0.389	0.017642	0.020466
rs75803815	8:61959029_A/G_Intergenic	0.027067	0.00019666	0.40865	0.1081	0.518	0.044035	0.068152
rs4550827	3:76667830_T/C_Intron:ROBO2	0.37465	0.00019671	0.094209	0.024922	0.85	0.0031534	0.016631
rs478549	7:103375039_T/C_Intron:RELN	0.46284	0.00019704	0.091799	0.024287	0.624	0.0081177	0.016583
rs75816665	8:61959050_C/T_Intergenic	0.027028	0.00019708	0.40854	0.10809	0.547	0.041053	0.068183
rs137865385	20:35498845_T/TA_Intergenic	0.31123	0.00019716	0.10487	0.027747	0.355	0.017663	0.019094
rs180868891	6:9290941_C/T_Intergenic	0.034919	0.00019719	-0.28006	0.074098	0.339	0.047114	0.049265
rs67657523	9:120847380_T/C_Intergenic	0.42603	0.00019738	-0.089609	0.02371	0.694	-0.0065558	0.016686
rs111260777	11:127117796_T/C_Intergenic	0.01749	0.00019757	0.43642	0.11548	0.865	-0.012549	0.073988
rs58587065	19:29915963_A/T_Intron:CTC-525D6.1	0.066157	0.00019765	0.1866	0.049379	0.996	-0.00012973	0.029518
rs202082382	2:186337128_C/CT_Intergenic	0.017659	0.00019803	-0.38466	0.1018	0.0761	-0.12041	0.068011
rs62477970	7:158749108_G/T_Intergenic	0.018091	0.00019804	-0.46339	0.12264	0.446	0.047145	0.061852
rs200993922	1:193453945_GAT/G_Intergenic	0.2639	0.00019811	-0.11267	0.02982	0.848	0.0035881	0.018692
rs192270779	7:6987663_G/A_Intergenic	0.080173	0.00019812	0.24778	0.065579	0.636	-0.0219	0.046344
rs62476520	7:158736841_G/A_Intron:WDR60	0.017653	0.00019831	-0.38069	0.10076	0.523	0.053166	0.083207
rs6132750	20:24557996_G/A_Intron:SYNDIG1	0.42901	0.00019871	0.093676	0.024798	0.847	-0.0032099	0.01669
rs182128079	7:6987667_G/T_Intergenic	0.080179	0.00019871	0.24777	0.065589	0.636	-0.021931	0.046348
rs10116312	9:120841965_A/G_Intergenic	0.4255	0.00019895	-0.089189	0.023612	0.673	-0.0070232	0.016635
rs10034345	4:94344042_G/A_Nonsynonymous:GRID2	0.06151	0.00019899	-0.197	0.052155	0.153	-0.047436	0.033235
rs58116420	19:52487127_G/C_Intron:ZNF350	0.24898	0.00019903	-0.10167	0.026917	0.874	-0.0029492	0.018626
rs4749753	10:8355653_C/T_Intergenic	0.39561	0.00019944	0.093366	0.024723	0.383	0.015101	0.017307
rs77396851	16:76133659_C/G_Intergenic	0.044575	0.00019956	-0.27196	0.072016	0.304	-0.061961	0.060289
rs116936950	13:33149244_G/A_Intergenic	0.017169	0.00019973	0.37871	0.10029	0.92	0.0059582	0.059397
rs112199844	3:37530098_A/G_Intron:ITGA9	0.11291	0.00019974	-0.15432	0.040867	0.925	0.0022268	0.023759
rs75250665	8:8342347_G/A_Intergenic	0.017532	0.00019993	-0.35958	0.09523	0.73	-0.016686	0.048375
rs6953960	7:103373510_A/T_Intron:RELN	0.46326	0.0002003	0.091847	0.024328	0.638	0.0078279	0.016616
rs6138331	20:24559606_G/A_Intron:SYNDIG1	0.42898	0.00020031	0.093659	0.024808	0.892	-0.0022634	0.016727
rs77929716	19:29915618_C/T_Intron:CTC-525D6.1	0.066095	0.00020046	0.1865	0.049401	0.98	0.00075703	0.029552
rs12483187	21:44154679_G/A_Exon:AP001627.1	0.12447	0.00020048	-0.15025	0.039798	0.681	0.011252	0.027339
rs11967203	6:9260854_C/T_Intergenic	0.057631	0.00020048	-0.23248	0.061581	0.179	0.054557	0.040606
rs112251552	6:9263901_C/T_Intergenic	0.05771	0.00020048	-0.23142	0.061299	0.179	0.05426	0.040407
rs17801452	3:76670978_T/C_Intron:ROBO2	0.35695	0.00020052	0.093984	0.024896	0.486	0.011671	0.016769
rs11291450	7:103374387_TA/T_Deletion:RELN	0.46293	0.00020054	0.091739	0.024301	0.63	0.0079951	0.016592
rs10134745	14:57075022_G/A_Intron:C14orf101	0.049986	0.00020066	-0.20813	0.055134	0.606	0.019589	0.037979
rs56902407	3:37530978_T/C_Intron:ITGA9	0.11325	0.0002008	-0.15513	0.041096	0.999	3.7981e-05	0.023886
rs148945453	6:158665174_T/C_Intergenic	0.021117	0.00020095	0.37496	0.099339	0.672	0.028645	0.067717
rs199562685	2:137397835_C/CT_Intergenic	0.03044	0.00020104	0.28071	0.074371	0.79	-0.013108	0.049316
rs6925515	6:9261240_T/A_Intergenic	0.057637	0.00020106	-0.23229	0.061543	0.18	0.054459	0.040585
rs7191157	16:80640278_C/T_Intron:CDYL2	0.24396	0.00020111	0.11546	0.030591	0.735	0.0073023	0.021611
rs2018095	20:24561136_C/T_Intron:SYNDIG1	0.42896	0.00020111	0.093674	0.024818	0.899	-0.0021211	0.016744
rs1096654	12:94378938_T/C_Intergenic	0.21789	0.00020148	0.11575	0.030671	0.806	0.0051394	0.020954
rs6434188	2:187449871_C/T_Intergenic	0.2267	0.00020151	0.10807	0.028637	0.973	0.00066097	0.019438
rs11669564	19:52484649_G/A_Intron:ZNF350	0.25603	0.0002016	-0.099477	0.02636	0.491	-0.012921	0.018761
rs3100239	2:29375902_T/C_Intron:CLIP4	0.47114	0.00020202	0.089058	0.023603	0.102	0.027077	0.016556
rs3100240	2:29375946_G/A_Intron:CLIP4	0.46914	0.00020231	0.088674	0.023503	0.0992	0.027174	0.016485
rs4458776	7:152450047_T/C_Intergenic	0.47857	0.00020232	0.092998	0.02465	0.785	0.0046855	0.017202
rs4888402	16:75427634_G/T_Intron:CFDP1	0.072044	0.00020237	0.27195	0.072083	0.0499	0.096739	0.049347
rs72742296	1:195939647_T/C_Intergenic	0.058506	0.00020252	-0.21953	0.058191	0.944	-0.0032134	0.04567
rs74490116	8:8342101_A/C_Intergenic	0.017514	0.00020255	-0.35957	0.095314	0.696	-0.018943	0.04842
rs13178177	5:28720094_G/T_Intergenic	0.11777	0.00020257	-0.14835	0.039324	0.839	0.0048274	0.023791
rs150322478	11:66835266_TTTTG/T_Deletion:RHOD	0.3375	0.00020258	-0.095269	0.025254	0.0397	0.035771	0.017396
rs75466089	19:29908210_G/A_Intron:CTC-525D6.1	0.070645	0.00020265	0.18159	0.048136	0.988	-0.00043097	0.02886
rs3100236	2:29375130_G/A_Intron:CLIP4	0.46875	0.00020274	0.088832	0.023549	0.105	0.026758	0.016522
rs2486005	1:44446651_T/C_Intron:B4GALT2	0.13108	0.0002028	-0.14064	0.037283	0.356	0.020562	0.022274
rs142636671	3:40177538_T/C_Intron:MYRIP	0.24185	0.0002032	-0.10457	0.027726	0.377	0.016789	0.019019
rs73397226	6:9279917_A/G_Intergenic	0.058103	0.00020347	-0.22186	0.05883	0.172	0.052877	0.038744
rs186691392	8:14459578_G/T_Intron:SGCZ	0.019681	0.00020347	0.33357	0.08845	0.256	0.06009	0.052927
rs36208165	14:62954745_TCAAAA/T_Intergenic	0.18448	0.00020369	0.12573	0.033341	0.34	0.02124	0.022255
rs11671547	19:52485893_C/T_Intron:ZNF350	0.25118	0.00020375	-0.1019	0.027022	0.801	-0.0047028	0.01864
rs4666169	2:29374729_G/T_Intron:CLIP4	0.46653	0.00020376	-0.089294	0.02368	0.132	-0.024993	0.016614
rs150373360	10:18759681_G/A_Intron:CACNB2	0.021004	0.00020388	0.29807	0.079047	0.182	0.068538	0.051398
rs192473024	6:168635862_G/T_Intron:RP11-503C24.3	0.066454	0.00020439	-0.29197	0.077444	0.982	-0.0013359	0.058008
rs35319744	5:28904946_C/T_Intergenic	0.17701	0.00020443	-0.11938	0.031665	0.372	0.018346	0.020563
rs11716496	3:37529849_G/A_Intron:ITGA9	0.11309	0.00020445	-0.15299	0.040582	0.928	0.0021172	0.023594
rs78735302	14:80750849_C/T_Intron:DIO2|DIO2-AS1	0.085704	0.0002046	-0.16376	0.043439	0.0412	0.057776	0.028307
rs75486075	4:125777362_A/C_Intergenic	0.066891	0.00020463	0.19372	0.051389	0.499	-0.021635	0.032005
rs78357701	20:34950935_A/G_Intron:DLGAP4	0.04576	0.00020483	0.32399	0.085948	0.584	0.028963	0.052864
rs1773068	1:58852083_T/C_Intron:DAB1	0.39363	0.00020515	0.092317	0.024493	0.359	-0.015498	0.0169
rs3112918	2:29377044_C/T_Intron:CLIP4	0.47022	0.00020522	0.088559	0.023496	0.104	0.026781	0.016466
rs74623821	8:8341365_T/G_Intergenic	0.017526	0.00020525	-0.35892	0.095229	0.731	-0.016593	0.048375
rs74958441	8:8341359_G/A_Intergenic	0.017524	0.00020531	-0.35891	0.095228	0.732	-0.016589	0.048375
rs2416609	9:120829614_C/T_Intergenic	0.4268	0.00020537	-0.088896	0.023587	0.656	-0.007376	0.016559
rs57740627	21:40180659_C/T_Intron:ETS2	0.13638	0.00020538	0.13359	0.035446	0.447	-0.019383	0.025504
rs112907604	20:35113016_G/A_Intron:DLGAP4	0.034734	0.0002055	0.33413	0.088659	0.458	0.037774	0.050857
rs1220508	6:91621520_T/C_Intergenic	0.32769	0.00020556	-0.093293	0.024755	0.52	-0.011204	0.017436
rs3100241	2:29376110_T/C_Intron:CLIP4	0.47005	0.00020616	0.088383	0.023457	0.0994	0.027086	0.01644
rs11715360	3:37528995_C/A_Intron:ITGA9	0.11305	0.00020631	-0.15289	0.040581	0.927	0.0021502	0.023581
rs11119558	1:210822022_G/A_Intron:HHAT	0.35934	0.00020635	0.098265	0.026082	0.888	0.0024769	0.01757
rs12264072	10:20955444_G/A_Intergenic	0.35124	0.00020638	0.096514	0.025617	0.689	-0.0068054	0.016986
rs10764260	10:20957220_G/A_Intergenic	0.35208	0.00020638	0.096819	0.025698	0.643	-0.007888	0.017018
rs73397213	6:9266201_A/G_Intergenic	0.057484	0.00020652	-0.22905	0.060798	0.18	0.053753	0.040103
rs79841914	8:8341062_C/T_Intergenic	0.017526	0.00020661	-0.35871	0.095218	0.732	-0.016566	0.048375
rs34493280	2:29374396_T/TA_Insertion:CLIP4	0.46635	0.00020669	0.089287	0.023702	0.133	0.024958	0.016627
rs74085314	12:44123336_A/T_Utr3:PUS7L	0.060675	0.00020722	0.1987	0.052755	0.437	-0.024016	0.030904
rs445635	21:46058496_C/T_Intron:TSPEAR	0.15854	0.00020726	0.13573	0.036038	0.424	-0.018745	0.023463
rs56033314	14:80672711_A/G_Intron:DIO2	0.088196	0.00020745	-0.16169	0.042933	0.0278	0.062568	0.028447
rs2900142	9:120831882_C/T_Intergenic	0.42666	0.00020753	-0.088794	0.023577	0.654	-0.0074099	0.016552
rs11709684	3:37530686_A/G_Intron:ITGA9	0.11335	0.00020767	-0.1547	0.041079	0.989	-0.00032962	0.02383
rs149353243	3:111266271_T/A_Intron:CD96	0.027214	0.00020772	-0.33706	0.089505	0.418	0.053228	0.065685
rs58139866	10:43384278_A/G_Intergenic	0.11098	0.00020778	-0.13973	0.037105	0.558	-0.01478	0.02526
rs72738541	1:192882572_A/T_Intergenic	0.020294	0.0002078	-0.5282	0.14027	0.63	0.050584	0.10514
rs79213545	6:161566685_T/A_Intron:AGPAT4	0.03025	0.0002079	-0.30366	0.08064	0.34	0.051815	0.054316
rs72738542	1:192883135_G/T_Intergenic	0.020292	0.00020811	-0.52807	0.14025	0.63	0.050546	0.10512
rs11182232	12:44115989_A/C_Exon:RP11-350F4.2	0.05923	0.0002084	0.20169	0.053571	0.458	-0.023267	0.031383
rs11182233	12:44115990_G/A_Exon:RP11-350F4.2	0.059242	0.00020843	0.20168	0.053568	0.458	-0.023276	0.031382
rs1999873	10:8353236_G/A_Intergenic	0.40262	0.00020854	0.092266	0.024508	0.3	0.017604	0.016998
rs717319	13:44986675_A/C_Intergenic	0.46451	0.00020873	0.095179	0.025283	0.976	0.00051702	0.01684
rs72966663	2:226148080_G/A_Intergenic	0.056292	0.00020929	-0.24071	0.063952	0.311	0.046181	0.045591
rs9676419	19:17367435_T/C_Nonsynonymous:USHBP1	0.20618	0.00020944	0.11714	0.031125	0.0292	0.042795	0.019626
rs3100237	2:29375246_G/A_Intron:CLIP4	0.47003	0.00020948	0.088393	0.023486	0.0988	0.027172	0.016465
rs35592808	2:29375254_TA/T_Deletion:CLIP4	0.47004	0.00020949	0.088385	0.023484	0.0989	0.027166	0.016463
rs79709005	8:8362227_C/T_Intergenic	0.017942	0.00020972	-0.36371	0.096647	0.734	-0.017742	0.052322
rs146209922	3:170391257_A/G_Intron:CLDN11	0.080996	0.00020999	-0.19144	0.050875	0.902	0.0046815	0.038182
rs117821154	16:7480443_A/T_Intron:RBFOX1	0.027562	0.00021004	-0.36432	0.096819	0.725	0.024133	0.068632
rs11182235	12:44123795_C/T_Utr3:PUS7L	0.060825	0.0002102	0.19843	0.052737	0.434	-0.024196	0.030906
rs73258222	10:43386883_T/C_Intergenic	0.11113	0.00021043	-0.13922	0.037004	0.564	-0.014554	0.025237
rs9594977	13:44162294_T/C_Intron:ENOX1	0.48626	0.00021054	-0.10152	0.026985	0.274	-0.018561	0.016984
rs1032519	13:44162499_G/A_Intron:ENOX1	0.48625	0.00021073	-0.10151	0.026983	0.274	-0.018559	0.016982
rs7081599	10:43385069_C/T_Intergenic	0.11111	0.0002109	-0.13918	0.036999	0.558	-0.014809	0.025255
rs66504781	3:40126197_T/A_Intron:MYRIP	0.25342	0.00021104	-0.1046	0.027807	0.128	0.028497	0.018737
rs73177513	13:45380032_T/G_Intron:LINC00330	0.019347	0.00021125	0.35645	0.094766	0.372	0.068725	0.077027
rs73258225	10:43389104_C/T_Intergenic	0.11112	0.00021127	-0.13919	0.037006	0.569	-0.014383	0.025259
rs9595114	13:44975763_G/A_Intron:RP11-269C23.3	0.47533	0.00021155	0.089842	0.023888	0.704	0.0063252	0.01666
rs79701378	13:33124558_C/T_Intergenic	0.017081	0.0002118	0.37808	0.10054	0.873	0.009524	0.059529
rs7072131	10:43391394_G/C_Intergenic	0.1111	0.00021223	-0.13918	0.037015	0.584	-0.013824	0.025263
rs150001621	1:20808794_TC/T_Intergenic	0.14008	0.00021245	-0.13609	0.036196	0.496	-0.018466	0.027146
rs12151110	19:29913702_A/G_Intron:CTC-525D6.1	0.065974	0.00021249	0.18575	0.049405	0.893	0.0039502	0.02944
rs3100235	2:29373764_A/G_Intron:CLIP4	0.46616	0.00021276	0.089174	0.02372	0.138	0.02468	0.016644
rs73191089	7:84129949_T/C_Intergenic	0.069302	0.00021278	-0.18203	0.048419	0.816	0.0075721	0.032534
rs7088283	10:133800206_T/C_Intergenic	0.25291	0.00021293	-0.10918	0.029043	0.462	-0.014225	0.019326
rs74085316	12:44124763_G/A_Intron:PUS7L	0.06081	0.00021296	0.19795	0.052658	0.435	-0.024134	0.030893
rs62475232	7:115921260_A/G_Intron:AC002066.1|AC073130.1|AC073130.3	0.010319	0.00021305	-0.53452	0.14219	0.751	0.028227	0.088959
rs117188215	9:102930105_C/T_Intron:INVS	0.019859	0.0002131	-0.37193	0.098941	0.445	0.046923	0.061397
rs138012214	3:103651669_C/G_Intergenic	0.032633	0.0002135	0.26463	0.070408	0.895	-0.004911	0.037065
rs62475233	7:115925665_T/C_Intron:AC002066.1|AC073130.1|AC073130.3	0.010329	0.0002135	-0.53448	0.1422	0.746	0.028805	0.088968
rs73055214	3:37527655_A/G_Intron:ITGA9	0.11279	0.00021375	-0.15279	0.040655	0.915	0.0025071	0.02358
rs75323139	1:195937560_G/A_Intergenic	0.059127	0.00021387	-0.2182	0.05806	0.984	0.00092039	0.045446
rs12255919	10:43398855_C/A_Intergenic	0.11108	0.00021407	-0.13915	0.037029	0.552	-0.014989	0.025214
rs11694384	2:29396200_T/A_Intron:CLIP4	0.46525	0.00021439	-0.092104	0.024512	0.124	-0.026437	0.017196
rs74135416	10:43403834_G/A_Intergenic	0.11102	0.00021464	-0.13917	0.03704	0.577	-0.014062	0.025206
rs8032140	15:58963920_T/C_Intron:ADAM10	0.31327	0.00021474	-0.10648	0.028343	0.252	0.021043	0.018366
rs12573799	10:43403422_T/G_Intergenic	0.11103	0.00021484	-0.13914	0.037036	0.639	-0.01183	0.02525
rs12241996	10:43404992_A/C_Intergenic	0.11103	0.00021486	-0.13915	0.037039	0.584	-0.01378	0.025201
rs78520559	14:101986818_G/A_Intergenic	0.013794	0.00021494	0.47519	0.12649	0.849	0.017523	0.091867
rs34623614	2:29396505_T/A_Intron:CLIP4	0.46531	0.00021533	-0.092029	0.0245	0.112	-0.027397	0.017238
rs11239829	10:43406532_A/G_Intergenic	0.11101	0.00021534	-0.13914	0.037041	0.654	-0.011311	0.025243
rs12257795	10:43407806_G/A_Intergenic	0.111	0.00021534	-0.13914	0.037043	0.61	-0.012855	0.025198
rs3112917	2:29373758_T/A_Intron:CLIP4	0.4675	0.00021536	0.088881	0.023662	0.128	0.025234	0.016595
rs17814180	3:37527453_A/G_Intron:ITGA9	0.11268	0.00021539	-0.15282	0.040685	0.912	0.0025979	0.023595
rs12610594	19:474588_A/G_Intron:ODF3L2	0.010163	0.00021551	0.38703	0.10304	0.665	0.027565	0.063671
rs7074971	10:43404336_G/A_Intergenic	0.11083	0.00021577	-0.13931	0.037093	0.802	-0.0063531	0.025372
rs144516040	7:6992995_T/C_Intergenic	0.057768	0.00021596	0.30702	0.08175	0.397	-0.04881	0.057695
rs112765291	7:152468080_G/A_Intron:ACTR3B	0.47604	0.00021606	0.095982	0.025558	0.7	0.0068979	0.017876
rs4738363	8:74369144_A/T_Intron:STAU2	0.0453	0.00021625	0.22378	0.059593	0.539	0.023841	0.038835
rs199781114	1:210824614_GGC/G_Deletion:HHAT	0.33223	0.00021666	0.10249	0.027296	0.632	0.0088795	0.018569
rs6547912	2:29370962_G/A_Intron:CLIP4	0.46617	0.00021682	-0.0893	0.023785	0.138	-0.024762	0.016701
rs12610791	19:38761163_T/C_Intron:SPINT2	0.1066	0.00021695	-0.14973	0.039882	0.975	-0.00087054	0.028336
rs17228097	3:37527404_T/A_Intron:ITGA9	0.11269	0.00021701	-0.15272	0.040679	0.913	0.002569	0.02358
rs200903252	1:210824620_T/TAC_Insertion:HHAT	0.33223	0.0002171	0.10247	0.027295	0.633	0.0088683	0.018568
rs62261601	3:76656200_A/T_Intron:ROBO2	0.40325	0.00021713	-0.092917	0.024751	0.939	-0.0013256	0.017436
rs12738756	1:186923539_G/A_Intron:PLA2G4A	0.012024	0.00021732	0.57594	0.15342	0.861	-0.017899	0.10239
rs35791043	19:52495686_G/GT_Insertion:ZNF615	0.25804	0.00021839	-0.097782	0.026057	0.992	0.00017167	0.018178
rs118187365	16:64208205_A/T_Intergenic	0.01175	0.00021843	0.60176	0.16036	0.999	-0.00011302	0.096274
rs16894953	4:17361114_A/C_Intergenic	0.20971	0.00021928	-0.11606	0.030937	0.146	0.02836	0.019521
rs12829892	12:1729338_T/C_Intron:WNT5B	0.31029	0.00021943	0.16757	0.04467	0.0548	-0.059902	0.031201
rs74708320	1:196675239_C/G_Intron:CFH	0.049974	0.00021958	0.22535	0.060075	0.361	-0.035702	0.039092
rs35476919	7:29856205_G/A_Intron:WIPF3	0.41012	0.0002196	0.091264	0.02433	0.766	-0.0049774	0.016738
rs139732093	7:29856103_A/AT_Insertion:WIPF3	0.41011	0.00021989	0.091264	0.024332	0.765	-0.0050008	0.016739
rs2288885	19:52495648_A/G_Utr3:ZNF615	0.25792	0.00022001	-0.097733	0.026058	0.989	0.00026006	0.018172
rs13238514	7:116258895_C/T_Intergenic	0.13565	0.00022002	-0.13901	0.037064	0.436	0.020696	0.026574
rs11084127	19:52495380_C/T_Utr3:ZNF615	0.25794	0.00022005	-0.097724	0.026056	0.994	0.00012891	0.018169
rs11084128	19:52495646_A/T_Utr3:ZNF615	0.25794	0.00022005	-0.097724	0.026056	0.995	0.00010722	0.01817
rs2288886	19:52495684_A/T_Utr3:ZNF615	0.25794	0.00022005	-0.097724	0.026056	0.996	9.2824e-05	0.01817
rs2288887	19:52495803_A/G_Utr3:ZNF615	0.25794	0.00022005	-0.097724	0.026056	0.997	6.3467e-05	0.01817
rs16983353	19:52496149_C/T_Nonsynonymous:ZNF615	0.25794	0.00022005	-0.097724	0.026056	0.998	4.8826e-05	0.01817
rs1978717	19:52497250_G/A_Nonsynonymous:ZNF615	0.25794	0.00022005	-0.097724	0.026056	0.989	-0.00025592	0.018171
rs10500311	19:52497943_G/A_Nonsynonymous:ZNF615	0.25794	0.00022005	-0.097724	0.026056	0.999	-2.7403e-05	0.018172
rs62543204	9:73575569_T/C_Intron:TRPM3	0.23613	0.0002201	0.1035	0.027597	0.0392	-0.042143	0.020443
rs17612226	13:100511735_C/T_Intron:CLYBL	0.053593	0.00022015	0.21134	0.05635	0.5	0.027404	0.040667
rs78186684	7:8597908_A/T_Intron:NXPH1	0.017079	0.00022017	-0.48047	0.12811	0.562	-0.045508	0.078494
rs199541574	21:23768257_AT/A_Deletion:AP000705.7	0.060258	0.00022022	-0.27101	0.072261	0.889	-0.0069833	0.050139
rs1433090	19:52495312_C/T_Utr3:ZNF615	0.25795	0.00022074	-0.097714	0.026059	0.995	0.00010923	0.018171
rs77167727	1:20790806_C/T_Intergenic	0.12046	0.00022076	-0.14828	0.039545	0.376	-0.026109	0.029518
rs139021393	6:9285400_G/GA_Intergenic	0.057125	0.00022092	-0.22133	0.059029	0.146	0.056671	0.038987
rs116242355	2:171009017_T/C_Intergenic	0.013863	0.00022099	0.42538	0.11345	0.762	-0.020641	0.068158
rs11828868	11:36158084_C/T_Intron:LDLRAD3	0.18397	0.000221	-0.11507	0.030691	0.667	-0.0090388	0.021021
rs9562303	13:42024268_G/A_Downstream:AL354833.3	0.48452	0.00022104	-0.14379	0.038349	0.708	0.0097389	0.025959
rs3100228	2:29372029_C/T_Intron:CLIP4	0.46748	0.00022104	0.088863	0.023701	0.128	0.025297	0.016627
rs62459310	7:56242182_G/C_Intergenic	0.051167	0.00022113	0.21891	0.058388	0.421	0.032126	0.039901
rs56209161	6:9284253_G/A_Intergenic	0.057127	0.00022129	-0.22134	0.059039	0.146	0.056628	0.038994
rs181666102	5:99427131_T/C_Intergenic	0.041788	0.00022136	-0.28309	0.07551	0.923	-0.0050978	0.053003
rs184356157	5:99421333_T/C_Intergenic	0.041714	0.00022137	-0.28332	0.075573	0.937	-0.0042265	0.053083
rs4679898	3:151375575_T/C_Exon:RP11-454C18.1	0.44637	0.00022142	-0.091361	0.02437	0.51	-0.010829	0.016441
rs3100230	2:29371229_T/C_Intron:CLIP4	0.46956	0.00022144	0.088472	0.023599	0.0982	0.027387	0.016563
rs3099558	2:29371938_C/T_Intron:CLIP4	0.46746	0.00022167	0.088863	0.023705	0.128	0.025308	0.016631
rs6537045	4:142274255_C/T_Intergenic	0.43291	0.00022168	-0.093317	0.024894	0.773	-0.0048524	0.016822
rs55988803	4:15146866_G/A_Intron:RP11-665G4.1	0.11507	0.00022186	0.14564	0.038855	0.00486	0.081536	0.028949
rs55828350	7:115896752_A/G_Intron:AC002066.1|AC073130.3|TES	0.01022	0.00022204	-0.53193	0.14192	0.803	0.022147	0.088771
rs73397231	6:9283502_A/C_Intergenic	0.057133	0.00022229	-0.22127	0.059038	0.147	0.056602	0.038996
rs17138423	6:792637_T/G_Intergenic	0.18518	0.00022311	-0.12695	0.033881	0.0569	0.04531	0.023796
rs78928027	8:8338887_G/A_Intergenic	0.017462	0.00022315	-0.35679	0.095224	0.758	-0.014898	0.048453
rs13100592	3:149398836_T/C_Intron:WWTR1	0.24394	0.00022352	0.10833	0.028916	0.508	-0.012596	0.019011
rs146279134	13:33142482_T/C_Intergenic	0.018137	0.00022357	0.37757	0.10078	0.914	0.0064068	0.059645
rs67174581	1:193452100_C/A_Intergenic	0.26508	0.00022375	-0.1118	0.029844	0.852	0.0035054	0.018774
rs8105622	19:52498330_G/A_Intron:ZNF615	0.25801	0.00022377	-0.097627	0.026061	0.943	0.0013093	0.018183
rs11182236	12:44126824_G/A_Intron:PUS7L	0.061071	0.00022396	0.19652	0.052464	0.431	-0.024322	0.030874
rs9957035	18:48892035_G/C_Intergenic	0.28718	0.000224	0.10812	0.028864	0.0443	-0.036844	0.01832
rs11127204	2:29369883_G/C_Intron:CLIP4	0.46718	0.00022407	-0.089004	0.023761	0.13	-0.02524	0.016685
rs76736831	4:28596152_C/T_Intron:RP11-123O22.1	0.010931	0.00022437	-0.45771	0.12221	0.837	0.015155	0.073884
rs35720439	15:100749763_C/T_Intron:ADAMTS17	0.32955	0.00022514	0.10408	0.027796	0.362	0.016504	0.018118
rs62520710	8:140468399_A/G_Intergenic	0.36456	0.00022524	-0.12646	0.033774	0.264	0.026103	0.023364
rs7561223	2:29368497_A/T_Intron:CLIP4	0.46867	0.00022528	-0.088757	0.023704	0.0954	-0.027781	0.016664
rs1819622	10:8357966_T/C_Intergenic	0.39769	0.00022555	0.092673	0.024752	0.39	0.014787	0.017204
rs1836001	19:52498344_C/T_Intron:ZNF615	0.25806	0.00022558	-0.097577	0.026062	0.999	2.2388e-05	0.01818
rs3767235	1:20811184_C/T_Intron:CAMK2N1	0.13944	0.00022573	-0.13599	0.036325	0.356	-0.025261	0.027359
rs7573550	2:29368745_G/A_Intron:CLIP4	0.46837	0.00022578	-0.0889	0.023746	0.119	-0.026026	0.016677
rs202012028	6:111686292_C/CA_Insertion:REV3L	0.012488	0.00022589	0.54801	0.14639	0.981	0.0016086	0.069286
rs3821543	3:139252062_C/A_Intron:RBP1	0.10718	0.00022626	0.14623	0.039065	0.194	-0.032669	0.025171
rs11717498	3:37530738_C/G_Intron:ITGA9	0.15644	0.0002263	-0.12342	0.032971	0.758	0.0066155	0.021456
rs11917018	3:76670445_T/C_Intron:ROBO2	0.35055	0.0002264	0.093648	0.025019	0.477	0.011928	0.016794
rs12523744	6:10891892_G/A_Intron:SYCP2L	0.44429	0.00022643	0.090996	0.024311	0.388	0.01442	0.016716
rs139396667	8:62435564_G/A_Intron:ASPH	0.014867	0.00022646	0.55608	0.14857	0.641	0.067056	0.1441
rs79835196	6:161586481_C/T_Intron:AGPAT4	0.030238	0.00022655	-0.30069	0.080337	0.306	0.054689	0.053386
rs142393549	6:75044889_T/TG_Insertion:RP11-554D15.1	0.01527	0.00022656	0.7102	0.18975	0.805	-0.034265	0.13877
rs73067612	3:40186157_C/T_Intron:MYRIP	0.24194	0.00022679	-0.10401	0.027791	0.362	0.017358	0.01905
rs7823488	8:8336053_C/T_Intergenic	0.017111	0.00022681	-0.35916	0.095966	0.736	-0.016597	0.049297
rs3100231	2:29368811_G/C_Intron:CLIP4	0.46981	0.00022702	0.088559	0.023664	0.105	0.026895	0.016612
rs2250937	10:8305385_C/T_Intron:GS1-756B1.2	0.11595	0.00022726	-0.16116	0.043067	0.0716	-0.052975	0.029425
rs80032219	2:42335271_A/G_Intergenic	0.024466	0.00022734	0.36526	0.097612	0.517	-0.043176	0.066628
rs893703	3:139250649_A/G_Intron:RBP1	0.10714	0.00022742	0.14613	0.039053	0.193	-0.03273	0.025153
rs141937639	4:15143787_G/A_Intron:RP11-665G4.1	0.11476	0.00022752	0.14528	0.038827	0.00526	0.080699	0.028917
rs3849300	1:104487274_A/G_Intergenic	0.393	0.00022771	-0.096987	0.025922	0.322	-0.017221	0.017393
rs7140952	14:80668272_C/T_Utr3:DIO2	0.089282	0.00022777	-0.15854	0.042374	0.0248	0.062958	0.028054
rs3849299	1:104487273_C/T_Intergenic	0.39298	0.00022781	-0.096981	0.025921	0.323	-0.017204	0.017392
rs11182244	12:44138539_T/C_Intron:PUS7L	0.061038	0.00022782	0.19647	0.052513	0.515	-0.020114	0.030868
rs7776308	6:792532_A/G_Intergenic	0.18367	0.00022797	-0.12705	0.03396	0.0598	0.044869	0.023841
rs75462627	4:15143850_C/T_Intron:RP11-665G4.1	0.11476	0.00022809	0.14525	0.038827	0.00526	0.080694	0.028917
rs73800130	4:15143516_C/T_Intron:RP11-665G4.1	0.11478	0.00022814	0.14524	0.038825	0.00532	0.080597	0.028917
rs1233979	9:104174823_T/C_Intergenic	0.12879	0.00022843	0.15076	0.040304	0.833	0.0057168	0.027157
rs57649092	9:32005069_A/G_Intergenic	0.016542	0.00022844	0.40199	0.10747	0.519	0.058731	0.091116
rs6798611	3:162437102_T/C_Intergenic	0.25083	0.00022888	0.11102	0.029683	0.479	0.013772	0.019477
rs73800131	4:15144890_G/A_Intron:RP11-665G4.1	0.11483	0.00022888	0.14524	0.038834	0.00512	0.08096	0.028924
rs117491256	13:33265871_G/A_Intron:PDS5B	0.015181	0.00022893	0.40171	0.10741	0.902	-0.0078535	0.063634
rs55740360	2:231787026_G/A_Intron:GPR55	0.022472	0.00022893	-0.33181	0.088717	0.977	-0.0018512	0.063817
rs78712736	1:247339847_A/G_Intergenic	0.39938	0.00022894	-0.095675	0.025581	0.785	-0.0049293	0.018108
rs11237057	11:70492808_G/A_Intron:SHANK2|SHANK2-AS2	0.32387	0.0002291	0.10757	0.028764	0.212	-0.02495	0.020004
rs1087329	4:14015915_T/C_Intergenic	0.47018	0.00022918	-0.1135	0.03035	0.283	-0.020197	0.018811
rs142089113	21:40178062_A/G_Intron:ETS2	0.13694	0.00022921	0.13199	0.035294	0.445	-0.019325	0.025332
rs75163585	1:247339846_C/T_Intergenic	0.39938	0.00022922	-0.09566	0.025579	0.775	-0.0051812	0.018106
rs77547636	1:20853036_G/A_Intergenic	0.14061	0.00022949	-0.13253	0.035441	0.436	-0.020665	0.026519
rs190801053	21:40178043_G/C_Normal	0.13693	0.00022969	0.13196	0.035292	0.446	-0.019313	0.02533
rs66517417	6:132426802_G/T_Intergenic	0.093238	0.00022992	0.16037	0.042893	0.826	-0.0064896	0.029467
rs6959396	7:152438495_A/G_Intergenic	0.47777	0.00022996	0.093139	0.024911	0.77	0.0050744	0.017376
rs55778626	7:155378106_G/A_Intergenic	0.31744	0.00023001	-0.097456	0.026066	0.206	-0.023428	0.018542
rs77678943	2:231786714_G/A_Intron:GPR55	0.022464	0.0002301	-0.3317	0.088719	0.978	-0.0017863	0.063828
rs61696126	2:33937797_CG/C_Deletion:AC009499.1	0.15429	0.00023035	-0.13304	0.035587	0.713	0.0079059	0.021461
rs145392713	6:638824_G/A_Intron:EXOC2	0.024298	0.00023051	0.36354	0.097248	0.578	0.028811	0.051806
rs115106765	16:90063051_A/G_Downstream:AFG3L1P	0.011819	0.00023069	-0.4343	0.11618	0.365	-0.074073	0.081959
rs62353989	4:189243362_A/G_Intergenic	0.15942	0.00023076	0.13008	0.034799	0.452	-0.017843	0.023741
rs75095577	8:8354535_G/C_Intergenic	0.018343	0.00023076	-0.35349	0.094567	0.712	-0.018526	0.050222
rs185407591	21:40178042_A/G_Normal	0.13693	0.00023083	0.13191	0.035291	0.446	-0.019293	0.025327
rs79969381	13:33231285_A/G_Intron:PDS5B	0.01526	0.00023124	0.40102	0.1073	0.899	-0.0081262	0.063746
rs76229188	8:8354265_C/T_Intergenic	0.018347	0.0002313	-0.35341	0.094564	0.713	-0.018465	0.050203
rs8011716	14:80757649_T/C_Intron:DIO2|DIO2-AS1	0.085623	0.00023134	-0.16219	0.043399	0.0435	0.056576	0.028022
rs62353988	4:189243353_T/C_Intergenic	0.15978	0.00023137	0.13004	0.034796	0.472	-0.017058	0.023736
rs112684754	1:20846625_G/C_Intergenic	0.14065	0.00023144	-0.13245	0.035442	0.422	-0.021271	0.026497
rs62520711	8:140468403_A/G_Intergenic	0.34955	0.00023166	-0.12485	0.033409	0.23	0.028172	0.023489
rs74085318	12:44135019_C/T_Intron:PUS7L	0.061091	0.00023169	0.19605	0.052462	0.472	-0.022223	0.030876
rs73450548	21:40177325_G/A_Utr5:ETS2	0.13692	0.00023262	0.13183	0.035287	0.446	-0.019275	0.025321
rs12229685	12:44143189_C/T_Intron:PUS7L	0.061308	0.00023267	0.1953	0.052279	0.502	-0.020607	0.030719
rs8135613	22:44762977_G/A_Intergenic	0.27382	0.00023283	-0.097587	0.026124	0.563	0.011035	0.019093
rs77648145	12:61588393_T/G_Intergenic	0.015752	0.00023314	-0.70076	0.18761	0.725	0.026287	0.074799
rs17077817	13:33342095_C/A_Intron:PDS5B	0.014929	0.00023316	0.40062	0.10726	0.905	-0.0074927	0.063055
rs75804876	8:8359311_A/C_Intergenic	0.018446	0.0002334	-0.35355	0.094659	0.626	-0.024641	0.050575
rs75373701	17:10754658_G/C_Intergenic	0.02344	0.00023342	-0.38429	0.10289	0.387	-0.079074	0.091532
rs8045471	16:11499701_A/G_Intergenic	0.45107	0.00023363	0.10514	0.028152	0.187	-0.024412	0.018495
rs11593005	10:85956349_C/T_Synonymous:CDHR1	0.014276	0.00023376	-0.48266	0.12924	0.242	-0.097744	0.083751
rs10644177	5:28753283_G/GTA_Intergenic	0.35288	0.00023392	0.095913	0.025684	0.629	-0.0086941	0.017987
rs147227691	16:90060830_AC/A_Deletion:AFG3L1P	0.011833	0.00023393	-0.43326	0.11602	0.365	-0.074006	0.081832
rs74085320	12:44136744_T/C_Intron:PUS7L	0.06106	0.00023397	0.19602	0.052491	0.482	-0.021704	0.030897
rs7196676	16:80640263_T/C_Intron:CDYL2	0.2454	0.00023398	0.11334	0.030351	0.769	0.006282	0.02135
rs116958215	15:83757516_G/A_Intron:RP11-382A20.5|RP11-382A20.6	0.018183	0.00023457	0.37231	0.099718	0.423	-0.056765	0.070902
rs77893288	4:28673858_C/A_Intergenic	0.01048	0.00023457	-0.45638	0.12224	0.981	0.0017998	0.074732
rs2867961	19:52493476_T/C_Intergenic	0.25817	0.00023461	-0.097503	0.026115	0.988	-0.00026572	0.018212
rs28375993	21:40177054_T/A_Intergenic	0.13687	0.00023492	0.13177	0.035297	0.454	-0.018945	0.025335
rs59849535	8:8337953_C/G_Intergenic	0.017542	0.00023492	-0.35526	0.095163	0.73	-0.016658	0.048301
rs138223852	5:52924330_C/T_Intron:NDUFS4	0.018615	0.00023515	-0.39152	0.10488	0.56	-0.042136	0.072286
rs75903329	4:28672628_T/C_Intergenic	0.010482	0.00023516	-0.4563	0.12224	0.979	0.0019444	0.074735
rs143830966	4:15143750_G/A_Intron:RP11-665G4.1	0.11457	0.00023517	0.14503	0.038852	0.00566	0.080176	0.028979
rs4303764	2:137387597_A/C_Intergenic	0.029685	0.00023521	0.27733	0.074294	0.628	-0.024467	0.050581
rs17077841	13:33360451_C/T_Intergenic	0.014867	0.00023524	0.39997	0.10715	0.908	-0.0072625	0.062905
rs12489569	3:176865688_T/G_Intron:TBL1XR1	0.47032	0.00023524	-0.087828	0.023529	0.0406	-0.033579	0.016398
rs17077849	13:33360764_T/C_Intergenic	0.014865	0.00023537	0.39996	0.10715	0.908	-0.0072648	0.062901
rs12983492	19:38742846_G/A_Utr3:PPP1R14A	0.099464	0.00023555	-0.15321	0.041048	0.863	0.004686	0.027208
rs28420538	21:40177053_T/G_Intergenic	0.13687	0.00023574	0.13173	0.035294	0.455	-0.018928	0.02533
rs62477234	7:115602468_C/T_Intron:TFEC	0.01319	0.0002359	-0.45698	0.12245	0.959	-0.0045838	0.090069
rs224969	14:80653144_G/A_Intergenic	0.089679	0.00023617	-0.15791	0.042316	0.0104	0.069701	0.027198
rs7912404	10:124787232_C/T_Intron:ACADSB	0.15536	0.00023642	-0.12067	0.032338	0.643	-0.01039	0.022417
rs111270978	1:20829303_A/C_Intron:MUL1	0.14088	0.00023642	-0.13233	0.035464	0.412	-0.021729	0.026469
rs111700084	1:20837080_G/A_Intergenic	0.1408	0.00023655	-0.13222	0.035434	0.418	-0.021452	0.026469
rs72077294	19:52495749_AGGGG/A_Deletion:ZNF615	0.24833	0.00023662	-0.10019	0.026851	0.987	-0.00030522	0.018616
rs201149551	19:52495755_T/TCAC_Insertion:ZNF615	0.24833	0.00023669	-0.10019	0.026851	0.987	-0.00030766	0.018616
rs9783597	14:80656605_C/T_Intergenic	0.089623	0.00023683	-0.158	0.042348	0.012	0.06849	0.02726
rs113977945	3:162440670_CCTGGGTGCAGGCAGG/C_Intergenic	0.25255	0.00023684	0.11032	0.029567	0.484	0.013559	0.019383
rs77855246	1:20819606_C/A_Intergenic	0.14002	0.00023703	-0.13431	0.036001	0.351	-0.025318	0.02717
rs17412284	1:20830127_G/A_Intron:MUL1	0.14088	0.00023707	-0.13227	0.035453	0.411	-0.021738	0.026461
rs201395192	3:76683724_G/GA_Insertion:ROBO2	0.35853	0.00023738	-0.094346	0.025291	0.888	-0.00241	0.01711
rs193205576	1:179480601_T/C_Intron:AXDND1	0.015048	0.00023773	0.41765	0.11197	0.446	-0.071532	0.094039
rs76674902	1:20831675_G/A_Intron:MUL1	0.14087	0.00023777	-0.13218	0.035438	0.411	-0.021742	0.026449
rs73220940	3:139266988_A/G_Intergenic	0.10255	0.0002378	0.14954	0.040091	0.104	-0.043014	0.026458
rs150388307	11:127117791_A/T_Intergenic	0.017196	0.00023793	0.43208	0.11584	0.871	-0.012034	0.074155
rs147828652	1:30117759_G/A_Intergenic	0.01354	0.00023821	-0.5686	0.15246	0.822	0.016677	0.074303
rs2141856	12:104894931_G/C_Intron:CHST11	0.38279	0.00023826	0.090254	0.0242	0.51	0.011223	0.017031
rs2141855	12:104894707_G/A_Intron:CHST11	0.38281	0.00023833	0.090248	0.024199	0.51	0.011221	0.017029
rs72915181	18:48804064_G/T_Intergenic	0.23285	0.00023842	-0.11345	0.030421	0.0929	0.033476	0.01992
rs56170893	3:139265722_T/C_Intergenic	0.10255	0.00023846	0.1495	0.040088	0.104	-0.04297	0.026457
rs141081076	7:9799212_TTC/T_Deletion:AC060834.3	0.015042	0.00023847	0.41389	0.11099	0.477	-0.051928	0.073178
rs35177394	1:210821997_CA/C_Deletion:HHAT	0.35819	0.00023851	0.097605	0.026174	0.898	0.0022671	0.017602
rs270881	12:94375401_T/C_Intergenic	0.21634	0.00023853	0.11404	0.030582	0.788	0.0056095	0.020873
rs73053868	7:7353662_C/T_Intergenic	0.040502	0.00023853	0.28393	0.076139	0.16	-0.078165	0.055696
rs12198080	6:155282731_A/G_Intron:TIAM2	0.25988	0.00023863	-0.16926	0.045391	0.37	0.027278	0.030409
rs447882	14:80647445_C/T_Intergenic	0.089692	0.0002388	-0.15774	0.042303	0.0135	0.066325	0.026859
rs9589522	13:93019565_T/G_Intron:GPC5	0.27296	0.00023911	0.10526	0.028232	0.00823	0.049861	0.018869
rs6129195	20:34975232_T/C_Intron:DLGAP4	0.43048	0.00023932	0.091484	0.024538	0.68	-0.0068725	0.016649
rs56058641	3:139265655_G/A_Intergenic	0.10254	0.00023981	0.14943	0.040087	0.104	-0.042945	0.026457
rs140355735	8:70260795_G/T_Intergenic	0.017093	0.0002399	-0.47642	0.12781	0.13	0.15843	0.10484
rs1044332	1:20826243_C/T_Utr3:MUL1	0.14099	0.00023998	-0.13257	0.035565	0.403	-0.022163	0.026533
rs4579292	5:159657828_G/T_Intron:FABP6	0.38061	0.00024002	-0.11322	0.030375	0.613	0.010383	0.020544
rs17077887	13:33382292_A/G_Intergenic	0.017238	0.00024021	0.36001	0.096588	0.866	0.0094659	0.056299
rs71618608	5:28901647_C/T_Intergenic	0.17008	0.00024026	-0.1215	0.032598	0.493	0.014566	0.021256
rs9392149	6:791130_C/T_Intergenic	0.18264	0.00024035	0.12749	0.034205	0.0574	-0.045506	0.023948
rs6073437	20:43062157_C/T_Intergenic	0.40746	0.00024036	-0.11932	0.032014	0.591	0.012352	0.022983
rs62294571	3:162434166_T/C_Intergenic	0.2522	0.00024064	0.10991	0.029491	0.467	0.014061	0.019348
rs62292532	3:162433492_G/C_Intergenic	0.25233	0.00024069	0.10989	0.029487	0.501	0.013005	0.019345
rs11923566	3:162431266_T/C_Intergenic	0.25195	0.00024097	0.10978	0.029459	0.464	0.014144	0.019329
rs7707218	5:159658469_C/T_Intron:FABP6	0.38107	0.00024102	-0.11311	0.030355	0.616	0.010306	0.020527
rs73055154	3:30146654_T/C_Intergenic	0.28299	0.00024113	0.10028	0.026912	0.466	-0.013152	0.018053
rs61014559	6:9274823_T/C_Intergenic	0.055524	0.00024115	-0.22404	0.060126	0.197	0.051797	0.040116
rs6414405	3:162434628_T/C_Intergenic	0.25217	0.00024122	0.1099	0.029496	0.471	0.013957	0.019349
rs184829131	7:6989670_C/T_Intergenic	0.056784	0.00024124	0.30107	0.080798	0.392	-0.048768	0.057011
rs7642196	3:30145959_A/C_Intergenic	0.28308	0.00024128	0.10029	0.026914	0.471	-0.013003	0.018052
rs7431330	3:162439254_C/T_Intergenic	0.25232	0.00024139	0.11008	0.029544	0.484	0.013543	0.019373
rs62292528	3:162430919_C/A_Intergenic	0.25191	0.0002414	0.10974	0.029452	0.464	0.014162	0.019323
rs11720748	3:30150677_C/A_Intergenic	0.2824	0.00024141	0.10021	0.026895	0.45	-0.013619	0.018046
rs113542134	8:100202668_T/C_Intron:VPS13B	0.031093	0.00024142	-0.29003	0.07784	0.939	0.0034811	0.045656
rs76381739	4:15142344_G/A_Intron:RP11-665G4.1	0.11437	0.00024146	0.14493	0.038898	0.006	0.079745	0.029022
rs80347815	4:15142456_C/T_Intron:RP11-665G4.1	0.1144	0.00024151	0.14489	0.038889	0.00593	0.079829	0.029014
rs116519614	16:90057746_A/G_Intron:AFG3L1P	0.011823	0.00024156	-0.4315	0.11582	0.367	-0.073491	0.081665
rs7429617	3:162435555_C/T_Intergenic	0.2522	0.00024156	0.10993	0.029506	0.471	0.01396	0.019353
rs11926186	3:162430662_A/T_Intergenic	0.25188	0.00024157	0.10972	0.029448	0.462	0.014213	0.019322
rs7431666	3:162435510_T/A_Intergenic	0.25219	0.00024157	0.10992	0.029504	0.47	0.013984	0.019354
rs13077716	3:162438452_T/A_Intergenic	0.25228	0.00024158	0.11005	0.029538	0.483	0.013596	0.019372
rs9816330	3:162440561_A/T_Intergenic	0.2524	0.00024162	0.11012	0.029556	0.487	0.013479	0.019379
rs7433394	3:162438975_T/C_Intergenic	0.2523	0.00024167	0.11006	0.029541	0.483	0.013586	0.019373
rs7433034	3:162435093_A/C_Intergenic	0.25218	0.00024168	0.10991	0.029502	0.469	0.014001	0.019352
rs7429718	3:162436096_C/T_Intergenic	0.25221	0.00024176	0.10995	0.029512	0.481	0.013631	0.019357
rs9823808	3:162429561_C/T_Intergenic	0.25187	0.00024181	0.10969	0.029444	0.462	0.014216	0.019319
rs74396942	8:8351905_C/T_Intergenic	0.018359	0.00024182	-0.35221	0.09454	0.749	-0.016019	0.050113
rs9815680	3:162440143_A/C_Intergenic	0.25237	0.00024192	0.11009	0.02955	0.485	0.013527	0.019379
rs7721238	5:159657493_A/G_Intron:FABP6	0.3797	0.00024198	-0.11307	0.030351	0.663	0.0089249	0.02051
rs17110406	14:80643195_A/G_Intergenic	0.089659	0.00024213	-0.15751	0.042284	0.0163	0.064613	0.0269
rs55690928	14:80643119_C/T_Intergenic	0.089657	0.00024223	-0.15751	0.042284	0.0163	0.064623	0.026897
rs28824266	18:5031011_G/A_Intergenic	0.12606	0.00024258	-0.13578	0.036455	0.33	0.024472	0.025142
rs73503325	19:472218_C/G_Intron:ODF3L2	0.011379	0.0002427	0.42001	0.11277	0.713	0.026027	0.070812
rs55817881	3:139265086_T/A_Intergenic	0.10251	0.00024271	0.1493	0.040085	0.105	-0.042897	0.026454
rs8133164	21:40172566_A/G_Intergenic	0.13577	0.00024282	0.13223	0.035504	0.462	-0.018604	0.025322
rs13092643	3:162428833_T/C_Intergenic	0.25188	0.00024283	0.10966	0.029443	0.46	0.014273	0.01932
rs7734693	5:159657404_G/A_Intron:FABP6	0.3798	0.0002429	-0.11305	0.030353	0.659	0.0090397	0.020512
rs13092614	3:162428779_T/C_Intergenic	0.25188	0.000243	0.10965	0.029443	0.46	0.014278	0.01932
rs11911369	21:40175634_C/T_Intergenic	0.13672	0.00024302	0.13147	0.035302	0.405	-0.021085	0.025353
rs2910825	5:59493797_T/C_Intron:PDE4D	0.099119	0.00024307	0.15637	0.041989	0.854	0.0050879	0.027666
rs17110401	14:80642908_A/G_Intergenic	0.089637	0.00024321	-0.15746	0.042283	0.0163	0.064618	0.026893
rs13092433	3:162428705_T/G_Intergenic	0.25188	0.00024334	0.10964	0.029443	0.459	0.014292	0.01932
rs34071271	7:116245481_T/C_Intron:AC006159.3	0.13658	0.0002434	-0.13781	0.037009	0.393	0.0226	0.026452
rs3772868	3:139251385_G/A_Intron:RBP1	0.1066	0.00024343	0.14603	0.039217	0.178	-0.034034	0.025269
rs62430589	6:133412826_T/G_Intron:LINC00326	0.1512	0.00024344	-0.12873	0.034571	0.704	0.0084028	0.022089
rs62430588	6:133412823_A/G_Intron:LINC00326	0.1512	0.00024363	-0.12873	0.034573	0.697	0.0086074	0.022092
rs8134441	21:40173895_T/C_Intergenic	0.13568	0.00024366	0.13222	0.03551	0.469	-0.0183	0.025304
rs62430590	6:133412828_G/A_Intron:LINC00326	0.15119	0.00024369	-0.12872	0.034571	0.703	0.0084132	0.022088
rs11716363	3:37529636_C/T_Intron:ITGA9	0.15673	0.00024372	-0.12158	0.032652	0.65	0.0096111	0.021205
rs35173341	4:114000977_A/G_Intron:ANK2	0.040512	0.00024378	0.28997	0.077879	0.502	-0.040721	0.06071
rs10148516	14:80642436_A/G_Intergenic	0.089635	0.00024381	-0.15743	0.042283	0.0163	0.064616	0.026889
rs13069139	3:162428505_A/G_Intergenic	0.25189	0.0002439	0.10962	0.029442	0.459	0.014309	0.01932
rs111736629	19:52493043_A/G_Intergenic	0.2581	0.00024406	-0.097367	0.026153	0.966	-0.00078072	0.018248
rs185804814	3:4877260_G/T_Intron:AC018816.3|ITPR1	0.035069	0.00024412	-0.343	0.092132	0.646	0.032183	0.070175
rs145482217	8:62471891_T/C_Intron:ASPH	0.015258	0.00024424	0.55428	0.14889	0.669	0.061128	0.14329
rs111681310	19:472944_T/C_Intron:ODF3L2	0.011438	0.00024426	0.39628	0.10645	0.712	0.024342	0.065937
rs78347499	8:23358583_C/T_Intergenic	0.12018	0.0002444	-0.12926	0.034722	0.179	-0.03322	0.024715
rs2043295	19:52492352_T/C_Intergenic	0.25835	0.00024474	-0.097356	0.026155	0.978	-0.00050396	0.01824
rs4616226	14:80764455_T/C_Intron:DIO2|DIO2-AS1	0.085006	0.00024479	-0.16196	0.043513	0.0444	0.056527	0.028122
rs74841251	6:88141892_T/G_Intron:C6orf165	0.03901	0.00024488	0.30548	0.082072	0.876	-0.0099603	0.063794
rs71875218	3:37528720_A/AT_Insertion:ITGA9	0.1564	0.00024502	-0.12173	0.032706	0.662	0.0092826	0.021237
rs13063582	3:162427544_C/T_Intergenic	0.25191	0.00024513	0.10958	0.029441	0.458	0.014337	0.019319
rs13063904	3:162427617_G/C_Intergenic	0.2519	0.00024513	0.10958	0.029442	0.458	0.014346	0.01932
rs12340560	9:130234154_G/C_Intron:LRSAM1	0.36254	0.00024524	-0.098688	0.026517	0.331	0.016746	0.017236
rs142371321	5:15550642_ATCT/A_Deletion:FBXL7	0.39702	0.0002455	-0.092057	0.024737	0.657	0.0075977	0.017125
rs13085871	3:162427480_T/C_Intergenic	0.25191	0.00024552	0.10956	0.029441	0.457	0.014361	0.01932
rs12597365	16:76113052_C/T_Intergenic	0.2327	0.00024557	-0.11635	0.031266	0.277	-0.024813	0.022817
rs12379811	9:117382388_G/A_Intron:C9orf91	0.40895	0.00024567	0.098445	0.026455	0.0863	-0.029218	0.017038
rs112416196	20:35209056_C/T_Intron:RP5-977B1.10|RP5-977B1.11|TGIF2	0.036756	0.00024568	0.31352	0.08425	0.67	0.021328	0.050133
rs55641400	3:139264103_T/C_Intergenic	0.10247	0.00024573	0.14913	0.040077	0.105	-0.042811	0.02645
rs13118911	4:189260120_A/C_Intergenic	0.4138	0.00024573	0.095129	0.025564	0.882	-0.0026278	0.017689
rs6953751	7:155377430_T/C_Intergenic	0.30747	0.00024579	-0.093739	0.025191	0.241	-0.02104	0.01794
rs2915638	5:28929508_A/G_Intergenic	0.15564	0.00024584	-0.13064	0.035108	0.459	0.017252	0.023289
rs3889742	7:6980586_T/C_Intergenic	0.098722	0.00024607	0.24128	0.064846	0.724	-0.016242	0.045947
rs62460083	7:56264147_T/C_Intergenic	0.050913	0.00024627	0.21835	0.058687	0.524	0.026122	0.041042
rs147872520	3:138099299_C/T_Intron:MRAS	0.038048	0.00024643	0.35099	0.094341	0.22	0.077804	0.063467
rs117264885	8:107389705_C/A_Intron:OXR1	0.019248	0.00024648	-0.36854	0.099058	0.611	0.036386	0.071559
rs130167	22:49114491_G/A_Intron:FAM19A5	0.41292	0.00024686	0.096321	0.025893	0.44	0.013372	0.017299
rs112803251	8:100225220_C/T_Intron:VPS13B	0.03144	0.00024687	-0.28788	0.077388	0.957	0.0024251	0.045043
rs17036403	3:37522831_A/C_Intron:ITGA9	0.11322	0.00024689	-0.15221	0.040916	0.931	0.0020432	0.023618
rs74701752	1:20875676_G/T_Intergenic	0.1191	0.00024706	-0.14131	0.037988	0.469	-0.020878	0.028863
rs17813754	3:37522792_T/G_Intron:ITGA9	0.11323	0.00024716	-0.15221	0.040919	0.931	0.002035	0.023621
rs145826270	19:1134186_G/A_Intron:SBNO2	0.010569	0.0002473	0.80027	0.21516	0.0136	-0.25806	0.10501
rs115891527	16:90056826_C/G_Intron:AFG3L1P	0.011839	0.00024736	-0.42991	0.11558	0.367	-0.073392	0.081465
rs4270469	3:139263101_T/A_Intergenic	0.10245	0.00024737	0.14905	0.040074	0.106	-0.042758	0.026448
rs148894470	8:100183188_G/A_Intron:VPS13B	0.031407	0.00024739	-0.28745	0.077284	0.951	0.0027842	0.04501
rs1890240	10:8366618_C/T_Intergenic	0.40143	0.00024788	0.09196	0.024728	0.385	0.014954	0.017234
rs60328145	21:40171871_T/A_Intergenic	0.13691	0.00024812	0.13121	0.035285	0.437	-0.019654	0.025286
rs73055216	3:37527688_G/C_Intron:ITGA9	0.15624	0.00024816	-0.12174	0.032739	0.654	0.0095115	0.021232
rs142700250	13:33173451_A/T_Intron:PDS5B	0.015446	0.00024857	0.39704	0.10678	0.912	-0.0070912	0.064065
rs2378255	20:33289225_T/C_Intron:RP11-346K17.4	0.24019	0.00024861	0.10708	0.028801	0.86	-0.0034821	0.019723
rs7215670	17:49840006_A/G_Intron:CA10	0.33984	0.00024864	-0.099824	0.026848	0.554	0.010569	0.017872
rs77608508	9:120844163_A/G_Intergenic	0.0705	0.00024871	-0.19998	0.053788	0.584	-0.020772	0.037951
rs79245167	3:37527678_C/A_Intron:ITGA9	0.15622	0.00024879	-0.12173	0.032742	0.654	0.0095237	0.021233
rs73171120	3:176862047_A/C_Intron:TBL1XR1	0.47111	0.00024888	-0.087732	0.023598	0.0419	-0.033455	0.016448
rs6058107	20:33288546_T/C_Intron:RP11-346K17.4	0.24011	0.00024895	0.10709	0.028805	0.889	-0.0027405	0.019725
rs166595	12:94363189_C/T_Intergenic	0.29969	0.00024908	0.098925	0.02661	0.826	0.0040265	0.018269
rs77682458	21:40174595_A/G_Intergenic	0.13676	0.00024912	0.13119	0.03529	0.453	-0.018926	0.025244
rs4615814	1:20875459_T/C_Intergenic	0.11819	0.0002492	-0.14224	0.038262	0.472	-0.020888	0.029077
rs76529042	21:40171968_T/C_Intergenic	0.13699	0.00024921	0.1312	0.035293	0.444	-0.019339	0.025286
rs80091028	3:37521810_T/C_Intron:ITGA9	0.11334	0.00024935	-0.15222	0.040949	0.937	0.0018833	0.023644
rs6809880	3:30137341_C/G_Intergenic	0.28451	0.00024941	-0.10001	0.026904	0.517	0.011699	0.018038
rs111722163	1:20841953_C/T_Intergenic	0.14018	0.00024964	-0.13235	0.035607	0.366	-0.024344	0.02693
rs1989800	17:49839309_T/A_Intron:CA10	0.40149	0.00024965	-0.10216	0.027484	0.45	0.013266	0.017562
rs7648716	3:162440853_A/G_Intergenic	0.2536	0.00024972	0.10968	0.029509	0.475	0.013867	0.019403
rs8134019	21:40172336_T/C_Intergenic	0.13686	0.00024988	0.13114	0.035284	0.44	-0.019531	0.025277
rs57035994	2:3345437_G/A_Intron:TSSC1	0.09652	0.00024991	-0.15262	0.041064	0.281	0.029717	0.027557
rs17227972	3:37526782_C/T_Intron:ITGA9	0.11183	0.00024997	-0.1517	0.040816	0.894	0.0031501	0.023585
rs1145786	6:91621876_T/C_Intergenic	0.3254	0.00025025	-0.09164	0.024659	0.526	-0.011036	0.017396
rs73664426	8:14512707_A/T_Intron:SGCZ	0.021421	0.00025028	0.32611	0.08775	0.283	0.054522	0.050806
rs930412	3:139262325_A/G_Intergenic	0.10242	0.00025037	0.1489	0.040068	0.106	-0.042692	0.026445
rs2995823	9:130234647_A/G_Intron:LRSAM1	0.36241	0.00025041	-0.098392	0.026477	0.316	0.017278	0.017221
rs7152836	14:80636894_T/A_Intergenic	0.08955	0.00025066	-0.15708	0.042273	0.016	0.064631	0.02683
rs6782825	3:24484006_G/A_Intron:THRB	0.37256	0.00025077	0.09497	0.025559	0.857	-0.0030532	0.016915
rs452735	3:191158349_C/G_Intergenic	0.45442	0.00025108	0.090709	0.024414	0.366	0.015162	0.016776
rs54566	14:80635847_G/C_Intergenic	0.089569	0.0002513	-0.15704	0.042269	0.0149	0.065278	0.026799
rs4858909	3:162424485_T/G_Intergenic	0.25198	0.0002514	0.10936	0.029437	0.452	0.014539	0.019318
rs1361154	10:8357805_G/A_Intergenic	0.40027	0.00025141	0.091148	0.024534	0.39	0.014672	0.017069
rs116468480	5:8460814_C/A_Downstream:RP11-480D4.3	0.021899	0.00025144	-0.31325	0.084319	0.704	-0.026876	0.070818
rs11373866	3:162423882_A/AT_Intergenic	0.25198	0.00025162	0.10936	0.029438	0.457	0.014374	0.019318
rs180992615	3:40176786_A/G_Intron:MYRIP	0.23247	0.00025163	-0.1031	0.027754	0.272	0.020876	0.019012
rs4802464	19:48790685_T/C_Utr3:ZNF114	0.21253	0.00025165	-0.1127	0.030339	0.0911	0.035017	0.020733
rs12930707	16:14268959_G/A_Intron:MKL2	0.038659	0.00025168	0.38533	0.10373	0.467	0.049967	0.068723
rs8133056	21:40172496_A/G_Intergenic	0.13684	0.00025173	0.13108	0.035285	0.441	-0.019461	0.025272
rs10483947	14:80775115_C/T_Intron:DIO2|DIO2-AS1	0.08501	0.00025188	-0.16278	0.043821	0.0523	0.055037	0.028359
rs38060	5:52557257_G/C_Intergenic	0.13255	0.00025196	-0.12943	0.034843	0.414	-0.019848	0.024284
rs7628666	3:162423769_A/G_Intergenic	0.25197	0.00025219	0.10935	0.02944	0.451	0.014562	0.019318
rs17673983	16:75268523_C/T_Intron:BCAR1	0.33636	0.00025241	0.098909	0.026631	0.00737	0.048361	0.01805
rs4448181	7:152439746_A/G_Intergenic	0.42952	0.00025246	0.091753	0.024705	0.624	0.0085802	0.017506
rs2173067	3:162423561_A/G_Intergenic	0.25197	0.0002525	0.10934	0.029441	0.45	0.014594	0.01932
rs151305632	16:90064596_G/A_Intergenic	0.011633	0.00025288	-0.43213	0.11637	0.367	-0.074009	0.082218
rs187228322	1:22849687_G/A_Intron:ZBTB40	0.01097	0.00025291	-0.82439	0.222	0.719	-0.039707	0.11043
[truncated: 8,001 more rows]

## Sheet: top10000_GWAS_FHR1_CAMB
rs-number	Marker_ID (Chromosome:BasePair_OtherAllele_EffectAllele)	MAF	P-value	Beta	SE	IAMDGC P-value	IAMDGC Beta	IAMDGC SE
[truncated: 10,000 more rows]

[truncated: 4 more sheets: top10000_GWAS_FHR2_CAMB, top10000_GWAS_FHR3_CAMB, top10000_GWAS_FHR4_CAMB, top10000_GWAS_FHR5_CAMB]
