# Supplementary material for: Beyond factor H: The impact of genetic-risk variants for age-related macular degeneration on circulating factor-H-like 1 and factor-H-related protein concentrations
Source: Am J Hum Genet. 2021 Jul 13;108(8):1385–400. doi: 10.1016/j.ajhg.2021.05.015 (PMC8387294; doi:10.1016/j.ajhg.2021.05.015)
Supplement: Table S6. Linkage disequilibrium (R2) for the variants showing the top association signals in the GWASs of the FHR-1, FHR-2, FHR-3, FHR-4, and FHR-5 concentrations in 252 Cambridge controls and the top association signals reported at the CFH locus by the International AMD Genomics Consortium study [file mmc5.xlsx]

## Sheet: LD_R2
Table S6. Linkage disequilibrium (R2) for the variants showing the top association signals in the GWASs of the FHR-1, FHR-2, FHR-3, FHR-4 and FHR-5 protein concentrations in 252 Cambridge controls, and the top association signals reported at the CFH locus by the International AMD Genomics Consortium (IAMDGC) study (Fritsche et al., Nat Genet, 2016).
		top FHR-5 signal	IAMDGC 1.5 signal	IAMDGC 1.4 signal	IAMDGC 1.2 signal	IAMDGC 1.1 signal	top FHR-3 signal	IAMDGC 1.7 signal	IAMDGC 1.6 signal	top FHR-1 signal	top FHR-4 signal	top FHR-2 signal	IAMDGC 1.8 signal
		rs72732232	rs187328863	rs148553336	rs570618	rs10922109	rs70620	rs35292876	rs61818925	rs149369377	rs12047098	rs4085749	rs191281603
top FHR-5 signal	rs72732232	1
IAMDGC 1.5 signal	rs187328863	0.001	1
IAMDGC 1.4 signal	rs148553336	0.256	0	1
IAMDGC 1.2 signal	rs570618	0.011	0.035	0.003	1
IAMDGC 1.1 signal	rs10922109	0.007	0.012	0.007	0.411	1
top FHR-3 signal	rs70620	0.001	0.006	0.036	0.121	0.159	1
IAMDGC 1.7 signal	rs35292876	0	0	0	0.004	0.004	0.001	1
IAMDGC 1.6 signal	rs61818925	0.003	0.014	0.007	0.264	0.092	0.107	0.004	1
top FHR-1 signal	rs149369377	0.007	0.003	0.002	0.115	0.298	0.051	0.001	0.089	1
top FHR-4 signal	rs12047098	0.022	0.006	0.003	0.156	0.384	0.063	0.002	0.421	0.073	1
top FHR-2 signal	rs4085749	0.023	0.007	0.003	0.156	0.346	0.043	0.002	0.358	0.05	0.826	1
IAMDGC 1.8 signal	rs191281603	0	0	0	0.011	0.004	0.001	0	0.004	0.001	0.002	0.002	1
LD measures were calculated using LDlink (https://ldlink.nci.nih.gov/), based on the EUR population genotype data originated from Phase 3 (Version 5) of the 1000 Genomes Project.
The rare CFH variant R1210C, rs121913059 [IAMDGC 1.3] was present heterozygously in a single Cambridge case and excluded from this analysis.
